# Supplementary material for: Targeting SUMO2 reverses aberrant epigenetic rewiring driven by SS18::SSX fusion oncoproteins and impairs sarcomagenesis
Source: EMBO J. 2025 Aug 13;44(18):4984–5004. doi: 10.1038/s44318-025-00526-w (PMC12436642; doi:10.1038/s44318-025-00526-w)
Supplement: Supplementary file 1 — Table EV1 [file 44318_2025_526_MOESM1_ESM.xlsx]

## Sheet: Legend
	Table EV1:	Top significantly enriched pathways from the REACTOME database were identified for genes found to be significantly essential in our in vitro and in vivo CRISPR screens, analyzed using the MAGeCK algorithm

## Sheet: Top enriched Reactome Pathways
pathway	enrichment	pvalue	count
Meiotic synapsis	0.93	0.007	9
SUMO is transferred from E1 to E2 (UBE2I, UBC9)	1.57	0.0085	4
Regulation of TP53 Degradation	1.05	0.0085	7
Reproduction	0.73	0.0085	11
Regulation of TP53 Activity	0.66	0.0085	13
Cellular Senescence	0.65	0.0085	13
Cell Cycle	0.38	0.0087	28
HATs acetylate histones	0.72	0.01	10
Inhibition of DNA recombination at telomere	0.91	0.0105	7
SUMO is conjugated to E1 (UBA2:SAE1)	1.63	0.0308	3
Deactivation of the beta-catenin transactivating complex	0.91	0.0308	6
Formation of Incision Complex in GG-NER	0.91	0.0308	6
SUMOylation of transcription cofactors	0.9	0.0308	6
Nucleotide Excision Repair	0.67	0.0308	9
DNA Repair	0.46	0.0308	16
Oxidative Stress Induced Senescence	0.69	0.0441	8
Regulation of TP53 Activity through Phosphorylation	0.69	0.0441	8
Telomere Maintenance	0.68	0.0441	8
