# Supplementary material for: Targeting SUMO2 reverses aberrant epigenetic rewiring driven by SS18::SSX fusion oncoproteins and impairs sarcomagenesis
Source: EMBO J. 2025 Aug 13;44(18):4984–5004. doi: 10.1038/s44318-025-00526-w (PMC12436642; doi:10.1038/s44318-025-00526-w)
Supplement: Supplementary file 2 — Table EV2 [file 44318_2025_526_MOESM2_ESM.xlsx]

## Sheet: Legend
	Table EV2	Results of the in vitro and in vivo CRISPR screens along with the synovial sarcoma gene signature genes
	Col1	Hits from the in vitro screen with a cut off of -0.2 FDR
	Col2	Hits from the in vivo screen with a cut off of -0.2 FDR
	Col3	Genes common to Col1 and 2
	Col4	SS18-SSX fusion knockout hits as described by Jerby-Arnon et al. (Jerby-Arnon L, Neftel C, Shore ME, Weisman HR, Mathewson ND, McBride MJ, Haas B, Izar B, Volorio A, Boulay G, Cironi L, Richman AR, Broye LC, Gurski JM, Luo CC, Mylvaganam R, Nguyen L, Mei S, Melms JC, Georgescu C, Cohen O, Buendia-Buendia JE, Segerstolpe A, Sud M, Cuoco MS, Labes D, Gritsch S, Zollinger DR, Ortogero N, Beechem JM,…

## Sheet: Sheet1
In vitro hits	In vivo hits	Common to A and B	Regev_SySa_Targets	Common to C and D
BICDL1	C8orf82	BICDL1	ABLIM1	SRSF2
USP7	FRG2	USP7	ADD3	SUMO2
LGALS7B	LGALS7B	LGALS7B	ALDH1A3
SUMO2	BICDL1	SUMO2	APBB2
FRG2	SUMO2	FRG2	ARC
TP53I13	SRSF2	TP53I13	ARID5B
C8orf82	HIST3H2BB	C8orf82	AUTS2
WDR5	METTL2B	WDR5	BMP7
PIAS1	GTPBP2	PIAS1	CADM1
RPL13	RASA4B	RPL13	CASC10
RASA4B	CSH2	RASA4B	CCDC140
KAT2A	PIAS1	KAT2A	CCND2
MTRNR2L3	WDR5	MDM4	CDK6
MDM4	TP53I13	SUMO1P3	CDX2
SUMO1P3	SLC16A13	TNS2	CELF2
SMARCD1	RPL13	SRSF2	CKB
UBA2	SUMO1P3	HIST3H2BB	CLMN
TNS2	FFAR1	CSH2	COL8A1
C22orf23	SS18	SLC16A13	COL9A3
SRSF2	CDS2		COLEC12
TYW1B	USP7		COPS8
ESF1	TSTA3		CRABP2
HIST3H2BB	TYW1		CRNDE
CDT1	MDM4		CRTAC1
PCGF3	PPM1D		CTNNB1
HIST1H2AM	KAT2A		DUT
SAE1	TNS2		FGFR1
CSH2	CCND2		FJX1
SLC16A13			FLRT2
PRPF19			FOXC1
			GAMT
			GAS6
			GPM6B
			HAND2
			HES1
			HES4
			HEY2
			HHIP
			HMCN1
			HOTAIRM1
			HOXA10
			HOXC8
			HOXD1
			IGF2
			IRX3
			ITM2C
			JAG1
			LIMCH1
			LSAMP
			LTBP4
			LYPLA1
			MEOX1
			MEOX2
			METRN
			MRGBP
			NFIA
			NFIB
			NR2F2
			NRP2
			OSR2
			PAX3
			PCDH9
			PDZRN3
			PEX2
			PIGC
			PIM3
			PRRT2
			PTCH1
			PTHLH
			RBM20
			RBMS3
			REEP3
			ROBO1
			SERTAD4
			SERTAD4-AS1
			SHISA2
			SMARCD3
			SULF2
			TENM3
			TLE1
			TLE3
			TLE4
			TMEM47
			TRPS1
			WNT16
			ZFHX3
			ZFHX4
			ZFHX4-AS1
			ZIC1
			ZNF385D
			ADM
			ANXA2
			ATF3
			ATOH8
			BAMBI
			BCL2L11
			CCND1
			CDH2
			CHST2
			CRIP2
			CRLF1
			CTSB
			CTSD
			CXCR4
			DKK2
			DUSP4
			DUSP5
			EGFR
			ETV4
			FLNA
			FSCN1
			GADD45B
			GAS1
			HTRA1
			IGFBP4
			INSIG1
			KLF4
			KLF6
			LGALS3
			LMO4
			LMO7
			LPAR1
			MAP2K3
			MSX1
			MYC
			NR3C1
			NR4A2
			NSG1
			PHLDA1
			PHLDA2
			PLOD2
			PMP22
			PTEN
			RND3
			SAMD11
			SIRPA
			SLC35D3
			SOCS3
			SOX4
			SPHK1
			TBX3
			TCF4
			TNMD
			VGF
			WLS
			XYLT1
			ZFP36L1
			ZNF704
			AAED1
			ABL2
			ABRACL
			AC093673
			ACAN
			ACTA1
			ACTA2
			ACTB
			ACTG2
			ACTN1
			ADAM19
			ADRM1
			AK5
			AKAP12
			AKR1B1
			AMD1
			ANGPT2
			ANKH
			ANKRD11
			ANXA1
			ANXA5
			AP2S1
			APCDD1
			ARF4
			ARF6
			ARG2
			ARHGAP22
			ARHGDIA
			ARL2BP
			ARL4C
			ARPC1B
			ARPC2
			ARPC5L
			ARRDC3
			ASAP1
			ASPH
			ATF4
			ATOX1
			ATP1B1
			ATP1B3
			ATP6V0E1
			ATP6V1G1
			AXL
			B2M
			BACE2
			BCAR1
			BID
			BNIP3L
			BPGM
			BRI3
			BTG1
			C11orf96
			C12orf75
			C16orf45
			C19orf24
			C1orf198
			CALD1
			CALM1
			CALU
			CAP1
			CAPN2
			CAV1
			CAV2
			CBLN1
			CCDC71L
			CCDC80
			CCDC92
			CCL5
			CCL7
			CD44
			CD59
			CD63
			CD9
			CD99
			CDC25B
			CDC37
			CDC42EP3
			CDC42EP5
			CDKN1A
			CDV3
			CEBPB
			CEBPD
			CFL1
			CHCHD10
			CHMP1B
			CITED2
			CITED4
			CKAP4
			CLIC1
			CLIC4
			CLMP
			CLTA
			CMTM3
			CNN3
			COL12A1
			COL1A1
			COL3A1
			COL5A1
			COL5A2
			COL5A3
			COL6A1
			COL6A2
			COPRS
			CORO1C
			COTL1
			CPE
			CREB3L1
			CREM
			CSNK1A1
			CSRP1
			CSRP2
			CST3
			CTA-29F11
			CTGF
			CTHRC1
			CTSA
			CTSC
			CTSL
			CXCL3
			CXXC5
			CYB5R3
			CYBA
			CYR61
			CYSTM1
			CYTL1
			DAB2
			DAP
			DBI
			DCUN1D5
			DDIT4
			DDR2
			DIRAS3
			DKK3
			DNAJB6
			DOK1
			DSTN
			DSTYK
			DUS1L
			DUSP1
			DUSP14
			DYNLRB1
			EBNA1BP2
			ECM1
			EEF1A1
			EEF1B2
			EFEMP2
			EHD2
			EID1
			EIF2AK4
			EIF4EBP1
			EMP2
			EMP3
			ENO1
			EPN1
			ERCC1
			ERRFI1
			EVA1A
			F3
			FABP4
			FABP5
			FAM107B
			FAM114A1
			FAM127A
			FAM171B
			FAM43A
			FAM46A
			FAM89A
			FBXO32
			FGF1
			FHL2
			FN1
			FOS
			FOSL1
			FOSL2
			FST
			FSTL1
			FTH1
			FTL
			FUCA2
			FXYD5
			G0S2
			GADD45A
			GDF15
			GEM
			GIPC1
			GLIPR1
			GLIPR2
			GLIS3
			GLRX
			GNG11
			GNG12
			GNG5
			GPR56
			GSN
			GSTO1
			HBEGF
			HERPUD1
			HEXIM1
			HEY1
			HIC1
			HIST1H2AC
			HLA-A
			HLA-C
			HM13
			HMOX1
			HOMER3
			HSF1
			HSPA8
			HSPB1
			ID1
			ID2
			ID3
			ID4
			IER3
			IFI44
			IFI6
			IFIT1
			IFIT2
			IFIT3
			IFITM3
			IFRD1
			IGFBP3
			IGFBP7
			IGFL2
			IL11
			IL8
			IMP4
			INA
			INHBA
			IQCD
			ISG15
			ITGA10
			ITGA5
			ITGAV
			JUN
			JUNB
			KCNG1
			KCNMA1
			KDELR2
			KDELR3
			KIAA0040
			KIFC3
			KISS1
			KLHDC3
			KLHL42
			KRT10
			KRT19
			KRT81
			KRTAP2-3
			KXD1
			LAMA4
			LAMTOR1
			LAPTM4A
			LARP6
			LBH
			LDHA
			LGALS1
			LIMA1
			LINC00152
			LINC00704
			LMNA
			LOX
			LOXL1
			LOXL2
			LRRC59
			LRRFIP2
			MAFB
			MAGED1
			MAGED2
			MALL
			MALT1
			MAP1A
			MAP1B
			MAP1LC3B
			MARCKS
			MDFIC
			MED19
			MEST
			METTL9
			MGLL
			MGP
			MICAL2
			MIR4435-1HG
			MMP1
			MMP10
			MMP24-AS1
			MMP3
			MORF4L2
			MPC2
			MRPL13
			MRPL36
			MRPS6
			MSN
			MSRA
			MT1E
			MT1F
			MT1X
			MT2A
			MYL12A
			MYL12B
			MYL6
			MYL9
			MYLIP
			MYLK
			MYO10
			MYO1B
			MYOF
			NAA10
			NABP1
			NANS
			NBL1
			NDRG1
			NEAT1
			NETO2
			NF2
			NFKBIA
			NHP2L1
			NNMT
			NOP10
			NPC2
			NPTX2
			NQO1
			NR1H2
			NREP
			NT5E
			NTMT1
			NUPR1
			OAF
			OASL
			OLFM2
			PAWR
			PCOLCE
			PDCD6
			PDLIM2
			PDLIM4
			PDLIM7
			PEA15
			PELO
			PERP
			PGF
			PHC2
			PHLDA3
			PIM1
			PKIG
			PKM
			PLAU
			PLAUR
			PLIN2
			PLOD1
			PMAIP1
			PNP
			POMP
			PPFIBP1
			PPME1
			PPP1R14B
			PPP1R15A
			PRR13
			PRRX1
			PRRX2
			PRSS23
			PSMA7
			PSME1
			PSME2
			PTGDS
			PTN
			PTRF
			PTTG1IP
			PXDC1
			RAB32
			RAB3B
			RAB7A
			RABAC1
			RAC1
			RAI14
			RALA
			RAP1B
			RASD1
			RBM8A
			RBMS1
			RCN3
			RECK
			REXO2
			RGCC
			RGMB
			RGS10
			RGS16
			RGS2
			RHOBTB3
			RHOC
			RIPK2
			RNF114
			RNF115
			RNF149
			RP11-395G23
			RPL10
			RPL10A
			RPL11
			RPL13A
			RPL15
			RPL27
			RPL28
			RPL6
			RPL7
			RPL7A
			RPS13
			RPS15A
			RPS18
			RPS27A
			RPS3
			RPS4X
			RPS5
			RPS7
			RRBP1
			RSU1
			RTN4
			S100A10
			S100A11
			S100A13
			S100A2
			S100A4
			SAA1
			SAT1
			SDC2
			2019-09-11
			SERINC2
			SERPINE1
			SERPINE2
			SERPINH1
			SESTD1
			SFRP1
			SFRP4
			SGK1
			SGK223
			SH3BGRL3
			SH3GL1
			SH3GLB1
			SLC16A3
			SLC16A6
			SLC17A5
			SLC18A2
			SLC20A2
			SLC3A2
			SLC4A7
			SLC52A2
			SLN
			SMAGP
			SMAP2
			SMYD3
			SNAI2
			SNHG15
			SNX3
			SNX9
			SOCS2
			SPARC
			SPATS2L
			SPOCD1
			SPOCK1
			SPRY2
			SRGAP1
			SRM
			SSR2
			SSR3
			STAT1
			STC1
			STC2
			STK17A
			STK38L
			STRAP
			SUGCT
			TAF7
			TAGLN
			TAGLN2
			TAX1BP1
			TBCC
			TCEB1
			TGFB1
			TGFB1I1
			TGFBI
			TGIF1
			TGM2
			THBS1
			THY1
			TIMP2
			TIMP3
			TIPARP
			TMEM123
			TMEM173
			TMEM45A
			TMEM70
			TMSB10
			TMSB4X
			TNC
			TNFRSF12A
			TNFRSF1A
			TNFRSF21
			TP53I11
			TPBG
			TPM2
			TPM3
			TPM4
			TPT1
			TRAM1
			TRIB1
			TSC22D1
			TSPAN5
			TSPO
			TUBA1A
			TUBA1C
			TWSG1
			TXNDC17
			TXNRD1
			UACA
			UAP1
			UBL3
			UBTD1
			UXT
			VASN
			VAT1
			VIM
			VMP1
			VOPP1
			WBP5
			WDR1
			WIPI1
			WISP1
			WWTR1
			XBP1
			YES1
			YIF1A
			YIPF3
			YPEL5
			YWHAB
			ZC3HAV1
			ZEB1
			ZFAND5
			ZFP36L2
			ZNF259
			ZNF503
			ZNF706
			ZYX
			ACADVL
			ADAM9
			ADIPOR1
			AGPAT5
			AIMP1
			AKAP9
			AKR7A2
			AKTIP
			ANAPC16
			ANP32A
			ANP32B
			ANP32E
			ARL6IP1
			ARPC1A
			ART5
			ASF1B
			ATAD2
			ATP5A1
			ATP5G1
			ATP5G2
			ATP5I
			ATP5L
			ATP6V0B
			ATRAID
			AURKAIP1
			AURKB
			BCL7C
			BIRC5
			BLOC1S1
			BMP4
			BOLA3
			BRD2
			BRD7
			BTBD1
			C11orf31
			C14orf2
			C19orf53
			C1QBP
			C20orf24
			C6orf48
			C7orf50
			CA11
			CAPNS1
			CBFB
			CBX1
			CBX3
			CBX5
			CCDC137
			CCDC85B
			CCL2
			CCNB1
			CCNE1
			CCT3
			CCT6A
			CDC20
			CDCA5
			CENPA
			CENPF
			CEP112
			CEP78
			CHCHD2
			CHD1
			CHD9
			CIRBP
			CKLF
			CKS1B
			CKS2
			CLPTM1L
			CLSPN
			CMTM6
			CNOT7
			COX6C
			COX8A
			CPSF6
			CRELD2
			CSDE1
			CTDSPL
			CXCL14
			CYCS
			CYP24A1
			DAXX
			DBF4
			DBP
			DCBLD2
			DCTPP1
			DCUN1D4
			DCXR
			DDX18
			DDX60L
			DEK
			DENR
			DFFA
			DHRS3
			DKC1
			DMKN
			DNAJC2
			DNMT1
			DNPH1
			DUSP9
			EBF1
			EDNRA
			EEF2
			EFHD2
			EI24
			EIF3L
			EIF4B
			EIF4G2
			ERH
			ERVMER34-1
			ESF1
			ETF1
			ETFB
			F12
			FAM3C
			FAM49B
			FAM64A
			FBN1
			FDPS
			FHL1
			FSD1
			FUS
			FZD10
			GCSH
			GGCT
			GLO1
			GLTSCR2
			GMFB
			GNL1
			GPR125
			GTF2I
			H1F0
			H1FX
			H2AFJ
			H2AFV
			H2AFZ
			H3F3A
			HCFC1R1
			HDDC2
			HDGF
			HELLS
			HIST1H4C
			HMGB1
			HMGB2
			HMGN1
			HMGN2
			HMGN3
			HNRNPA2B1
			HNRNPC
			HNRNPH1
			HNRNPU
			HNRNPUL1
			HOXA3
			HOXC10
			HOXC6
			HPS4
			HSP90AB1
			IFIH1
			IGFBP5
			IMPDH2
			INSIG2
			IPO7
			ISG20L2
			JPH4
			KCNQ1OT1
			KIAA0101
			KIF1A
			KIF23
			KPNA2
			KPNB1
			LAGE3
			LAMTOR2
			LAPTM4B
			LDHB
			LINC01116
			LIX1
			LNPEP
			LSM3
			LSM4
			LSMD1
			LUC7L3
			LYAR
			MATR3
			MCTP2
			MDK
			MET
			MIF
			MKI67
			MLF2
			MMADHC
			MOB3B
			MRPS26
			MT-CO1
			MT-CO2
			MT-CO3
			MT-ND1
			MT-ND2
			MT-ND3
			MT-ND4
			MT-ND5
			MTERF
			MTF2
			MTRNR2L10
			MTRNR2L8
			MZT2A
			MZT2B
			NAV2
			NBEAL1
			NCAM1
			NCL
			NDUFA4
			NDUFB1
			NDUFB10
			NDUFC1
			NME3
			NME4
			NOLC1
			NOP56
			NRAS
			NT5C3B
			NTM
			NUCKS1
			NUDT1
			NUDT3
			ODC1
			ORC6
			PA2G4
			PABPC1
			PAFAH1B3
			PAMR1
			PARP1
			PBK
			PCBP2
			PCSK1N
			PFN2
			PHF19
			PHGDH
			PIGP
			PIN1
			PLK1
			PMVK
			PNISR
			PNN
			POLR2I
			POLR2J3
			POLR2L
			PON2
			POP7
			PPDPF
			PPIC
			PPP2CB
			PPP2R5C
			PRDX3
			PRKDC
			PRPF4
			PTK2
			PTMS
			PTRHD1
			RAB34
			RAC3
			RAD21
			RANBP1
			RBM39
			RBMX
			RBP1
			RHNO1
			RNF187
			RNPS1
			RP11-357H14
			RP11-410K21
			RPL12
			RPL17
			RPL21
			RPL31
			RPL36A
			RPL37A
			RPL39L
			RPS16
			RPS19BP1
			RPS2
			RPS26
			RPS27
			RPS27L
			RPS28
			RPS29
			RPSA
			RPSAP58
			RRAS
			RRM2
			RRP1B
			RUSC1
			SCD
			SCT
			SELT
			SEPW1
			SF3B14
			SFPQ
			SGCB
			SKA2
			SLBP
			SLC25A13
			SLC25A39
			SLC39A6
			SLC50A1
			SLIT3
			SMC2
			SMC4
			SMIM19
			SNHG7
			SNRNP70
			SNRPB
			SNRPD1
			SOCS1
			SOX8
			SQLE
			SRGAP3
			SRRM1
			SRRM2
			SRSF1
			SRSF11
			SRSF2
			SRSF3
			SRSF6
			SRSF7
			SSRP1
			STARD3NL
			STARD7
			STMN1
			STOML2
			STRA13
			SUCO
			SUMO2
			SUPT16H
			SURF2
			SUZ12
			TAF9
			TCEA1
			TCEB2
			TEX30
			TGFBR1
			THAP5
			TMA7
			TMEM100
			TMEM106C
			TMEM134
			TMEM147
			TMEM14A
			TMEM14B
			TMEM160
			TMEM184C
			TMEM256
			TMEM30B
			TNFAIP2
			TOMM22
			TOMM40
			TOP2A
			TPD52L1
			TPM1
			TPX2
			TRAPPC1
			TRMT112
			TSEN54
			TSHZ2
			TYMS
			U2SURP
			UBE2C
			UBE2Q1
			UBE2S
			UCHL1
			UHMK1
			UNKL
			UQCR10
			UQCRB
			USP1
			USP46
			VMA21
			WDR34
			WDR45B
			WIF1
			WRB
			WWC3
			XRCC6
			YBX1
			YRDC
			YWHAH
			ZDHHC12
			ZFP36
			ZNF22
			ZWINT
