# Supplementary material for: Targeting SUMO2 reverses aberrant epigenetic rewiring driven by SS18::SSX fusion oncoproteins and impairs sarcomagenesis
Source: EMBO J. 2025 Aug 13;44(18):4984–5004. doi: 10.1038/s44318-025-00526-w (PMC12436642; doi:10.1038/s44318-025-00526-w)
Supplement: Supplementary file 5 — Dataset EV1 [file 44318_2025_526_MOESM5_ESM.xlsx]

## Sheet: Legend
		Dataset E1	Summary of gene dependency analyses from DepMap CRISPR and RNAi screens
		Tab1:	Genes shortlisted from the CRISPR whole genome screen from DepMap dataset
		Tab2:	Genes shortlisted from the RNAi whole genome screen from DepMap dataset
		Tab3:	Combined gene list from Tab1 and Tab2 and deduplicated to retain only unique genes
		Tab4:	Genes common to CRISPR and RNAi datasets
		Tab5:	Genes in the RNAi word cloud along with NegLog10 p-value
		Tab6:	Genes in the CRISPR word cloud along with NegLog10 p-value

## Sheet: CRISPR_Dataset
Gene/Compound	Dataset	T-Statistic	P-Value
SS18	CRISPR (DepMap 21Q3 Public, CERES)	-6.4332	2.03e-10
OTUD6B	CRISPR (DepMap 21Q3 Public, CERES)	-6.06511	1.94e-09
MEOX2	CRISPR (DepMap 21Q3 Public, CERES)	-5.44629	6.64e-08
IMMP2L	CRISPR (DepMap 21Q3 Public, CERES)	-5.06476	4.96e-07
IFRD1	CRISPR (DepMap 21Q3 Public, CERES)	-4.92626	9.97e-07
CDK5RAP2	CRISPR (DepMap 21Q3 Public, Chronos)	-4.82107	1.68e-06
PCGF3	CRISPR (DepMap 21Q3 Public, CERES)	-4.76711	2.18e-06
LGALS7B	CRISPR (DepMap 21Q3 Public, Chronos)	-4.64564	3.9e-06
SELENOO	CRISPR (DepMap 21Q3 Public, Chronos)	-4.40647	1.18e-05
FOXC2	CRISPR (DepMap 21Q3 Public, CERES)	-4.34109	1.58e-05
MANBAL	CRISPR (DepMap 21Q3 Public, Chronos)	-4.2863	2.01e-05
CDS1	CRISPR (DepMap 21Q3 Public, Chronos)	-4.27159	2.15e-05
NIPAL2	CRISPR (DepMap 21Q3 Public, Chronos)	-4.25726	2.29e-05
GLI4	CRISPR (DepMap 21Q3 Public, Chronos)	-4.24143	2.45e-05
BACE1	CRISPR (DepMap 21Q3 Public, Chronos)	-4.24105	2.45e-05
PIAS1	CRISPR (DepMap 21Q3 Public, Chronos)	-4.21259	2.78e-05
MCCD1	CRISPR (DepMap 21Q3 Public, Chronos)	-4.1877	3.09e-05
BHMT	CRISPR (DepMap 21Q3 Public, Chronos)	-4.18213	3.17e-05
PFKL	CRISPR (DepMap 21Q3 Public, Chronos)	-4.18033	3.2e-05
CDH11	CRISPR (DepMap 21Q3 Public, CERES)	-4.14216	3.76e-05
LRRN3	CRISPR (DepMap 21Q3 Public, Chronos)	-4.13874	3.82e-05
TMUB1	CRISPR (DepMap 21Q3 Public+Score, Chronos)	-4.1152	4.18e-05
SACS	CRISPR (DepMap 21Q3 Public, CERES)	-4.10007	4.5e-05
CD27	CRISPR (DepMap 21Q3 Public, Chronos)	-4.0855	4.79e-05
ZFHX4	CRISPR (DepMap 21Q3 Public, Chronos)	-4.04657	5.64e-05
COMMD5	CRISPR (DepMap 21Q3 Public, Chronos)	-4.003	6.77e-05
CHRNA4	CRISPR (DepMap 21Q3 Public, CERES)	-3.97607	7.57e-05
TXLNG	CRISPR (DepMap 21Q3 Public, Chronos)	-3.9547	8.27e-05
HOXD8	CRISPR (DepMap 21Q3 Public, Chronos)	-3.93971	8.79e-05
ENPP6	CRISPR (DepMap 21Q3 Public+Score, Chronos)	-3.93033	9.05e-05
USP6	CRISPR (DepMap 21Q3 Public, CERES)	-3.92824	9.21e-05
VPS26B	CRISPR (DepMap 21Q3 Public, CERES)	-3.92762	9.24e-05
SLC49A3	CRISPR (DepMap 21Q3 Public+Score, Chronos)	-3.91576	9.61e-05
NOP14	CRISPR (DepMap 21Q3 Public+Score, Chronos)	-3.88989	0.000106722
TMEM175	CRISPR (DepMap 21Q3 Public, CERES)	-3.87651	0.000113667
UVSSA	CRISPR (DepMap 21Q3 Public, Chronos)	-3.86805	0.000117612
ZNF250	CRISPR (DepMap 21Q3 Public, Chronos)	-3.85133	0.000125803
SMC1B	CRISPR (DepMap 21Q3 Public, Chronos)	-3.84941	0.00012682
CYHR1	CRISPR (DepMap 21Q3 Public, Chronos)	-3.8315	0.00013621
TMX3	CRISPR (DepMap 21Q3 Public, Chronos)	-3.8271	0.000138624
GRINA	CRISPR (DepMap 21Q3 Public, CERES)	-3.80801	0.000149586
EYA1	CRISPR (DepMap 21Q3 Public, CERES)	-3.80702	0.000150235
RASEF	CRISPR (DepMap 21Q3 Public, Chronos)	-3.80681	0.000150301
TTL	CRISPR (DepMap 21Q3 Public, Chronos)	-3.80372	0.000152159
TMPO	CRISPR (DepMap 21Q3 Public, Chronos)	-3.7843	0.000164343
FGF20	CRISPR (DepMap 21Q3 Public, Chronos)	-3.76918	0.000174458
FNDC10	CRISPR (DepMap 21Q3 Public+Score, Chronos)	-3.76408	0.000176607
C8orf82	CRISPR (DepMap 21Q3 Public, Chronos)	-3.75942	0.000181297
RSPH1	CRISPR (DepMap 21Q3 Public, CERES)	-3.7526	0.000186225
FAM71F2	CRISPR (DepMap 21Q3 Public, Chronos)	-3.7477	0.00018984
HOXA2	CRISPR (DepMap 21Q3 Public+Score, CERES)	-3.73609	0.000197167
GPRIN2	CRISPR (DepMap 21Q3 Public, Chronos)	-3.7269	0.000205949
CDKN2B	CRISPR (DepMap 21Q3 Public, CERES)	-3.71878	0.000212576
CCDC62	CRISPR (DepMap 21Q3 Public+Score, Chronos)	-3.7169	0.000212538
LSM14B	CRISPR (DepMap 21Q3 Public, CERES)	-3.7124	0.000217927
BRD9	CRISPR (DepMap 21Q3 Public, CERES)	-3.70696	0.000222655
UTP18	CRISPR (DepMap 21Q3 Public, CERES)	-3.70663	0.000222866
SNAI3	CRISPR (DepMap 21Q3 Public, Chronos)	-3.70496	0.000224325
PSCA	CRISPR (DepMap 21Q3 Public+Score, Chronos)	-3.70376	0.000223704
EEF1D	CRISPR (DepMap 21Q3 Public, Chronos)	-3.70205	0.00022687
PXMP2	CRISPR (DepMap 21Q3 Public, Chronos)	-3.70033	0.000228394
MAT2B	CRISPR (DepMap 21Q3 Public, Chronos)	-3.70003	0.000228659
ORAI2	CRISPR (DepMap 21Q3 Public+Score, CERES)	-3.69054	0.000235499
PRIMPOL	CRISPR (DepMap 21Q3 Public, CERES)	-3.67843	0.0002486
SULF1	CRISPR (DepMap 21Q3 Public+Score, CERES)	-3.6734	0.000251663
TMEM33	CRISPR (DepMap 21Q3 Public, Chronos)	-3.66325	0.000263577
PKP3	CRISPR (DepMap 21Q3 Public, CERES)	-3.65487	0.000272213
RPS21	CRISPR (DepMap 21Q3 Public+Score, Chronos)	-3.64638	0.000279267
SLC4A1AP	CRISPR (DepMap 21Q3 Public, Chronos)	-3.63905	0.000289228
RNF212	CRISPR (DepMap 21Q3 Public, CERES)	-3.63022	0.000299151
SCX	CRISPR (DepMap 21Q3 Public, CERES)	-3.62712	0.000302718
KLK8	CRISPR (DepMap 21Q3 Public, Chronos)	-3.62478	0.000305424
UTF1	CRISPR (DepMap 21Q3 Public, CERES)	-3.61791	0.000313624
MICALL2	CRISPR (DepMap 21Q3 Public+Score, Chronos)	-3.61082	0.000319935
HOXA6	CRISPR (DepMap 21Q3 Public, Chronos)	-3.60791	0.000325679
CEMP1	CRISPR (DepMap 21Q3 Public, Chronos)	-3.60591	0.000328166
EID3	CRISPR (DepMap 21Q3 Public, CERES)	-3.59727	0.000339097
C2CD2L	CRISPR (DepMap 21Q3 Public+Score, Chronos)	-3.59531	0.00033936
GDAP1	CRISPR (DepMap 21Q3 Public, Chronos)	-3.58775	0.000351525
ARHGEF33	CRISPR (DepMap 21Q3 Public+Score, CERES)	-3.5762	0.00036482
SNAI2	CRISPR (DepMap 21Q3 Public, Chronos)	-3.57031	0.000375543
IFNA7	CRISPR (DepMap 21Q3 Public, CERES)	-3.57026	0.000375501
CCDC59	CRISPR (DepMap 21Q3 Public+Score, Chronos)	-3.56988	0.000373628
MROH6	CRISPR (DepMap 21Q3 Public+Score, Chronos)	-3.56605	0.000379054
SMIM7	CRISPR (DepMap 21Q3 Public+Score, Chronos)	-3.56406	0.00038191
SLC2A12	CRISPR (DepMap 21Q3 Public, Chronos)	-3.56126	0.000388427
FBXO21	CRISPR (DepMap 21Q3 Public, Chronos)	-3.56006	0.000390189
COPS8	CRISPR (DepMap 21Q3 Public, CERES)	-3.54989	0.000405352
LYAR	CRISPR (DepMap 21Q3 Public+Score, Chronos)	-3.54789	0.000405828
PREP	CRISPR (DepMap 21Q3 Public, Chronos)	-3.54623	0.000410941
RIDA	CRISPR (DepMap 21Q3 Public, Chronos)	-3.54393	0.000414489
UBA2	CRISPR (DepMap 21Q3 Public+Score, Chronos)	-3.53765	0.000421697
GLG1	CRISPR (DepMap 21Q3 Public, Chronos)	-3.5296	0.00043728
AEBP2	CRISPR (DepMap 21Q3 Public, Chronos)	-3.52903	0.000438329
PSKH2	CRISPR (DepMap 21Q3 Public, Chronos)	-3.52779	0.000440242
IRX4	CRISPR (DepMap 21Q3 Public, Chronos)	-3.52481	0.000445156
WNT5A	CRISPR (DepMap 21Q3 Public+Score, CERES)	-3.51711	0.000455287
WNT2	CRISPR (DepMap 21Q3 Public+Score, CERES)	-3.51416	0.000460316
NPTX1	CRISPR (DepMap 21Q3 Public, Chronos)	-3.51114	0.000468357
CSTB	CRISPR (DepMap 21Q3 Public, Chronos)	-3.51102	0.000468566
CCNG1	CRISPR (DepMap 21Q3 Public, CERES)	-3.50981	0.000470665
TRPA1	CRISPR (DepMap 21Q3 Public, CERES)	-3.50962	0.000471002
PSAT1	CRISPR (DepMap 21Q3 Public+Score, CERES)	-3.50747	0.000472009
HBM	CRISPR (DepMap 21Q3 Public, Chronos)	-3.50365	0.000481539
TCEANC	CRISPR (DepMap 21Q3 Public, Chronos)	-3.50188	0.00048483
RBBP9	CRISPR (DepMap 21Q3 Public, Chronos)	-3.50152	0.000485357
H2BC10	CRISPR (DepMap 21Q3 Public, Chronos)	-3.50069	0.000486836
CRH	CRISPR (DepMap 21Q3 Public, CERES)	-3.49905	0.000489816
COX8C	CRISPR (DepMap 21Q3 Public, Chronos)	3.50515	0.000478876
GADL1	CRISPR (DepMap 21Q3 Public+Score, Chronos)	3.50722	0.000472345
ZFP37	CRISPR (DepMap 21Q3 Public+Score, CERES)	3.51454	0.000459658
ZNF501	CRISPR (DepMap 21Q3 Public+Score, Chronos)	3.51751	0.000454612
USP12	CRISPR (DepMap 21Q3 Public, Chronos)	3.52884	0.000438523
SLC9A1	CRISPR (DepMap 21Q3 Public, Chronos)	3.53648	0.000426197
OR51A4	CRISPR (DepMap 21Q3 Public, Chronos)	3.5445	0.000413609
PPT2	CRISPR (DepMap 21Q3 Public, CERES)	3.55638	0.00039561
TRIM59	CRISPR (DepMap 21Q3 Public, Chronos)	3.56683	0.000380374
TNC	CRISPR (DepMap 21Q3 Public, CERES)	3.57012	0.000375702
B3GNT7	CRISPR (DepMap 21Q3 Public, Chronos)	3.57088	0.000374634
MICA	CRISPR (DepMap 21Q3 Public, CERES)	3.57158	0.000373641
CCDC189	CRISPR (DepMap 21Q3 Public, CERES)	3.597	0.000339436
SNF8	CRISPR (DepMap 21Q3 Public+Score, Chronos)	3.60377	0.000328638
TRH	CRISPR (DepMap 21Q3 Public, Chronos)	3.61331	0.000319059
CPLX2	CRISPR (DepMap 21Q3 Public, Chronos)	3.61559	0.000316313
GASK1A	CRISPR (DepMap 21Q3 Public+Score, Chronos)	3.61813	0.000311144
TRIM62	CRISPR (DepMap 21Q3 Public+Score, Chronos)	3.63915	0.000287114
PRRG3	CRISPR (DepMap 21Q3 Public, CERES)	3.65429	0.000272896
BUB3	CRISPR (DepMap 21Q3 Public, CERES)	3.65452	0.000272574
TACR3	CRISPR (DepMap 21Q3 Public, CERES)	3.65893	0.000267992
CAPZA1	CRISPR (DepMap 21Q3 Public, Chronos)	3.6714	0.000255435
DLEU7	CRISPR (DepMap 21Q3 Public, Chronos)	3.85948	0.000121743
KRTAP9-8	CRISPR (DepMap 21Q3 Public, Chronos)	3.8673	0.00011797
SMARCE1	CRISPR (DepMap 21Q3 Public, CERES)	3.90197	0.000102564
SMARCB1	CRISPR (DepMap 21Q3 Public, CERES)	3.94958	8.44e-05
BAZ2B	CRISPR (DepMap 21Q3 Public, Chronos)	3.95794	8.16e-05
POLR1B	CRISPR (DepMap 21Q3 Public, Chronos)	3.97904	7.48e-05
ZNF547	CRISPR (DepMap 21Q3 Public, Chronos)	4.02401	6.2e-05
LRRC26	CRISPR (DepMap 21Q3 Public, CERES)	4.02434	6.19e-05
RGS9	CRISPR (DepMap 21Q3 Public, Chronos)	4.07475	5.01e-05
TXNDC5	CRISPR (DepMap 21Q3 Public, CERES)	4.2154	2.75e-05
LCE2B	CRISPR (DepMap 21Q3 Public, CERES)	4.409	1.16e-05
DTL	CRISPR (DepMap 21Q3 Public, Chronos)	4.43722	1.02e-05
VAMP5	CRISPR (DepMap 21Q3 Public+Score, Chronos)	4.46495	8.89e-06
				koDepMap_SYSA	hs CRISPRko	3665	Ani

## Sheet: RNAi_Dataset
Gene/Compound	Dataset	T-Statistic	P-Value
SSX6P	RNAi (Achilles+DRIVE+Marcotte, DEMETER2)	-13.2034	9.55e-36
SUMO2	RNAi (Achilles+DRIVE+Marcotte, DEMETER2)	-11.5374	2.48e-28
SSX8P	RNAi (Achilles+DRIVE+Marcotte, DEMETER2)	-10.0155	3.57e-22
TGFBRAP1	RNAi (Achilles+DRIVE+Marcotte, DEMETER2)	-7.2412	1.16e-12
RING1	RNAi (Achilles+DRIVE+Marcotte, DEMETER2)	-6.38561	3.09e-10
UBE2I	RNAi (Achilles+DRIVE+Marcotte, DEMETER2)	-6.07057	2.08e-09
SSX3	RNAi (Achilles+DRIVE+Marcotte, DEMETER2)	-6.03257	2.6e-09
KCNK2	RNAi (Achilles+DRIVE+Marcotte, DEMETER2)	-6.00186	3.12e-09
SSX1	RNAi (Achilles+DRIVE+Marcotte, DEMETER2)	-5.93252	4.66e-09
AMT	RNAi (Achilles+DRIVE+Marcotte, DEMETER2)	-5.86144	7.21e-09
FN1	RNAi (Achilles+DRIVE+Marcotte, DEMETER2)	-5.77111	1.18e-08
GEMIN2	RNAi (Achilles+DRIVE+Marcotte, DEMETER2)	-5.70451	1.71e-08
SRSF2	RNAi (Achilles+DRIVE+Marcotte, DEMETER2)	-5.66869	2.09e-08
CEACAM7	RNAi (Achilles+DRIVE+Marcotte, DEMETER2)	-5.64435	2.56e-08
CEACAM6	RNAi (Achilles+DRIVE+Marcotte, DEMETER2)	-5.51799	4.81e-08
AP1S2	RNAi (Achilles+DRIVE+Marcotte, DEMETER2)	-5.4401	7.34e-08
ADCY10	RNAi (DRIVE, DEMETER2)	-5.41392	1.1e-07
TINF2	RNAi (Achilles+DRIVE+Marcotte, DEMETER2)	-5.32654	1.35e-07
WDR5	RNAi (Achilles+DRIVE+Marcotte, DEMETER2)	-5.31076	1.54e-07
PLK2	RNAi (DRIVE, DEMETER2)	-5.30966	1.87e-07
FGD4	RNAi (Achilles+DRIVE+Marcotte, DEMETER2)	-5.21612	2.4e-07
SMARCD1	RNAi (Achilles+DRIVE+Marcotte, DEMETER2)	-5.21507	2.54e-07
CELF5	RNAi (Achilles+DRIVE+Marcotte, DEMETER2)	-5.15458	3.3e-07
IRS4	RNAi (Achilles+DRIVE+Marcotte, DEMETER2)	-5.15351	3.32e-07
UBE2E1	RNAi (Achilles+DRIVE+Marcotte, DEMETER2)	-5.1511	3.36e-07
SLC2A3	RNAi (Achilles+DRIVE+Marcotte, DEMETER2)	-5.02186	6.49e-07
SUMO1P3	RNAi (Achilles+DRIVE+Marcotte, DEMETER2)	-4.90329	1.22e-06
ZBTB12	RNAi (Achilles+DRIVE+Marcotte, DEMETER2)	-4.84532	1.65e-06
SEMA3F	RNAi (DRIVE, DEMETER2)	-4.82741	1.99e-06
PTPRE	RNAi (Achilles+DRIVE+Marcotte, DEMETER2)	-4.79768	1.96e-06
CDT1	RNAi (Achilles+DRIVE+Marcotte, DEMETER2)	-4.76627	2.28e-06
AGAP12P	RNAi (Achilles+DRIVE+Marcotte, DEMETER2)	-4.76407	2.3e-06
NKIRAS1	RNAi (Achilles+DRIVE+Marcotte, DEMETER2)	-4.76114	2.33e-06
RTEL1-TNFRSF6B	RNAi (Achilles+DRIVE+Marcotte, DEMETER2)	-4.72598	2.76e-06
PLAU	RNAi (Achilles+DRIVE+Marcotte, DEMETER2)	-4.71226	2.95e-06
SLC25A4	RNAi (Achilles+DRIVE+Marcotte, DEMETER2)	-4.68504	3.36e-06
KAT6A	RNAi (Achilles+DRIVE+Marcotte, DEMETER2)	-4.65574	3.85e-06
CUL9	RNAi (Achilles+DRIVE+Marcotte, DEMETER2)	-4.65225	3.92e-06
CTNNB1	RNAi (Achilles+DRIVE+Marcotte, DEMETER2)	-4.62468	4.46e-06
DGKG	RNAi (DRIVE, DEMETER2)	-4.58866	6.07e-06
RASA4B	RNAi (Achilles+DRIVE+Marcotte, DEMETER2)	-4.57409	5.65e-06
NUDT18	RNAi (Achilles+DRIVE+Marcotte, DEMETER2)	-4.54605	6.43e-06
MDM4	RNAi (Achilles+DRIVE+Marcotte, DEMETER2)	-4.52174	7.19e-06
PIP5KL1	RNAi (Achilles+DRIVE+Marcotte, DEMETER2)	-4.49976	7.95e-06
RSPO3	RNAi (Achilles+DRIVE+Marcotte, DEMETER2)	-4.48005	8.7e-06
TMEM41A	RNAi (DRIVE, DEMETER2)	-4.47682	9.94e-06
AMBP	RNAi (Achilles+DRIVE+Marcotte, DEMETER2)	-4.42746	1.1e-05
BTBD9	RNAi (Achilles+DRIVE+Marcotte, DEMETER2)	-4.39473	1.31e-05
SAE1	RNAi (Achilles+DRIVE+Marcotte, DEMETER2)	-4.36534	1.46e-05
DDR1	RNAi (Achilles+DRIVE+Marcotte, DEMETER2)	-4.35883	1.5e-05
KCNT1	RNAi (Achilles+DRIVE+Marcotte, DEMETER2)	-4.35523	1.53e-05
IQCG	RNAi (Achilles+DRIVE+Marcotte, DEMETER2)	-4.34668	1.63e-05
RECQL5	RNAi (Achilles+DRIVE+Marcotte, DEMETER2)	-4.33254	1.76e-05
FFAR1	RNAi (Achilles+DRIVE+Marcotte, DEMETER2)	-4.29873	1.96e-05
CRTAM	RNAi (DRIVE, DEMETER2)	-4.29395	2.23e-05
PTGIR	RNAi (DRIVE, DEMETER2)	-4.28496	2.32e-05
BCL10	RNAi (Achilles+DRIVE+Marcotte, DEMETER2)	-4.28169	2.11e-05
ATRX	RNAi (Achilles+DRIVE+Marcotte, DEMETER2)	-4.2806	2.12e-05
TADA2B	RNAi (Achilles+DRIVE+Marcotte, DEMETER2)	-4.26039	2.57e-05
RBM23	RNAi (Achilles+DRIVE+Marcotte, DEMETER2)	-4.25698	2.41e-05
USP7	RNAi (Achilles+DRIVE+Marcotte, DEMETER2)	-4.2468	2.46e-05
CTNNBIP1	RNAi (Achilles+DRIVE+Marcotte, DEMETER2)	-4.23141	2.63e-05
CMTM5	RNAi (DRIVE, DEMETER2)	-4.21353	3.15e-05
COL14A1	RNAi (Achilles+DRIVE+Marcotte, DEMETER2)	-4.19235	3.11e-05
ZBTB34	RNAi (Achilles+DRIVE+Marcotte, DEMETER2)	-4.18955	3.48e-05
NUDT12	RNAi (Achilles+DRIVE+Marcotte, DEMETER2)	-4.18868	3.18e-05
RPL14	RNAi (Achilles+DRIVE+Marcotte, DEMETER2)	-4.17976	3.36e-05
CD9	RNAi (Achilles+DRIVE+Marcotte, DEMETER2)	-4.17874	3.3e-05
TERF1	RNAi (Achilles+DRIVE+Marcotte, DEMETER2)	-4.17622	3.33e-05
FNBP1L	RNAi (DRIVE, DEMETER2)	-4.17431	3.71e-05
NRN1	RNAi (Achilles+DRIVE+Marcotte, DEMETER2)	-4.16398	3.62e-05
GPR85	RNAi (Achilles+DRIVE+Marcotte, DEMETER2)	-4.13132	4.04e-05
MAGEA1	RNAi (DRIVE, DEMETER2)	-4.12102	4.62e-05
CHRFAM7A	RNAi (Achilles+DRIVE+Marcotte, DEMETER2)	-4.11345	4.36e-05
COL25A1	RNAi (Achilles+DRIVE+Marcotte, DEMETER2)	-4.10138	4.68e-05
DPP10	RNAi (Achilles+DRIVE+Marcotte, DEMETER2)	-4.07571	5.11e-05
BMPR2	RNAi (Achilles+DRIVE+Marcotte, DEMETER2)	-4.05168	5.65e-05
CENPF	RNAi (Achilles+DRIVE+Marcotte, DEMETER2)	-4.02877	6.21e-05
ARFGAP3	RNAi (Achilles+DRIVE+Marcotte, DEMETER2)	-4.0007	6.98e-05
TNFRSF6B	RNAi (Achilles+DRIVE+Marcotte, DEMETER2)	-3.99536	7.14e-05
PTK2B	RNAi (Achilles+DRIVE+Marcotte, DEMETER2)	-3.97247	7.84e-05
DUSP3	RNAi (DRIVE, DEMETER2)	-3.96777	8.68e-05
AKT1	RNAi (Achilles+DRIVE+Marcotte, DEMETER2)	-3.96727	8.01e-05
UCK2	RNAi (Achilles+DRIVE+Marcotte, DEMETER2)	-3.96591	8.06e-05
PRDM7	RNAi (Achilles+DRIVE+Marcotte, DEMETER2)	-3.96137	8.21e-05
ARHGAP27P1-BPTFP1-KPNA2P3	RNAi (Achilles+DRIVE+Marcotte, DEMETER2)	-3.9381	9.71e-05
ADH5	RNAi (Achilles+DRIVE+Marcotte, DEMETER2)	-3.93088	9.3e-05
ARHGEF15	RNAi (Achilles+DRIVE+Marcotte, DEMETER2)	-3.92566	9.49e-05
CCND2	RNAi (Achilles+DRIVE+Marcotte, DEMETER2)	-3.91847	9.78e-05
KLC4	RNAi (Achilles+DRIVE+Marcotte, DEMETER2)	-3.91609	0.000106631
SYNJ1	RNAi (Achilles+DRIVE+Marcotte, DEMETER2)	-3.90901	0.000101579
PTPRN2	RNAi (DRIVE, DEMETER2)	-3.90313	0.00011237
ABCD4	RNAi (DRIVE, DEMETER2)	-3.89119	0.000117822
RASL10A	RNAi (Achilles+DRIVE+Marcotte, DEMETER2)	-3.8832	0.000112768
ING3	RNAi (Achilles+DRIVE+Marcotte, DEMETER2)	-3.88288	0.000112887
DAG1	RNAi (DRIVE, DEMETER2)	-3.8818	0.000122284
VAMP4	RNAi (DRIVE, DEMETER2)	-3.88154	0.000122412
CORO1A	RNAi (Achilles+DRIVE+Marcotte, DEMETER2)	-3.87558	0.00011625
PSG10P	RNAi (DRIVE, DEMETER2)	-3.83716	0.000145425
UTY	RNAi (Achilles+DRIVE+Marcotte, DEMETER2)	-3.82841	0.000140376
DIPK1A	RNAi (Achilles+DRIVE+Marcotte, DEMETER2)	-3.82791	0.000142922
USP16	RNAi (Achilles+DRIVE+Marcotte, DEMETER2)	-3.82039	0.000144977
RASD2	RNAi (Achilles+DRIVE+Marcotte, DEMETER2)	-3.80456	0.00015433
CDC45	RNAi (Achilles+DRIVE+Marcotte, DEMETER2)	-3.79795	0.00016088
GNG4	RNAi (DRIVE, DEMETER2)	-3.79683	0.000170609
ROBO2	RNAi (Achilles+DRIVE+Marcotte, DEMETER2)	-3.78822	0.00017627
AAMP	RNAi (Achilles+DRIVE+Marcotte, DEMETER2)	-3.77877	0.000173389
OLIG3	RNAi (Achilles+DRIVE+Marcotte, DEMETER2)	-3.77803	0.000171407
RPL13	RNAi (Achilles+DRIVE+Marcotte, DEMETER2)	-3.77399	0.000176667
KAT2A	RNAi (Achilles+DRIVE+Marcotte, DEMETER2)	-3.76957	0.000178001
LHX4	RNAi (Achilles+DRIVE+Marcotte, DEMETER2)	-3.76242	0.0001822
STRBP	RNAi (Achilles+DRIVE+Marcotte, DEMETER2)	-3.75858	0.000185006
HPN	RNAi (Achilles+DRIVE+Marcotte, DEMETER2)	-3.75484	0.000187735
LSG1	RNAi (DRIVE, DEMETER2)	-3.7535	0.000201717
RNF130	RNAi (Achilles+DRIVE+Marcotte, DEMETER2)	-3.74289	0.000196709
RALGAPA2	RNAi (DRIVE, DEMETER2)	-3.73467	0.0002166
HPRT1	RNAi (DRIVE, DEMETER2)	-3.73188	0.00021917
MYLK2	RNAi (DRIVE, DEMETER2)	-3.72372	0.000226117
ABCC6	RNAi (Achilles+DRIVE+Marcotte, DEMETER2)	-3.72142	0.000213819
STON1-GTF2A1L	RNAi (DRIVE, DEMETER2)	-3.71054	0.000237784
SBK1	RNAi (Achilles+DRIVE+Marcotte, DEMETER2)	-3.70557	0.00022737
TADA2A	RNAi (DRIVE, DEMETER2)	-3.7036	0.000243888
H4C9	RNAi (Achilles+DRIVE+Marcotte, DEMETER2)	-3.69881	0.000233393
RPS27A	RNAi (Achilles+DRIVE+Marcotte, DEMETER2)	-3.69463	0.000237137
TMEM130	RNAi (Achilles+DRIVE+Marcotte, DEMETER2)	-3.69201	0.000239645
NELFA	RNAi (DRIVE, DEMETER2)	-3.67446	0.000272405
TRNAU1AP	RNAi (DRIVE, DEMETER2)	-3.67034	0.000276967
PRKX	RNAi (Achilles+DRIVE+Marcotte, DEMETER2)	-3.66681	0.000263991
DNAI1	RNAi (Achilles+DRIVE+Marcotte, DEMETER2)	-3.65209	0.000279296
STUM	RNAi (Achilles+DRIVE+Marcotte, DEMETER2)	-3.64865	0.000300344
KIF5C	RNAi (Achilles+DRIVE+Marcotte, DEMETER2)	-3.64563	0.000303773
MTHFD1L	RNAi (Achilles+DRIVE+Marcotte, DEMETER2)	-3.64191	0.000290364
CBX4	RNAi (DRIVE, DEMETER2)	-3.63707	0.00031359
ABHD13	RNAi (DRIVE, DEMETER2)	-3.63591	0.000315269
DDX60	RNAi (Achilles+DRIVE+Marcotte, DEMETER2)	-3.63202	0.000301575
MBD3L2B	RNAi (Achilles+DRIVE+Marcotte, DEMETER2)	-3.6248	0.000309907
ROR1	RNAi (Achilles+DRIVE+Marcotte, DEMETER2)	-3.62478	0.000309926
PIK3C2B	RNAi (Achilles+DRIVE+Marcotte, DEMETER2)	-3.62348	0.000311464
PDE6C	RNAi (DRIVE, DEMETER2)	-3.62037	0.000334141
P3H2	RNAi (DRIVE, DEMETER2)	-3.61621	0.000339041
CPD	RNAi (Achilles+DRIVE+Marcotte, DEMETER2)	-3.59943	0.000341154
HIPK1	RNAi (Achilles+DRIVE+Marcotte, DEMETER2)	-3.59896	0.000341726
RNF2	RNAi (Achilles+DRIVE+Marcotte, DEMETER2)	-3.59777	0.000343239
PRPF19	RNAi (Achilles+DRIVE+Marcotte, DEMETER2)	-3.59244	0.000350274
WWP2	RNAi (Achilles+DRIVE+Marcotte, DEMETER2)	-3.5906	0.000354104
SVIL	RNAi (Achilles+DRIVE+Marcotte, DEMETER2)	-3.577	0.000371296
RYR1	RNAi (Achilles+DRIVE+Marcotte, DEMETER2)	-3.57574	0.000372985
ZNF493	RNAi (Achilles+DRIVE+Marcotte, DEMETER2)	-3.57248	0.000377579
HSD11B2	RNAi (Achilles+DRIVE+Marcotte, DEMETER2)	-3.57202	0.00037829
CD274	RNAi (Achilles+DRIVE+Marcotte, DEMETER2)	-3.56935	0.000382108
CASP9	RNAi (DRIVE, DEMETER2)	-3.56722	0.000405683
ZDHHC20	RNAi (Achilles+DRIVE+Marcotte, DEMETER2)	-3.56131	0.000398518
SORD	RNAi (Achilles+DRIVE+Marcotte, DEMETER2)	-3.56125	0.00039377
GPR149	RNAi (Achilles+DRIVE+Marcotte, DEMETER2)	-3.55091	0.000416865
CHRNB3	RNAi (Achilles+DRIVE+Marcotte, DEMETER2)	-3.54403	0.000420032
ERCC6L2	RNAi (Achilles+DRIVE+Marcotte, DEMETER2)	-3.53608	0.000432571
GTPBP2	RNAi (Achilles+DRIVE+Marcotte, DEMETER2)	-3.52113	0.000457249
RIPK4	RNAi (DRIVE, DEMETER2)	-3.5185	0.000486708
MPRIP	RNAi (Achilles+DRIVE+Marcotte, DEMETER2)	-3.50953	0.000479054
CDKL5	RNAi (Achilles+DRIVE+Marcotte, DEMETER2)	-3.49724	0.00049946
TEX14	RNAi (Achilles+DRIVE+Marcotte, DEMETER2)	3.50377	0.000487581
KLF11	RNAi (Achilles+DRIVE+Marcotte, DEMETER2)	3.50866	0.000478855
CACNA1G	RNAi (Achilles+DRIVE+Marcotte, DEMETER2)	3.51267	0.000471804
HNRNPA3P1	RNAi (Achilles+DRIVE+Marcotte, DEMETER2)	3.53069	0.000441392
XKRX	RNAi (Achilles+DRIVE+Marcotte, DEMETER2)	3.54564	0.000417446
RAB19	RNAi (Achilles+DRIVE+Marcotte, DEMETER2)	3.57562	0.000373147
NQO1	RNAi (Achilles+DRIVE+Marcotte, DEMETER2)	3.57644	0.000372068
ZBTB20	RNAi (Achilles+DRIVE+Marcotte, DEMETER2)	3.58662	0.0003581
FBXO22	RNAi (Achilles+DRIVE+Marcotte, DEMETER2)	3.60121	0.000340226
SERPINB10	RNAi (Achilles+DRIVE+Marcotte, DEMETER2)	3.60291	0.000336695
HHAT	RNAi (Achilles+DRIVE+Marcotte, DEMETER2)	3.63638	0.000296546
MBOAT1	RNAi (Achilles+DRIVE+Marcotte, DEMETER2)	3.655	0.000276206
ADNP	RNAi (Achilles+DRIVE+Marcotte, DEMETER2)	3.6564	0.000274728
ZNF180	RNAi (Achilles+DRIVE+Marcotte, DEMETER2)	3.65669	0.000274486
ATP11B	RNAi (Achilles+DRIVE+Marcotte, DEMETER2)	3.69676	0.000235293
ABCC1	RNAi (Achilles+DRIVE+Marcotte, DEMETER2)	3.75861	0.00018494
SLCO1B7	RNAi (Achilles+DRIVE+Marcotte, DEMETER2)	3.79151	0.000162536
SSX7	RNAi (Achilles+DRIVE+Marcotte, DEMETER2)	3.79365	0.000161118
CREBL2	RNAi (Achilles+DRIVE+Marcotte, DEMETER2)	3.80532	0.000153868
ZBTB39	RNAi (Achilles+DRIVE+Marcotte, DEMETER2)	3.8262	0.000141669
CKM	RNAi (Achilles+DRIVE+Marcotte, DEMETER2)	3.82787	0.000140697
FES	RNAi (DRIVE, DEMETER2)	3.83539	0.000146155
ACP7	RNAi (Achilles+DRIVE+Marcotte, DEMETER2)	3.83943	0.000134394
C1QTNF9	RNAi (Achilles+DRIVE+Marcotte, DEMETER2)	3.86809	0.00012171
GH1	RNAi (Achilles+DRIVE+Marcotte, DEMETER2)	3.89741	0.00010646
SHH	RNAi (Achilles+DRIVE+Marcotte, DEMETER2)	3.92838	9.39e-05
ABCD3	RNAi (Achilles+DRIVE+Marcotte, DEMETER2)	3.93988	8.96e-05
TBC1D3	RNAi (Achilles+DRIVE+Marcotte, DEMETER2)	3.97156	8.51e-05
MYO3B	RNAi (Achilles+DRIVE+Marcotte, DEMETER2)	3.97453	7.78e-05
MASP1	RNAi (Achilles+DRIVE+Marcotte, DEMETER2)	3.99202	7.23e-05
FABP4	RNAi (Achilles+DRIVE+Marcotte, DEMETER2)	3.99439	7.16e-05
FCN1	RNAi (DRIVE, DEMETER2)	4.08097	5.45e-05
OAS1	RNAi (Achilles+DRIVE+Marcotte, DEMETER2)	4.08998	4.81e-05
RCAN1	RNAi (Achilles+DRIVE+Marcotte, DEMETER2)	4.13032	4.06e-05
EPHA8	RNAi (Achilles+DRIVE+Marcotte, DEMETER2)	4.18275	3.24e-05
S100A2	RNAi (Achilles+DRIVE+Marcotte, DEMETER2)	4.24331	2.5e-05
OAT	RNAi (Achilles+DRIVE+Marcotte, DEMETER2)	4.31539	1.82e-05
BTN3A3	RNAi (DRIVE, DEMETER2)	4.34078	1.81e-05
TULP3	RNAi (Achilles+DRIVE+Marcotte, DEMETER2)	4.35475	1.53e-05
PTPRG	RNAi (Achilles+DRIVE+Marcotte, DEMETER2)	4.3617	1.48e-05
NEDD8-MDP1	RNAi (Achilles+DRIVE+Marcotte, DEMETER2)	4.41242	1.18e-05
ALPK3	RNAi (Achilles+DRIVE+Marcotte, DEMETER2)	4.52645	7.04e-06
HPGD	RNAi (Achilles+DRIVE+Marcotte, DEMETER2)	4.5934	5.16e-06
SLC35F3	RNAi (DRIVE, DEMETER2)	4.95126	1.1e-06
PLAA	RNAi (Achilles+DRIVE+Marcotte, DEMETER2)	4.97316	8.27e-07
CD48	RNAi (Achilles+DRIVE+Marcotte, DEMETER2)	5.08816	4.64e-07
SSX9P	RNAi (DRIVE, DEMETER2)	9.36981	6.46e-19
ZDHHC11B	RNAi (Achilles+DRIVE+Marcotte, DEMETER2)	9.54687	3.37e-20

## Sheet: Deduplicated_for_CRISPR_Library
Gene/Compound	Dataset	T-Statistic	P-Value
SSX6P	RNAi (Achilles+DRIVE+Marcotte, DEMETER2)	-13.2034	9.55e-36
SUMO2	RNAi (Achilles+DRIVE+Marcotte, DEMETER2)	-11.5374	2.48e-28
SSX8P	RNAi (Achilles+DRIVE+Marcotte, DEMETER2)	-10.0155	3.57e-22
TGFBRAP1	RNAi (Achilles+DRIVE+Marcotte, DEMETER2)	-7.2412	1.16e-12
SS18	CRISPR (DepMap 21Q3 Public, CERES)	-6.4332	2.03e-10
RING1	RNAi (Achilles+DRIVE+Marcotte, DEMETER2)	-6.38561	3.09e-10
UBE2I	RNAi (Achilles+DRIVE+Marcotte, DEMETER2)	-6.07057	2.08e-09
OTUD6B	CRISPR (DepMap 21Q3 Public, CERES)	-6.06511	1.94e-09
SSX3	RNAi (Achilles+DRIVE+Marcotte, DEMETER2)	-6.03257	2.6e-09
KCNK2	RNAi (Achilles+DRIVE+Marcotte, DEMETER2)	-6.00186	3.12e-09
SSX1	RNAi (Achilles+DRIVE+Marcotte, DEMETER2)	-5.93252	4.66e-09
AMT	RNAi (Achilles+DRIVE+Marcotte, DEMETER2)	-5.86144	7.21e-09
FN1	RNAi (Achilles+DRIVE+Marcotte, DEMETER2)	-5.77111	1.18e-08
GEMIN2	RNAi (Achilles+DRIVE+Marcotte, DEMETER2)	-5.70451	1.71e-08
SRSF2	RNAi (Achilles+DRIVE+Marcotte, DEMETER2)	-5.66869	2.09e-08
CEACAM7	RNAi (Achilles+DRIVE+Marcotte, DEMETER2)	-5.64435	2.56e-08
CEACAM6	RNAi (Achilles+DRIVE+Marcotte, DEMETER2)	-5.51799	4.81e-08
MEOX2	CRISPR (DepMap 21Q3 Public, CERES)	-5.44629	6.64e-08
AP1S2	RNAi (Achilles+DRIVE+Marcotte, DEMETER2)	-5.4401	7.34e-08
ADCY10	RNAi (DRIVE, DEMETER2)	-5.41392	1.1e-07
TINF2	RNAi (Achilles+DRIVE+Marcotte, DEMETER2)	-5.32654	1.35e-07
WDR5	RNAi (Achilles+DRIVE+Marcotte, DEMETER2)	-5.31076	1.54e-07
PLK2	RNAi (DRIVE, DEMETER2)	-5.30966	1.87e-07
FGD4	RNAi (Achilles+DRIVE+Marcotte, DEMETER2)	-5.21612	2.4e-07
SMARCD1	RNAi (Achilles+DRIVE+Marcotte, DEMETER2)	-5.21507	2.54e-07
CELF5	RNAi (Achilles+DRIVE+Marcotte, DEMETER2)	-5.15458	3.3e-07
IRS4	RNAi (Achilles+DRIVE+Marcotte, DEMETER2)	-5.15351	3.32e-07
UBE2E1	RNAi (Achilles+DRIVE+Marcotte, DEMETER2)	-5.1511	3.36e-07
IMMP2L	CRISPR (DepMap 21Q3 Public, CERES)	-5.06476	4.96e-07
SLC2A3	RNAi (Achilles+DRIVE+Marcotte, DEMETER2)	-5.02186	6.49e-07
IFRD1	CRISPR (DepMap 21Q3 Public, CERES)	-4.92626	9.97e-07
SUMO1P3	RNAi (Achilles+DRIVE+Marcotte, DEMETER2)	-4.90329	1.22e-06
ZBTB12	RNAi (Achilles+DRIVE+Marcotte, DEMETER2)	-4.84532	1.65e-06
SEMA3F	RNAi (DRIVE, DEMETER2)	-4.82741	1.99e-06
CDK5RAP2	CRISPR (DepMap 21Q3 Public, Chronos)	-4.82107	1.68e-06
PTPRE	RNAi (Achilles+DRIVE+Marcotte, DEMETER2)	-4.79768	1.96e-06
PCGF3	CRISPR (DepMap 21Q3 Public, CERES)	-4.76711	2.18e-06
CDT1	RNAi (Achilles+DRIVE+Marcotte, DEMETER2)	-4.76627	2.28e-06
AGAP12P	RNAi (Achilles+DRIVE+Marcotte, DEMETER2)	-4.76407	2.3e-06
NKIRAS1	RNAi (Achilles+DRIVE+Marcotte, DEMETER2)	-4.76114	2.33e-06
RTEL1-TNFRSF6B	RNAi (Achilles+DRIVE+Marcotte, DEMETER2)	-4.72598	2.76e-06
PLAU	RNAi (Achilles+DRIVE+Marcotte, DEMETER2)	-4.71226	2.95e-06
SLC25A4	RNAi (Achilles+DRIVE+Marcotte, DEMETER2)	-4.68504	3.36e-06
KAT6A	RNAi (Achilles+DRIVE+Marcotte, DEMETER2)	-4.65574	3.85e-06
CUL9	RNAi (Achilles+DRIVE+Marcotte, DEMETER2)	-4.65225	3.92e-06
LGALS7B	CRISPR (DepMap 21Q3 Public, Chronos)	-4.64564	3.9e-06
CTNNB1	RNAi (Achilles+DRIVE+Marcotte, DEMETER2)	-4.62468	4.46e-06
DGKG	RNAi (DRIVE, DEMETER2)	-4.58866	6.07e-06
RASA4B	RNAi (Achilles+DRIVE+Marcotte, DEMETER2)	-4.57409	5.65e-06
NUDT18	RNAi (Achilles+DRIVE+Marcotte, DEMETER2)	-4.54605	6.43e-06
MDM4	RNAi (Achilles+DRIVE+Marcotte, DEMETER2)	-4.52174	7.19e-06
PIP5KL1	RNAi (Achilles+DRIVE+Marcotte, DEMETER2)	-4.49976	7.95e-06
RSPO3	RNAi (Achilles+DRIVE+Marcotte, DEMETER2)	-4.48005	8.7e-06
TMEM41A	RNAi (DRIVE, DEMETER2)	-4.47682	9.94e-06
AMBP	RNAi (Achilles+DRIVE+Marcotte, DEMETER2)	-4.42746	1.1e-05
SELENOO	CRISPR (DepMap 21Q3 Public, Chronos)	-4.40647	1.18e-05
BTBD9	RNAi (Achilles+DRIVE+Marcotte, DEMETER2)	-4.39473	1.31e-05
SAE1	RNAi (Achilles+DRIVE+Marcotte, DEMETER2)	-4.36534	1.46e-05
DDR1	RNAi (Achilles+DRIVE+Marcotte, DEMETER2)	-4.35883	1.5e-05
KCNT1	RNAi (Achilles+DRIVE+Marcotte, DEMETER2)	-4.35523	1.53e-05
IQCG	RNAi (Achilles+DRIVE+Marcotte, DEMETER2)	-4.34668	1.63e-05
FOXC2	CRISPR (DepMap 21Q3 Public, CERES)	-4.34109	1.58e-05
RECQL5	RNAi (Achilles+DRIVE+Marcotte, DEMETER2)	-4.33254	1.76e-05
FFAR1	RNAi (Achilles+DRIVE+Marcotte, DEMETER2)	-4.29873	1.96e-05
CRTAM	RNAi (DRIVE, DEMETER2)	-4.29395	2.23e-05
MANBAL	CRISPR (DepMap 21Q3 Public, Chronos)	-4.2863	2.01e-05
PTGIR	RNAi (DRIVE, DEMETER2)	-4.28496	2.32e-05
BCL10	RNAi (Achilles+DRIVE+Marcotte, DEMETER2)	-4.28169	2.11e-05
ATRX	RNAi (Achilles+DRIVE+Marcotte, DEMETER2)	-4.2806	2.12e-05
CDS1	CRISPR (DepMap 21Q3 Public, Chronos)	-4.27159	2.15e-05
TADA2B	RNAi (Achilles+DRIVE+Marcotte, DEMETER2)	-4.26039	2.57e-05
NIPAL2	CRISPR (DepMap 21Q3 Public, Chronos)	-4.25726	2.29e-05
RBM23	RNAi (Achilles+DRIVE+Marcotte, DEMETER2)	-4.25698	2.41e-05
USP7	RNAi (Achilles+DRIVE+Marcotte, DEMETER2)	-4.2468	2.46e-05
GLI4	CRISPR (DepMap 21Q3 Public, Chronos)	-4.24143	2.45e-05
BACE1	CRISPR (DepMap 21Q3 Public, Chronos)	-4.24105	2.45e-05
CTNNBIP1	RNAi (Achilles+DRIVE+Marcotte, DEMETER2)	-4.23141	2.63e-05
CMTM5	RNAi (DRIVE, DEMETER2)	-4.21353	3.15e-05
PIAS1	CRISPR (DepMap 21Q3 Public, Chronos)	-4.21259	2.78e-05
COL14A1	RNAi (Achilles+DRIVE+Marcotte, DEMETER2)	-4.19235	3.11e-05
ZBTB34	RNAi (Achilles+DRIVE+Marcotte, DEMETER2)	-4.18955	3.48e-05
NUDT12	RNAi (Achilles+DRIVE+Marcotte, DEMETER2)	-4.18868	3.18e-05
MCCD1	CRISPR (DepMap 21Q3 Public, Chronos)	-4.1877	3.09e-05
BHMT	CRISPR (DepMap 21Q3 Public, Chronos)	-4.18213	3.17e-05
PFKL	CRISPR (DepMap 21Q3 Public, Chronos)	-4.18033	3.2e-05
RPL14	RNAi (Achilles+DRIVE+Marcotte, DEMETER2)	-4.17976	3.36e-05
CD9	RNAi (Achilles+DRIVE+Marcotte, DEMETER2)	-4.17874	3.3e-05
TERF1	RNAi (Achilles+DRIVE+Marcotte, DEMETER2)	-4.17622	3.33e-05
FNBP1L	RNAi (DRIVE, DEMETER2)	-4.17431	3.71e-05
NRN1	RNAi (Achilles+DRIVE+Marcotte, DEMETER2)	-4.16398	3.62e-05
CDH11	CRISPR (DepMap 21Q3 Public, CERES)	-4.14216	3.76e-05
LRRN3	CRISPR (DepMap 21Q3 Public, Chronos)	-4.13874	3.82e-05
GPR85	RNAi (Achilles+DRIVE+Marcotte, DEMETER2)	-4.13132	4.04e-05
MAGEA1	RNAi (DRIVE, DEMETER2)	-4.12102	4.62e-05
TMUB1	CRISPR (DepMap 21Q3 Public+Score, Chronos)	-4.1152	4.18e-05
CHRFAM7A	RNAi (Achilles+DRIVE+Marcotte, DEMETER2)	-4.11345	4.36e-05
COL25A1	RNAi (Achilles+DRIVE+Marcotte, DEMETER2)	-4.10138	4.68e-05
SACS	CRISPR (DepMap 21Q3 Public, CERES)	-4.10007	4.5e-05
CD27	CRISPR (DepMap 21Q3 Public, Chronos)	-4.0855	4.79e-05
DPP10	RNAi (Achilles+DRIVE+Marcotte, DEMETER2)	-4.07571	5.11e-05
BMPR2	RNAi (Achilles+DRIVE+Marcotte, DEMETER2)	-4.05168	5.65e-05
ZFHX4	CRISPR (DepMap 21Q3 Public, Chronos)	-4.04657	5.64e-05
CENPF	RNAi (Achilles+DRIVE+Marcotte, DEMETER2)	-4.02877	6.21e-05
COMMD5	CRISPR (DepMap 21Q3 Public, Chronos)	-4.003	6.77e-05
ARFGAP3	RNAi (Achilles+DRIVE+Marcotte, DEMETER2)	-4.0007	6.98e-05
TNFRSF6B	RNAi (Achilles+DRIVE+Marcotte, DEMETER2)	-3.99536	7.14e-05
CHRNA4	CRISPR (DepMap 21Q3 Public, CERES)	-3.97607	7.57e-05
PTK2B	RNAi (Achilles+DRIVE+Marcotte, DEMETER2)	-3.97247	7.84e-05
DUSP3	RNAi (DRIVE, DEMETER2)	-3.96777	8.68e-05
AKT1	RNAi (Achilles+DRIVE+Marcotte, DEMETER2)	-3.96727	8.01e-05
UCK2	RNAi (Achilles+DRIVE+Marcotte, DEMETER2)	-3.96591	8.06e-05
PRDM7	RNAi (Achilles+DRIVE+Marcotte, DEMETER2)	-3.96137	8.21e-05
TXLNG	CRISPR (DepMap 21Q3 Public, Chronos)	-3.9547	8.27e-05
HOXD8	CRISPR (DepMap 21Q3 Public, Chronos)	-3.93971	8.79e-05
ARHGAP27P1-BPTFP1-KPNA2P3	RNAi (Achilles+DRIVE+Marcotte, DEMETER2)	-3.9381	9.71e-05
ADH5	RNAi (Achilles+DRIVE+Marcotte, DEMETER2)	-3.93088	9.3e-05
ENPP6	CRISPR (DepMap 21Q3 Public+Score, Chronos)	-3.93033	9.05e-05
USP6	CRISPR (DepMap 21Q3 Public, CERES)	-3.92824	9.21e-05
VPS26B	CRISPR (DepMap 21Q3 Public, CERES)	-3.92762	9.24e-05
ARHGEF15	RNAi (Achilles+DRIVE+Marcotte, DEMETER2)	-3.92566	9.49e-05
CCND2	RNAi (Achilles+DRIVE+Marcotte, DEMETER2)	-3.91847	9.78e-05
KLC4	RNAi (Achilles+DRIVE+Marcotte, DEMETER2)	-3.91609	0.000106631
SLC49A3	CRISPR (DepMap 21Q3 Public+Score, Chronos)	-3.91576	9.61e-05
SYNJ1	RNAi (Achilles+DRIVE+Marcotte, DEMETER2)	-3.90901	0.000101579
PTPRN2	RNAi (DRIVE, DEMETER2)	-3.90313	0.00011237
ABCD4	RNAi (DRIVE, DEMETER2)	-3.89119	0.000117822
NOP14	CRISPR (DepMap 21Q3 Public+Score, Chronos)	-3.88989	0.000106722
RASL10A	RNAi (Achilles+DRIVE+Marcotte, DEMETER2)	-3.8832	0.000112768
ING3	RNAi (Achilles+DRIVE+Marcotte, DEMETER2)	-3.88288	0.000112887
DAG1	RNAi (DRIVE, DEMETER2)	-3.8818	0.000122284
VAMP4	RNAi (DRIVE, DEMETER2)	-3.88154	0.000122412
TMEM175	CRISPR (DepMap 21Q3 Public, CERES)	-3.87651	0.000113667
CORO1A	RNAi (Achilles+DRIVE+Marcotte, DEMETER2)	-3.87558	0.00011625
UVSSA	CRISPR (DepMap 21Q3 Public, Chronos)	-3.86805	0.000117612
ZNF250	CRISPR (DepMap 21Q3 Public, Chronos)	-3.85133	0.000125803
SMC1B	CRISPR (DepMap 21Q3 Public, Chronos)	-3.84941	0.00012682
PSG10P	RNAi (DRIVE, DEMETER2)	-3.83716	0.000145425
CYHR1	CRISPR (DepMap 21Q3 Public, Chronos)	-3.8315	0.00013621
UTY	RNAi (Achilles+DRIVE+Marcotte, DEMETER2)	-3.82841	0.000140376
DIPK1A	RNAi (Achilles+DRIVE+Marcotte, DEMETER2)	-3.82791	0.000142922
TMX3	CRISPR (DepMap 21Q3 Public, Chronos)	-3.8271	0.000138624
USP16	RNAi (Achilles+DRIVE+Marcotte, DEMETER2)	-3.82039	0.000144977
GRINA	CRISPR (DepMap 21Q3 Public, CERES)	-3.80801	0.000149586
EYA1	CRISPR (DepMap 21Q3 Public, CERES)	-3.80702	0.000150235
RASEF	CRISPR (DepMap 21Q3 Public, Chronos)	-3.80681	0.000150301
RASD2	RNAi (Achilles+DRIVE+Marcotte, DEMETER2)	-3.80456	0.00015433
TTL	CRISPR (DepMap 21Q3 Public, Chronos)	-3.80372	0.000152159
CDC45	RNAi (Achilles+DRIVE+Marcotte, DEMETER2)	-3.79795	0.00016088
GNG4	RNAi (DRIVE, DEMETER2)	-3.79683	0.000170609
ROBO2	RNAi (Achilles+DRIVE+Marcotte, DEMETER2)	-3.78822	0.00017627
TMPO	CRISPR (DepMap 21Q3 Public, Chronos)	-3.7843	0.000164343
AAMP	RNAi (Achilles+DRIVE+Marcotte, DEMETER2)	-3.77877	0.000173389
OLIG3	RNAi (Achilles+DRIVE+Marcotte, DEMETER2)	-3.77803	0.000171407
RPL13	RNAi (Achilles+DRIVE+Marcotte, DEMETER2)	-3.77399	0.000176667
KAT2A	RNAi (Achilles+DRIVE+Marcotte, DEMETER2)	-3.76957	0.000178001
FGF20	CRISPR (DepMap 21Q3 Public, Chronos)	-3.76918	0.000174458
FNDC10	CRISPR (DepMap 21Q3 Public+Score, Chronos)	-3.76408	0.000176607
LHX4	RNAi (Achilles+DRIVE+Marcotte, DEMETER2)	-3.76242	0.0001822
C8orf82	CRISPR (DepMap 21Q3 Public, Chronos)	-3.75942	0.000181297
STRBP	RNAi (Achilles+DRIVE+Marcotte, DEMETER2)	-3.75858	0.000185006
HPN	RNAi (Achilles+DRIVE+Marcotte, DEMETER2)	-3.75484	0.000187735
LSG1	RNAi (DRIVE, DEMETER2)	-3.7535	0.000201717
RSPH1	CRISPR (DepMap 21Q3 Public, CERES)	-3.7526	0.000186225
FAM71F2	CRISPR (DepMap 21Q3 Public, Chronos)	-3.7477	0.00018984
RNF130	RNAi (Achilles+DRIVE+Marcotte, DEMETER2)	-3.74289	0.000196709
HOXA2	CRISPR (DepMap 21Q3 Public+Score, CERES)	-3.73609	0.000197167
RALGAPA2	RNAi (DRIVE, DEMETER2)	-3.73467	0.0002166
HPRT1	RNAi (DRIVE, DEMETER2)	-3.73188	0.00021917
GPRIN2	CRISPR (DepMap 21Q3 Public, Chronos)	-3.7269	0.000205949
MYLK2	RNAi (DRIVE, DEMETER2)	-3.72372	0.000226117
ABCC6	RNAi (Achilles+DRIVE+Marcotte, DEMETER2)	-3.72142	0.000213819
CDKN2B	CRISPR (DepMap 21Q3 Public, CERES)	-3.71878	0.000212576
CCDC62	CRISPR (DepMap 21Q3 Public+Score, Chronos)	-3.7169	0.000212538
LSM14B	CRISPR (DepMap 21Q3 Public, CERES)	-3.7124	0.000217927
STON1-GTF2A1L	RNAi (DRIVE, DEMETER2)	-3.71054	0.000237784
BRD9	CRISPR (DepMap 21Q3 Public, CERES)	-3.70696	0.000222655
UTP18	CRISPR (DepMap 21Q3 Public, CERES)	-3.70663	0.000222866
SBK1	RNAi (Achilles+DRIVE+Marcotte, DEMETER2)	-3.70557	0.00022737
SNAI3	CRISPR (DepMap 21Q3 Public, Chronos)	-3.70496	0.000224325
PSCA	CRISPR (DepMap 21Q3 Public+Score, Chronos)	-3.70376	0.000223704
TADA2A	RNAi (DRIVE, DEMETER2)	-3.7036	0.000243888
EEF1D	CRISPR (DepMap 21Q3 Public, Chronos)	-3.70205	0.00022687
PXMP2	CRISPR (DepMap 21Q3 Public, Chronos)	-3.70033	0.000228394
MAT2B	CRISPR (DepMap 21Q3 Public, Chronos)	-3.70003	0.000228659
H4C9	RNAi (Achilles+DRIVE+Marcotte, DEMETER2)	-3.69881	0.000233393
RPS27A	RNAi (Achilles+DRIVE+Marcotte, DEMETER2)	-3.69463	0.000237137
TMEM130	RNAi (Achilles+DRIVE+Marcotte, DEMETER2)	-3.69201	0.000239645
ORAI2	CRISPR (DepMap 21Q3 Public+Score, CERES)	-3.69054	0.000235499
PRIMPOL	CRISPR (DepMap 21Q3 Public, CERES)	-3.67843	0.0002486
NELFA	RNAi (DRIVE, DEMETER2)	-3.67446	0.000272405
SULF1	CRISPR (DepMap 21Q3 Public+Score, CERES)	-3.6734	0.000251663
TRNAU1AP	RNAi (DRIVE, DEMETER2)	-3.67034	0.000276967
PRKX	RNAi (Achilles+DRIVE+Marcotte, DEMETER2)	-3.66681	0.000263991
TMEM33	CRISPR (DepMap 21Q3 Public, Chronos)	-3.66325	0.000263577
PKP3	CRISPR (DepMap 21Q3 Public, CERES)	-3.65487	0.000272213
DNAI1	RNAi (Achilles+DRIVE+Marcotte, DEMETER2)	-3.65209	0.000279296
STUM	RNAi (Achilles+DRIVE+Marcotte, DEMETER2)	-3.64865	0.000300344
RPS21	CRISPR (DepMap 21Q3 Public+Score, Chronos)	-3.64638	0.000279267
KIF5C	RNAi (Achilles+DRIVE+Marcotte, DEMETER2)	-3.64563	0.000303773
MTHFD1L	RNAi (Achilles+DRIVE+Marcotte, DEMETER2)	-3.64191	0.000290364
SLC4A1AP	CRISPR (DepMap 21Q3 Public, Chronos)	-3.63905	0.000289228
CBX4	RNAi (DRIVE, DEMETER2)	-3.63707	0.00031359
ABHD13	RNAi (DRIVE, DEMETER2)	-3.63591	0.000315269
DDX60	RNAi (Achilles+DRIVE+Marcotte, DEMETER2)	-3.63202	0.000301575
RNF212	CRISPR (DepMap 21Q3 Public, CERES)	-3.63022	0.000299151
SCX	CRISPR (DepMap 21Q3 Public, CERES)	-3.62712	0.000302718
MBD3L2B	RNAi (Achilles+DRIVE+Marcotte, DEMETER2)	-3.6248	0.000309907
KLK8	CRISPR (DepMap 21Q3 Public, Chronos)	-3.62478	0.000305424
ROR1	RNAi (Achilles+DRIVE+Marcotte, DEMETER2)	-3.62478	0.000309926
PIK3C2B	RNAi (Achilles+DRIVE+Marcotte, DEMETER2)	-3.62348	0.000311464
PDE6C	RNAi (DRIVE, DEMETER2)	-3.62037	0.000334141
UTF1	CRISPR (DepMap 21Q3 Public, CERES)	-3.61791	0.000313624
P3H2	RNAi (DRIVE, DEMETER2)	-3.61621	0.000339041
MICALL2	CRISPR (DepMap 21Q3 Public+Score, Chronos)	-3.61082	0.000319935
HOXA6	CRISPR (DepMap 21Q3 Public, Chronos)	-3.60791	0.000325679
CEMP1	CRISPR (DepMap 21Q3 Public, Chronos)	-3.60591	0.000328166
CPD	RNAi (Achilles+DRIVE+Marcotte, DEMETER2)	-3.59943	0.000341154
HIPK1	RNAi (Achilles+DRIVE+Marcotte, DEMETER2)	-3.59896	0.000341726
RNF2	RNAi (Achilles+DRIVE+Marcotte, DEMETER2)	-3.59777	0.000343239
EID3	CRISPR (DepMap 21Q3 Public, CERES)	-3.59727	0.000339097
C2CD2L	CRISPR (DepMap 21Q3 Public+Score, Chronos)	-3.59531	0.00033936
PRPF19	RNAi (Achilles+DRIVE+Marcotte, DEMETER2)	-3.59244	0.000350274
WWP2	RNAi (Achilles+DRIVE+Marcotte, DEMETER2)	-3.5906	0.000354104
GDAP1	CRISPR (DepMap 21Q3 Public, Chronos)	-3.58775	0.000351525
SVIL	RNAi (Achilles+DRIVE+Marcotte, DEMETER2)	-3.577	0.000371296
ARHGEF33	CRISPR (DepMap 21Q3 Public+Score, CERES)	-3.5762	0.00036482
RYR1	RNAi (Achilles+DRIVE+Marcotte, DEMETER2)	-3.57574	0.000372985
ZNF493	RNAi (Achilles+DRIVE+Marcotte, DEMETER2)	-3.57248	0.000377579
HSD11B2	RNAi (Achilles+DRIVE+Marcotte, DEMETER2)	-3.57202	0.00037829
SNAI2	CRISPR (DepMap 21Q3 Public, Chronos)	-3.57031	0.000375543
IFNA7	CRISPR (DepMap 21Q3 Public, CERES)	-3.57026	0.000375501
CCDC59	CRISPR (DepMap 21Q3 Public+Score, Chronos)	-3.56988	0.000373628
CD274	RNAi (Achilles+DRIVE+Marcotte, DEMETER2)	-3.56935	0.000382108
CASP9	RNAi (DRIVE, DEMETER2)	-3.56722	0.000405683
MROH6	CRISPR (DepMap 21Q3 Public+Score, Chronos)	-3.56605	0.000379054
SMIM7	CRISPR (DepMap 21Q3 Public+Score, Chronos)	-3.56406	0.00038191
ZDHHC20	RNAi (Achilles+DRIVE+Marcotte, DEMETER2)	-3.56131	0.000398518
SLC2A12	CRISPR (DepMap 21Q3 Public, Chronos)	-3.56126	0.000388427
SORD	RNAi (Achilles+DRIVE+Marcotte, DEMETER2)	-3.56125	0.00039377
FBXO21	CRISPR (DepMap 21Q3 Public, Chronos)	-3.56006	0.000390189
GPR149	RNAi (Achilles+DRIVE+Marcotte, DEMETER2)	-3.55091	0.000416865
COPS8	CRISPR (DepMap 21Q3 Public, CERES)	-3.54989	0.000405352
LYAR	CRISPR (DepMap 21Q3 Public+Score, Chronos)	-3.54789	0.000405828
PREP	CRISPR (DepMap 21Q3 Public, Chronos)	-3.54623	0.000410941
CHRNB3	RNAi (Achilles+DRIVE+Marcotte, DEMETER2)	-3.54403	0.000420032
RIDA	CRISPR (DepMap 21Q3 Public, Chronos)	-3.54393	0.000414489
UBA2	CRISPR (DepMap 21Q3 Public+Score, Chronos)	-3.53765	0.000421697
ERCC6L2	RNAi (Achilles+DRIVE+Marcotte, DEMETER2)	-3.53608	0.000432571
GLG1	CRISPR (DepMap 21Q3 Public, Chronos)	-3.5296	0.00043728
AEBP2	CRISPR (DepMap 21Q3 Public, Chronos)	-3.52903	0.000438329
PSKH2	CRISPR (DepMap 21Q3 Public, Chronos)	-3.52779	0.000440242
IRX4	CRISPR (DepMap 21Q3 Public, Chronos)	-3.52481	0.000445156
GTPBP2	RNAi (Achilles+DRIVE+Marcotte, DEMETER2)	-3.52113	0.000457249
RIPK4	RNAi (DRIVE, DEMETER2)	-3.5185	0.000486708
WNT5A	CRISPR (DepMap 21Q3 Public+Score, CERES)	-3.51711	0.000455287
WNT2	CRISPR (DepMap 21Q3 Public+Score, CERES)	-3.51416	0.000460316
NPTX1	CRISPR (DepMap 21Q3 Public, Chronos)	-3.51114	0.000468357
CSTB	CRISPR (DepMap 21Q3 Public, Chronos)	-3.51102	0.000468566
CCNG1	CRISPR (DepMap 21Q3 Public, CERES)	-3.50981	0.000470665
TRPA1	CRISPR (DepMap 21Q3 Public, CERES)	-3.50962	0.000471002
MPRIP	RNAi (Achilles+DRIVE+Marcotte, DEMETER2)	-3.50953	0.000479054
PSAT1	CRISPR (DepMap 21Q3 Public+Score, CERES)	-3.50747	0.000472009
HBM	CRISPR (DepMap 21Q3 Public, Chronos)	-3.50365	0.000481539
TCEANC	CRISPR (DepMap 21Q3 Public, Chronos)	-3.50188	0.00048483
RBBP9	CRISPR (DepMap 21Q3 Public, Chronos)	-3.50152	0.000485357
H2BC10	CRISPR (DepMap 21Q3 Public, Chronos)	-3.50069	0.000486836
CRH	CRISPR (DepMap 21Q3 Public, CERES)	-3.49905	0.000489816
CDKL5	RNAi (Achilles+DRIVE+Marcotte, DEMETER2)	-3.49724	0.00049946
TEX14	RNAi (Achilles+DRIVE+Marcotte, DEMETER2)	3.50377	0.000487581
COX8C	CRISPR (DepMap 21Q3 Public, Chronos)	3.50515	0.000478876
GADL1	CRISPR (DepMap 21Q3 Public+Score, Chronos)	3.50722	0.000472345
KLF11	RNAi (Achilles+DRIVE+Marcotte, DEMETER2)	3.50866	0.000478855
CACNA1G	RNAi (Achilles+DRIVE+Marcotte, DEMETER2)	3.51267	0.000471804
ZFP37	CRISPR (DepMap 21Q3 Public+Score, CERES)	3.51454	0.000459658
ZNF501	CRISPR (DepMap 21Q3 Public+Score, Chronos)	3.51751	0.000454612
USP12	CRISPR (DepMap 21Q3 Public, Chronos)	3.52884	0.000438523
HNRNPA3P1	RNAi (Achilles+DRIVE+Marcotte, DEMETER2)	3.53069	0.000441392
SLC9A1	CRISPR (DepMap 21Q3 Public, Chronos)	3.53648	0.000426197
OR51A4	CRISPR (DepMap 21Q3 Public, Chronos)	3.5445	0.000413609
XKRX	RNAi (Achilles+DRIVE+Marcotte, DEMETER2)	3.54564	0.000417446
PPT2	CRISPR (DepMap 21Q3 Public, CERES)	3.55638	0.00039561
TRIM59	CRISPR (DepMap 21Q3 Public, Chronos)	3.56683	0.000380374
TNC	CRISPR (DepMap 21Q3 Public, CERES)	3.57012	0.000375702
B3GNT7	CRISPR (DepMap 21Q3 Public, Chronos)	3.57088	0.000374634
MICA	CRISPR (DepMap 21Q3 Public, CERES)	3.57158	0.000373641
RAB19	RNAi (Achilles+DRIVE+Marcotte, DEMETER2)	3.57562	0.000373147
NQO1	RNAi (Achilles+DRIVE+Marcotte, DEMETER2)	3.57644	0.000372068
ZBTB20	RNAi (Achilles+DRIVE+Marcotte, DEMETER2)	3.58662	0.0003581
CCDC189	CRISPR (DepMap 21Q3 Public, CERES)	3.597	0.000339436
FBXO22	RNAi (Achilles+DRIVE+Marcotte, DEMETER2)	3.60121	0.000340226
SERPINB10	RNAi (Achilles+DRIVE+Marcotte, DEMETER2)	3.60291	0.000336695
SNF8	CRISPR (DepMap 21Q3 Public+Score, Chronos)	3.60377	0.000328638
TRH	CRISPR (DepMap 21Q3 Public, Chronos)	3.61331	0.000319059
CPLX2	CRISPR (DepMap 21Q3 Public, Chronos)	3.61559	0.000316313
GASK1A	CRISPR (DepMap 21Q3 Public+Score, Chronos)	3.61813	0.000311144
HHAT	RNAi (Achilles+DRIVE+Marcotte, DEMETER2)	3.63638	0.000296546
TRIM62	CRISPR (DepMap 21Q3 Public+Score, Chronos)	3.63915	0.000287114
PRRG3	CRISPR (DepMap 21Q3 Public, CERES)	3.65429	0.000272896
BUB3	CRISPR (DepMap 21Q3 Public, CERES)	3.65452	0.000272574
MBOAT1	RNAi (Achilles+DRIVE+Marcotte, DEMETER2)	3.655	0.000276206
ADNP	RNAi (Achilles+DRIVE+Marcotte, DEMETER2)	3.6564	0.000274728
ZNF180	RNAi (Achilles+DRIVE+Marcotte, DEMETER2)	3.65669	0.000274486
TACR3	CRISPR (DepMap 21Q3 Public, CERES)	3.65893	0.000267992
CAPZA1	CRISPR (DepMap 21Q3 Public, Chronos)	3.6714	0.000255435
ATP11B	RNAi (Achilles+DRIVE+Marcotte, DEMETER2)	3.69676	0.000235293
ABCC1	RNAi (Achilles+DRIVE+Marcotte, DEMETER2)	3.75861	0.00018494
SLCO1B7	RNAi (Achilles+DRIVE+Marcotte, DEMETER2)	3.79151	0.000162536
SSX7	RNAi (Achilles+DRIVE+Marcotte, DEMETER2)	3.79365	0.000161118
CREBL2	RNAi (Achilles+DRIVE+Marcotte, DEMETER2)	3.80532	0.000153868
ZBTB39	RNAi (Achilles+DRIVE+Marcotte, DEMETER2)	3.8262	0.000141669
CKM	RNAi (Achilles+DRIVE+Marcotte, DEMETER2)	3.82787	0.000140697
FES	RNAi (DRIVE, DEMETER2)	3.83539	0.000146155
ACP7	RNAi (Achilles+DRIVE+Marcotte, DEMETER2)	3.83943	0.000134394
DLEU7	CRISPR (DepMap 21Q3 Public, Chronos)	3.85948	0.000121743
KRTAP9-8	CRISPR (DepMap 21Q3 Public, Chronos)	3.8673	0.00011797
C1QTNF9	RNAi (Achilles+DRIVE+Marcotte, DEMETER2)	3.86809	0.00012171
GH1	RNAi (Achilles+DRIVE+Marcotte, DEMETER2)	3.89741	0.00010646
SMARCE1	CRISPR (DepMap 21Q3 Public, CERES)	3.90197	0.000102564
SHH	RNAi (Achilles+DRIVE+Marcotte, DEMETER2)	3.92838	9.39e-05
ABCD3	RNAi (Achilles+DRIVE+Marcotte, DEMETER2)	3.93988	8.96e-05
SMARCB1	CRISPR (DepMap 21Q3 Public, CERES)	3.94958	8.44e-05
BAZ2B	CRISPR (DepMap 21Q3 Public, Chronos)	3.95794	8.16e-05
TBC1D3	RNAi (Achilles+DRIVE+Marcotte, DEMETER2)	3.97156	8.51e-05
MYO3B	RNAi (Achilles+DRIVE+Marcotte, DEMETER2)	3.97453	7.78e-05
POLR1B	CRISPR (DepMap 21Q3 Public, Chronos)	3.97904	7.48e-05
MASP1	RNAi (Achilles+DRIVE+Marcotte, DEMETER2)	3.99202	7.23e-05
FABP4	RNAi (Achilles+DRIVE+Marcotte, DEMETER2)	3.99439	7.16e-05
ZNF547	CRISPR (DepMap 21Q3 Public, Chronos)	4.02401	6.2e-05
LRRC26	CRISPR (DepMap 21Q3 Public, CERES)	4.02434	6.19e-05
RGS9	CRISPR (DepMap 21Q3 Public, Chronos)	4.07475	5.01e-05
FCN1	RNAi (DRIVE, DEMETER2)	4.08097	5.45e-05
OAS1	RNAi (Achilles+DRIVE+Marcotte, DEMETER2)	4.08998	4.81e-05
RCAN1	RNAi (Achilles+DRIVE+Marcotte, DEMETER2)	4.13032	4.06e-05
EPHA8	RNAi (Achilles+DRIVE+Marcotte, DEMETER2)	4.18275	3.24e-05
TXNDC5	CRISPR (DepMap 21Q3 Public, CERES)	4.2154	2.75e-05
S100A2	RNAi (Achilles+DRIVE+Marcotte, DEMETER2)	4.24331	2.5e-05
OAT	RNAi (Achilles+DRIVE+Marcotte, DEMETER2)	4.31539	1.82e-05
BTN3A3	RNAi (DRIVE, DEMETER2)	4.34078	1.81e-05
TULP3	RNAi (Achilles+DRIVE+Marcotte, DEMETER2)	4.35475	1.53e-05
PTPRG	RNAi (Achilles+DRIVE+Marcotte, DEMETER2)	4.3617	1.48e-05
LCE2B	CRISPR (DepMap 21Q3 Public, CERES)	4.409	1.16e-05
NEDD8-MDP1	RNAi (Achilles+DRIVE+Marcotte, DEMETER2)	4.41242	1.18e-05
DTL	CRISPR (DepMap 21Q3 Public, Chronos)	4.43722	1.02e-05
VAMP5	CRISPR (DepMap 21Q3 Public+Score, Chronos)	4.46495	8.89e-06
ALPK3	RNAi (Achilles+DRIVE+Marcotte, DEMETER2)	4.52645	7.04e-06
HPGD	RNAi (Achilles+DRIVE+Marcotte, DEMETER2)	4.5934	5.16e-06
SLC35F3	RNAi (DRIVE, DEMETER2)	4.95126	1.1e-06
PLAA	RNAi (Achilles+DRIVE+Marcotte, DEMETER2)	4.97316	8.27e-07
CD48	RNAi (Achilles+DRIVE+Marcotte, DEMETER2)	5.08816	4.64e-07
SSX9P	RNAi (DRIVE, DEMETER2)	9.36981	6.46e-19
ZDHHC11B	RNAi (Achilles+DRIVE+Marcotte, DEMETER2)	9.54687	3.37e-20

## Sheet: Common_Genes_RNAi_CRISPR
Common Genes
SS18
KCNK2
PIAS1

## Sheet: RNAi_WordCloud
Gene	NegLog10Pval
SSX6P	57.8021
PCGF3	43.3275
SUMO2	32.7495
SS18	27.0941
BRD9	21.7838
SSX8P	21.8398
PIAS1	16.4447
TGFBRAP1	14.9424
SSX1	14.3535
RING1	11.5373
UBE2I	10.5715
AMT	10.3437
UBA2	10.0933
ATRX	8.78026
GEMIN2	7.91359
CCND2	7.6589
KAT6A	7.65729
RSPO3	7.52167
TINF2	7.42443
MDM4	7.33425
FGD4	7.27797
USP7	7.26027
UBE2E1	7.07643
SSX3	6.97186
CEACAM6	6.87561
KCNK2	6.76986
CUL9	6.71821
ZBTB12	6.64272
SRSF2	6.55666
CEACAM7	6.32599
SLC25A4	6.22084
SUMO1P3	6.09859
PTPRE	6.09005
PIP5KL1	6.03867
SLC2A3	6.03521
SMARCD1	5.89814
MOK	5.87885
NUDT12	5.76404
FN1	5.75485
RBM23	5.66887
COL14A1	5.66039
RTEL1-TNFRSF6B	5.60102
WDR5	5.55523
AP1S2	5.53558
IRS4	5.53339
TERF1	5.45654
NUDT18	5.31922
ZBTB34	5.20778
CTNNBIP1	5.25977
RASA4B	5.21568
AGAP12P	5.2158
PRDM7	5.17548
FFAR1	5.16502
TRIP13	5.12821
ZNF493	5.10607
RECQL5	5.07164
CTNNB1	5.06649
BMPR2	5.06586
ARHGAP27P1-BPTFP1-KPNA2P3	4.9695
AKT1	4.97952
TADA2B	4.91777
TICAM1	4.94291
RPL14	4.92796
AAMP	4.86262
GPR85	4.748
STRBP	4.72821
SYNJ1	4.67433
KCNT1	4.66868
SAE1	4.64481
ROR1	4.60695
NKIRAS1	4.606
ZDHHC20	4.59288
RYR1	4.59708
PTK2B	4.57785
CTSV	4.53787
IQCG	4.52486
CDC45	4.51502
COL25A1	4.51051
RPS27A	4.46932
TMEM203	4.4162
AMBP	4.42424
PLAU	4.41067
RASL10A	4.38134
OPHN1	4.35186
SBK1	4.31831
RBL1	4.31622
CELF5	4.30388
CBX4	4.28185
MBD3L2B	4.2599
CCNQ	4.22827
TNFRSF6B	4.17534
UTY	4.16982
CD9	4.15361
TREX1	4.13826

## Sheet: CRISPR_WordCloud
Gene	NegLog10Pval
SS18	14.4128
FAM71F2	8.70683
LSM14B	8.19344
ZGRF1	8.09051
OTUD6B	7.09927
AP4E1	6.8996
PSAT1	6.76073
PIAS1	6.71548
SELENOO	6.66677
CDK5RAP2	6.13727
GLI4	5.96037
PXMP2	5.82022
LRRN3	5.63157
CCDC62	5.62422
ARHGEF33	5.45563
RAB33A	5.45273
TRPA1	5.43277
SLC16A13	5.34949
USP6	5.33811
SPACA9	4.91899
MEIOC	4.90797
USP53	4.89305
PPM1N	4.84214
GLT8D1	4.79368
RSPH1	4.77777
EIF4EBP2	4.75241
UTS2B	4.73997
PTPRM	4.73908
NAPRT	4.71142
VPS26B	4.6943
CRELD1	4.67729
TXLNG	4.59623
DKK1	4.59417
CDS1	4.57669
CUBN	4.54235
MEOX2	4.48692
IFRD1	4.44374
FRG1	4.37334
CD27	4.36776
SLC2A12	4.36462
TBCEL	4.33803
CPT1B	4.33481
SIK1	4.30504
GPR18	4.28835
NIPAL2	4.2779
GRM7	4.23184
BHMT	4.20604
BPNT1	4.20387
RPS6KC1	4.18834
KLK8	4.17193
ALDH5A1	4.15874
C11orf71	4.156
TANGO2	4.14048
TUSC2	4.12048
RAB4A	4.11004
EPS8L1	4.09986
BACE1	4.08788
KIF21B	4.07371
PREP	4.0528
MCCD1	4.00972
LGALS7B	4.00091
ARL4D	3.99234
PON2	3.96833
GCNA	3.96575
SPRYD4	3.95729
KCNK2	3.9537
SNRNP27	3.93669
TBC1D22B	3.90534
UBXN6	3.90465
CCDC107	3.88631
CD36	3.88252
C18orf54	3.83847
AGTR1	3.82969
SERHL2	3.81652
HBM	3.79647
C15orf40	3.79275
CDX4	3.78633
SHISAL2B	3.7847
RHOF	3.77776
TEX12	3.77212
DFFA	3.76321
AFF3	3.75431
FEZF1	3.75351
MYO18A	3.75163
RPUSD2	3.7457
ARF3	3.73924
DYDC1	3.71938
H3C4	3.71812
TNS2	3.68142
NT5M	3.67554
RTL5	3.6696
ZNF250	3.62814
ISOC1	3.61198
CDKN2B	3.60928
FKBP11	3.60777
TSSK1B	3.59771
CALCA	3.59711
AK8	3.59635
RAD21L1	3.59096
PLPP2	3.58857
