# Supplementary material for: Targeting SUMO2 reverses aberrant epigenetic rewiring driven by SS18::SSX fusion oncoproteins and impairs sarcomagenesis
Source: EMBO J. 2025 Aug 13;44(18):4984–5004. doi: 10.1038/s44318-025-00526-w (PMC12436642; doi:10.1038/s44318-025-00526-w)
Supplement: Supplementary file 6 — Dataset EV2 [file 44318_2025_526_MOESM6_ESM.xlsx]

## Sheet: Legend
	Dataset EV2	Transcriptomic profiling of TAK-981 treatment in HS-SY-II and SYO1 synovial sarcoma cell lines.
	Tab 2	RNAseq data showing genes upregulated in both HS-SY-II and SYO1 in the presence of TAK-981
	Tab 3	RNAseq data showing genes downregulated in both HS-SY-II and SYO1 in the presence of TAK-981

## Sheet: Upregulated in Both
Gene	log2 fold change (MLE): Group HS_SY_II_25nMTAK981 vs HS_SY_II_DMSO	DESeq2 Stat:Mean,SE,Wald stat	Wald test p-value: Group HS_SY_II_25nMTAK981 vs HS_SY_II_DMSO	BH adjusted p-values	Significance: Abs(Log2FC)>=1 BHP<0.05	log2 fold change (MLE): Group SYO1_100nMTAK981 vs SYO1_DMSO	DESeq2 Stat:Mean,SE,Wald stat	Wald test p-value: Group SYO1_100nMTAK981 vs SYO1_DMSO	BH adjusted p-values	Significance: Abs(Log2FC)>=1 BHP<0.05	gene_name	Description	gene_biotype	transcript_id	strand	chromosome	start	end	% GC content
ENSG00000006534	3.27821	40.5481567264052,0.419420962252666,7.81603392699847	5.45137e-15	6.72162e-14	1	1.87232	49.7463531299514,0.302633559225287,6.18677031207667	6.14093e-10	3.80391e-09	1	ALDH3B1	aldehyde dehydrogenase 3 family member B1 [Source:HGNC Symbol;Acc:HGNC:410]	protein_coding	ENST00000342456,ENST00000527514,ENST00000612297,ENST00000614849,ENST00000615368,ENST00000615463,ENST00000616697,ENST00000617288,ENST00000617449,ENST00000619675	+	chr11	68008578	68029282	58.4
ENSG00000007237	6.41617	223.684511539162,0.562385144224377,11.4088513688517	3.77684e-30	1.27689e-28	1	1.46315	891.668491216725,0.0950161768175575,15.3989177160193	1.66432e-53	7.87003e-52	1	GAS7	growth arrest specific 7 [Source:HGNC Symbol;Acc:HGNC:4169]	protein_coding	ENST00000323816,ENST00000396115,ENST00000432992,ENST00000437099,ENST00000542249,ENST00000578456,ENST00000578599,ENST00000578655,ENST00000579140,ENST00000579158,ENST00000580043,ENST00000580811,ENST00000580865,ENST00000581112,ENST00000581871,ENST00000583882,ENST00000584146,ENST00000584389,ENST00000585266	-	chr17	9910609	10198551	47.97
ENSG00000007255	1.75187	140.768896567196,0.215748305331081,8.11998880220207	4.66227e-16	6.26455e-15	1	1.34445	156.673637644686,0.225000363177225,5.97530373198755	2.29662e-09	1.3392e-08	1	TRAPPC6A	trafficking protein particle complex 6A [Source:HGNC Symbol;Acc:HGNC:23069]	protein_coding	ENST00000006275,ENST00000585934,ENST00000587818,ENST00000588062,ENST00000592647	-	chr19	45162928	45178237	56.86
ENSG00000008517	4.12666	944.722510975285,0.14574839797988,28.3136169491882	2.34937e-176	3.0305e-173	1	3.72118	26.6969524469497,0.521986719917192,7.12888568804002	1.01185e-12	8.14513e-12	1	IL32	interleukin 32 [Source:HGNC Symbol;Acc:HGNC:16830]	protein_coding	ENST00000008180,ENST00000325568,ENST00000382213,ENST00000396887,ENST00000396890,ENST00000440815,ENST00000444393,ENST00000525003,ENST00000525228,ENST00000525377,ENST00000525643,ENST00000526464,ENST00000528163,ENST00000528652,ENST00000529550,ENST00000529699,ENST00000530538,ENST00000530890,ENST00000531965,ENST00000532086,ENST00000532247,ENST00000533097,ENST00000534507,ENST00000534748,ENST00000548246…	+	chr16	3065297	3082192	53.36
ENSG00000010030	4.87402	15.7484828720112,1.02251085045324,4.76672031631611	1.87249e-06	9.23523e-06	1	4.44683	31.202861353493,0.516759399845999,8.60523263767211	7.61621e-18	9.02834e-17	1	ETV7	ets variant 7 [Source:HGNC Symbol;Acc:HGNC:18160]	protein_coding	ENST00000339796,ENST00000340181,ENST00000373737,ENST00000373738,ENST00000538992,ENST00000615781,ENST00000620358,ENST00000627426	-	chr6	36354091	36387800	49.34
ENSG00000010310	1.82026	48.262115186749,0.339670288902608,5.35890986227936	8.37256e-08	5.00711e-07	1	2.20784	48.2758047711226,0.318365924931162,6.93490786347777	4.06486e-12	3.09778e-11	1	GIPR	gastric inhibitory polypeptide receptor [Source:HGNC Symbol;Acc:HGNC:4271]	protein_coding	ENST00000263281,ENST00000304207,ENST00000585889,ENST00000588816,ENST00000590918,ENST00000591224,ENST00000591322,ENST00000593127	+	chr19	45668244	45683724	54.94
ENSG00000011422	1.59829	183.617123907793,0.264945958505461,6.03251042218039	1.61432e-09	1.18626e-08	1	4.76211	291.810950588385,0.194426981561981,24.4930651777626	1.75115e-132	5.41198e-130	1	PLAUR	plasminogen activator, urokinase receptor [Source:HGNC Symbol;Acc:HGNC:9053]	protein_coding	ENST00000221264,ENST00000339082,ENST00000340093,ENST00000593396,ENST00000593447,ENST00000593714,ENST00000593939,ENST00000594364,ENST00000595038,ENST00000597107,ENST00000598875,ENST00000599546,ENST00000599892,ENST00000601723,ENST00000601876,ENST00000602141	-	chr19	43646095	43670547	49.94
ENSG00000012171	3.35305	1477.49713677395,0.114635354082717,29.2496980062388	4.53015e-188	8.44067e-185	1	1.12188	2784.83344157993,0.120085318107013,9.34235430511623	9.42154e-21	1.32892e-19	1	SEMA3B	sema domain, immunoglobulin domain (Ig), short basic domain, secreted, (semaphorin) 3B [Source:HGNC Symbol;Acc:HGNC:10724]	protein_coding	ENST00000416295,ENST00000418576,ENST00000419007,ENST00000433753,ENST00000434030,ENST00000439487,ENST00000441915,ENST00000456210,ENST00000456560,ENST00000611067,ENST00000611418,ENST00000612509,ENST00000616701,ENST00000618865,ENST00000619119,ENST00000621029	+	chr3	50267558	50277546	60.71
ENSG00000012822	1.34963	592.887170255514,0.123570111458699,10.9219715946143	9.05094e-28	2.62133e-26	1	1.66621	833.548895474592,0.100091475571242,16.6468358457755	3.1903e-62	1.95796e-60	1	CALCOCO1	calcium binding and coiled-coil domain 1 [Source:HGNC Symbol;Acc:HGNC:29306]	protein_coding	ENST00000262059,ENST00000430117,ENST00000546443,ENST00000546619,ENST00000546774,ENST00000547885,ENST00000547949,ENST00000547988,ENST00000548177,ENST00000548263,ENST00000548431,ENST00000549173,ENST00000549349,ENST00000549613,ENST00000549688,ENST00000549784,ENST00000549935,ENST00000550804,ENST00000551900,ENST00000552282,ENST00000552623,ENST00000553154	-	chr12	53708517	53727745	49.2
ENSG00000013297	3.04768	36.5912262237309,0.547541775301511,5.56611863131743	2.60476e-08	1.66207e-07	1	2.36098	88.3208873312055,0.297483579422494,7.9365118251801	2.07947e-15	2.07312e-14	1	CLDN11	claudin 11 [Source:HGNC Symbol;Acc:HGNC:8514]	protein_coding	ENST00000064724,ENST00000468358,ENST00000471373,ENST00000477531,ENST00000480067,ENST00000486429,ENST00000486975,ENST00000488989,ENST00000489485	+	chr3	170418865	170860380	41.54
ENSG00000013364	1.62921	290.561909857816,0.131694111150625,12.371142940291	3.74455e-35	1.54661e-33	1	2.14968	239.646694956111,0.17374174204351,12.3728706739796	3.66485e-35	9.92607e-34	1	MVP	major vault protein [Source:HGNC Symbol;Acc:HGNC:7531]	protein_coding	ENST00000357402,ENST00000395353,ENST00000562463,ENST00000563096,ENST00000563123,ENST00000563558,ENST00000563915,ENST00000565164,ENST00000565830,ENST00000566066,ENST00000566252,ENST00000566554,ENST00000566859,ENST00000568068,ENST00000569612,ENST00000569887,ENST00000570061,ENST00000570234,ENST00000629059	+	chr16	29820394	29848039	52.54
ENSG00000013588	3.23936	37.6271717343489,0.505643959864041,6.40640922359888	1.48987e-10	1.2283e-09	1	3.80578	47.1383385259479,0.378893812439866,10.0444600586402	9.71784e-24	1.56162e-22	1	GPRC5A	G protein-coupled receptor, class C, group 5, member A [Source:HGNC Symbol;Acc:HGNC:9836]	protein_coding	ENST00000014914,ENST00000534831,ENST00000537783,ENST00000540125,ENST00000542056	+	chr12	12890782	12917937	46.77
ENSG00000013619	2.29684	50.8666175635986,0.381607085669097,6.01886170651972	1.75648e-09	1.2851e-08	1	2.98297	29.7323234235065,0.426857971880098,6.98821432197982	2.78407e-12	2.15491e-11	1	MAMLD1	mastermind like domain containing 1 [Source:HGNC Symbol;Acc:HGNC:2568]	protein_coding	ENST00000262858,ENST00000358892,ENST00000370401,ENST00000426613,ENST00000432680,ENST00000464149,ENST00000468306	+	chrX	150361422	150514178	44.08
ENSG00000018625	9.21353	312.398716444152,0.868715158866477,10.6059240793647	2.79685e-26	7.48013e-25	1	6.079	6.72496148232533,1.27487896372307,4.76829420757767	1.85792e-06	7.68892e-06	1	ATP1A2	ATPase, Na+/K+ transporting, alpha 2 polypeptide [Source:HGNC Symbol;Acc:HGNC:800]	protein_coding	ENST00000361216,ENST00000392233,ENST00000447527,ENST00000459972,ENST00000463989,ENST00000468587,ENST00000472488,ENST00000478587	+	chr1	160115759	160143591	50.38
ENSG00000025708	1.42501	220.6085086531,0.171185140933019,8.32437675286456	8.47736e-17	1.20985e-15	1	1.42271	313.142605504953,0.188731654041653,7.53825164427501	4.76314e-14	4.24926e-13	1	TYMP	thymidine phosphorylase [Source:HGNC Symbol;Acc:HGNC:3148]	protein_coding	ENST00000252029,ENST00000395678,ENST00000395680,ENST00000395681,ENST00000425169,ENST00000476284,ENST00000487162,ENST00000487577	-	chr22	50525752	50530056	64.53
ENSG00000026103	2.77444	31.6719419899902,0.89225446080953,3.10947088615145	0.00187423	0.00540016	1	1.30196	218.19005243011,0.179569421036812,7.25044899457372	4.15392e-13	3.44475e-12	1	FAS	Fas cell surface death receptor [Source:HGNC Symbol;Acc:HGNC:11920]	protein_coding	ENST00000313771,ENST00000352159,ENST00000355279,ENST00000355740,ENST00000357339,ENST00000371857,ENST00000460510,ENST00000466081,ENST00000477270,ENST00000479522,ENST00000484444,ENST00000487314,ENST00000488877,ENST00000492756,ENST00000494410,ENST00000494799,ENST00000612663,ENST00000615406,ENST00000626542	+	chr10	88990531	89015785	37.9
ENSG00000027644	2.86307	7.04369169714056,0.89380789790441,3.20323002961824	0.00135895	0.00405919	1	3.99852	6.95341755056404,0.967429745530493,4.13313995097664	3.57841e-05	0.0001231	1	INSRR	insulin receptor-related receptor [Source:HGNC Symbol;Acc:HGNC:6093]	protein_coding	ENST00000368195	-	chr1	156840063	156859018	55.51
ENSG00000028277	2.36586	8.07680329042229,0.82610904016422,2.86386295992132	0.00418509	0.0111396	1	2.17477	12.1942759315852,0.71878468312539,3.02561443307913	0.00248128	0.00607939	1	POU2F2	POU class 2 homeobox 2 [Source:HGNC Symbol;Acc:HGNC:9213]	protein_coding	ENST00000342301,ENST00000389341,ENST00000524801,ENST00000526816,ENST00000526831,ENST00000528894,ENST00000529067,ENST00000529952,ENST00000530982,ENST00000531773,ENST00000532176,ENST00000533548,ENST00000534559,ENST00000558596,ENST00000560398,ENST00000560558,ENST00000560804,ENST00000598842,ENST00000625670	-	chr19	42086110	42196585	51.31
ENSG00000037280	1.44606	37.4198672426452,0.387882145716452,3.72809915855672	0.000192929	0.000685722	1	1.37278	92.5464493341759,0.231945271994247,5.91855416065277	3.24784e-09	1.86501e-08	1	FLT4	fms-related tyrosine kinase 4 [Source:HGNC Symbol;Acc:HGNC:3767]	protein_coding	ENST00000261937,ENST00000393347,ENST00000424276,ENST00000502293,ENST00000502603,ENST00000502649,ENST00000507059,ENST00000510000,ENST00000512795,ENST00000513527,ENST00000514810,ENST00000619105	-	chr5	180601506	180649624	60.24
ENSG00000038427	1.17818	25.2798861006882,0.415760058867894,2.83380337138642	0.00459976	0.0121451	1	2.87077	36.1562193739572,0.381477304429711,7.52539057433835	5.2563e-14	4.66277e-13	1	VCAN	versican [Source:HGNC Symbol;Acc:HGNC:2464]	protein_coding	ENST00000265077,ENST00000342785,ENST00000343200,ENST00000502527,ENST00000503923,ENST00000505615,ENST00000507162,ENST00000512590,ENST00000513016,ENST00000513960,ENST00000513984,ENST00000515397	+	chr5	83471465	83582303	37.22
ENSG00000039068	3.40114	35.3245819968595,0.488077982052832,6.96842626190989	3.20506e-12	3.13752e-11	1	2.3591	12.9314233679162,0.629679686180729,3.74650249119228	0.000179317	0.000550451	1	CDH1	cadherin 1, type 1 [Source:HGNC Symbol;Acc:HGNC:1748]	protein_coding	ENST00000261769,ENST00000422392,ENST00000561751,ENST00000562118,ENST00000562836,ENST00000564676,ENST00000564745,ENST00000565810,ENST00000566510,ENST00000566612,ENST00000567320,ENST00000611625,ENST00000612417,ENST00000621016	+	chr16	68737225	68835548	46.89
ENSG00000043591	2.72054	23.1018437298446,0.538351126602228,5.05346843517009	4.33858e-07	2.35517e-06	1	2.22759	9.54193111437026,0.893501021223521,2.49310278961046	0.0126632	0.0263321	1	ADRB1	adrenoceptor beta 1 [Source:HGNC Symbol;Acc:HGNC:285]	protein_coding	ENST00000369295	+	chr10	114044056	114046908	57.45
ENSG00000054356	2.93894	24.8133358668541,0.495816128096891,5.92748523943848	3.07609e-09	2.20629e-08	1	4.39018	9.10342655840195,0.947458570553171,4.63363574777377	3.59299e-06	1.42624e-05	1	PTPRN	protein tyrosine phosphatase, receptor type, N [Source:HGNC Symbol;Acc:HGNC:9676]	protein_coding	ENST00000295718,ENST00000409251,ENST00000412847,ENST00000423636,ENST00000440552,ENST00000442029,ENST00000443981,ENST00000446182,ENST00000451506,ENST00000460801,ENST00000462351,ENST00000468454,ENST00000476930,ENST00000477819,ENST00000484986,ENST00000486480,ENST00000489650,ENST00000497977,ENST00000606213	-	chr2	219289623	219309648	53.59
ENSG00000055732	1.59849	2228.46506939494,0.0831460019818694,19.2250494339716	2.28421e-82	4.30382e-80	1	1.65181	969.189578951711,0.118733898857705,13.9118473175583	5.3675e-44	1.9233e-42	1	MCOLN3	mucolipin 3 [Source:HGNC Symbol;Acc:HGNC:13358]	protein_coding	ENST00000341115,ENST00000370587,ENST00000370589,ENST00000474447,ENST00000475312,ENST00000490600	-	chr1	85018082	85048499	40.77
ENSG00000058335	5.29809	77.0699037193803,0.488657680001121,10.8421206388656	2.17373e-27	6.15731e-26	1	3.11405	7.14895485453194,0.907338192657832,3.43207355064345	0.000598985	0.00166908	1	RASGRF1	Ras protein specific guanine nucleotide releasing factor 1 [Source:HGNC Symbol;Acc:HGNC:9875]	protein_coding	ENST00000394745,ENST00000419573,ENST00000558480,ENST00000559926,ENST00000560286,ENST00000560334,ENST00000560943,ENST00000561112,ENST00000623620	-	chr15	78959947	79090773	49.95
ENSG00000060656	1.48703	459.121601294055,0.140174033023403,10.6084396473733	2.72258e-26	7.29311e-25	1	1.23492	622.818239956651,0.118383300624108,10.4315119487181	1.78033e-25	3.10293e-24	1	PTPRU	protein tyrosine phosphatase, receptor type, U [Source:HGNC Symbol;Acc:HGNC:9683]	protein_coding	ENST00000345512,ENST00000373779,ENST00000415600,ENST00000428026,ENST00000460170,ENST00000465525,ENST00000492954,ENST00000493601,ENST00000526080,ENST00000527027,ENST00000531385	+	chr1	29236516	29326813	51.58
ENSG00000060709	1.27353	452.305154302062,0.127325640955265,10.0021270862308	1.49158e-23	3.44049e-22	1	3.54359	191.661390222434,0.192634548922545,18.3954216282719	1.42945e-75	1.22472e-73	1	RIMBP2	RIMS binding protein 2 [Source:HGNC Symbol;Acc:HGNC:30339]	protein_coding	ENST00000261655,ENST00000535703,ENST00000536002,ENST00000536632,ENST00000540658,ENST00000544568	-	chr12	130396137	130716281	48.94
ENSG00000061337	2.92622	30.8362889774483,0.662548297053036,4.41661768820211	1.00257e-05	4.41148e-05	1	1.96179	108.606565263034,0.223316793269988,8.78476489853099	1.56692e-18	1.95379e-17	1	LZTS1	leucine zipper, putative tumor suppressor 1 [Source:HGNC Symbol;Acc:HGNC:13861]	protein_coding	ENST00000265801,ENST00000381569,ENST00000522290,ENST00000616228	-	chr8	20246165	20303963	50.43
ENSG00000062038	2.30224	349.441469040505,0.161305443054582,14.2725368876021	3.24554e-46	2.03837e-44	1	2.39165	40.3393835111422,0.34385915060787,6.95531748593298	3.51769e-12	2.70513e-11	1	CDH3	cadherin 3, type 1, P-cadherin (placental) [Source:HGNC Symbol;Acc:HGNC:1762]	protein_coding	ENST00000264012,ENST00000429102,ENST00000542274,ENST00000565453,ENST00000566808,ENST00000567674,ENST00000568292,ENST00000569036,ENST00000569080,ENST00000569117	+	chr16	68636189	68722616	49.26
ENSG00000062524	1.19666	621.579649301215,0.122367150825769,9.77927399047361	1.38198e-22	2.96728e-21	1	1.36653	464.436550801817,0.14385414056555,9.49944072555579	2.11021e-21	3.05874e-20	1	LTK	leukocyte receptor tyrosine kinase [Source:HGNC Symbol;Acc:HGNC:6721]	protein_coding	ENST00000263800,ENST00000355166,ENST00000453182,ENST00000561619,ENST00000563518,ENST00000569283	-	chr15	41503638	41513887	57.9
ENSG00000063438	3.4866	197.285431963077,0.380426364760819,9.16497458351481	4.95587e-20	9.07259e-19	1	2.0153	703.902088984849,0.108588369809546,18.5590637443823	6.88949e-77	5.99178e-75	1	AHRR	aryl-hydrocarbon receptor repressor [Source:HGNC Symbol;Acc:HGNC:346]	protein_coding	ENST00000316418,ENST00000504625,ENST00000505113,ENST00000506456,ENST00000507048,ENST00000510400,ENST00000510910,ENST00000511487,ENST00000512529,ENST00000514523,ENST00000515206	+	chr5	304176	438291	52.27
ENSG00000064195	4.21776	176.161495010046,0.248881837537939,16.9468449363945	2.03063e-64	2.22559e-62	1	3.87138	48.1175979551216,0.378853578018489,10.2186744273917	1.63562e-24	2.72451e-23	1	DLX3	distal-less homeobox 3 [Source:HGNC Symbol;Acc:HGNC:2916]	protein_coding	ENST00000434704,ENST00000512495	-	chr17	49990005	49995224	57.41
ENSG00000064300	1.36009	424.415792743441,0.119560769689566,11.3757393541914	5.52328e-30	1.83043e-28	1	2.79998	237.412919035082,0.170171748894066,16.4538555347635	7.86953e-61	4.60128e-59	1	NGFR	nerve growth factor receptor [Source:HGNC Symbol;Acc:HGNC:7809]	protein_coding	ENST00000172229,ENST00000504201,ENST00000509200	+	chr17	49495293	49515017	56.74
ENSG00000064687	1.26117	1907.28280718818,0.133216403985,9.46709036140422	2.87747e-21	5.73068e-20	1	1.39259	519.764363680239,0.152946559866068,9.10505757741131	8.62207e-20	1.15408e-18	1	ABCA7	ATP binding cassette subfamily A member 7 [Source:HGNC Symbol;Acc:HGNC:37]	protein_coding	ENST00000263094,ENST00000433129,ENST00000435683,ENST00000524383,ENST00000524850,ENST00000525073,ENST00000525238,ENST00000525939,ENST00000526885,ENST00000527496,ENST00000529442,ENST00000530092,ENST00000530703,ENST00000531467,ENST00000531478,ENST00000532194,ENST00000533574,ENST00000611490,ENST00000612569	+	chr19	1040101	1065572	60.49
ENSG00000064692	6.00489	6.23777303119982,2.53761655600868,2.36635179854656	0.0179644	0.0403867	1	4.27512	39.4528507585409,0.432735796086883,9.8792924582357	5.11931e-23	7.95331e-22	1	SNCAIP	synuclein alpha interacting protein [Source:HGNC Symbol;Acc:HGNC:11139]	protein_coding	ENST00000261367,ENST00000261368,ENST00000379538,ENST00000395466,ENST00000395469,ENST00000414317,ENST00000504884,ENST00000506272,ENST00000508017,ENST00000508681,ENST00000509023,ENST00000509154,ENST00000509652,ENST00000510003,ENST00000510658,ENST00000512146,ENST00000512385,ENST00000513719,ENST00000514467,ENST00000514497,ENST00000515215,ENST00000542191	+	chr5	122311354	122464219	39.26
ENSG00000068976	3.94327	59.3600506336893,0.435400572717058,9.05665573447774	1.34511e-19	2.38943e-18	1	1.84502	11.241711164663,0.624196381251802,2.95583186883545	0.00311827	0.00747892	1	PYGM	phosphorylase, glycogen, muscle [Source:HGNC Symbol;Acc:HGNC:9726]	protein_coding	ENST00000164139,ENST00000377432,ENST00000460413,ENST00000462303,ENST00000483742	-	chr11	64746389	64760297	56.99
ENSG00000070182	2.47302	13.2934799356437,0.668303495658507,3.70045092083303	0.000215217	0.000756756	1	2.05933	6.21343656393269,0.831741094536746,2.47592927600283	0.013289	0.0274913	1	SPTB	spectrin, beta, erythrocytic [Source:HGNC Symbol;Acc:HGNC:11274]	protein_coding	ENST00000342835,ENST00000389720,ENST00000389721,ENST00000389722,ENST00000542694,ENST00000553938,ENST00000556227,ENST00000556626	-	chr14	64746283	64879883	48.21
ENSG00000070540	1.42267	318.559680928009,0.154802718123396,9.19021203204305	3.92068e-20	7.24073e-19	1	1.75519	296.37949055482,0.149001319252393,11.7797188719179	4.96584e-32	1.20033e-30	1	WIPI1	WD repeat domain, phosphoinositide interacting 1 [Source:HGNC Symbol;Acc:HGNC:25471]	protein_coding	ENST00000262139,ENST00000546360,ENST00000585393,ENST00000586815,ENST00000587731,ENST00000589316,ENST00000589459,ENST00000590402,ENST00000591494,ENST00000591744,ENST00000592645	-	chr17	68420948	68457513	46.58
ENSG00000070731	2.24089	60.6062212240101,0.314746803296857,7.11966983138157	1.08186e-12	1.10823e-11	1	1.2952	36.3819276289962,0.353824402786287,3.66058287133531	0.000251642	0.000750503	1	ST6GALNAC2	ST6 (alpha-N-acetyl-neuraminyl-2,3-beta-galactosyl-1,3)-N-acetylgalactosaminide alpha-2,6-sialyltransferase 2 [Source:HGNC Symbol;Acc:HGNC:10867]	protein_coding	ENST00000225276,ENST00000585390,ENST00000585736,ENST00000586520,ENST00000588005,ENST00000588120,ENST00000588920,ENST00000589997,ENST00000592508,ENST00000592979	-	chr17	76563710	76586956	53.34
ENSG00000071242	4.15091	42.5472136195192,0.500125944730686,8.29972486273989	1.04353e-16	1.47795e-15	1	2.58636	63.1015923702306,0.289492553291643,8.93412419379267	4.10416e-19	5.3008e-18	1	RPS6KA2	ribosomal protein S6 kinase, 90kDa, polypeptide 2 [Source:HGNC Symbol;Acc:HGNC:10431]	protein_coding	ENST00000265678,ENST00000366865,ENST00000405189,ENST00000481261,ENST00000491836,ENST00000503859,ENST00000506565,ENST00000507350,ENST00000507371,ENST00000509742,ENST00000510118,ENST00000511034,ENST00000512860	-	chr6	166409364	166906451	46.48
ENSG00000071575	5.84655	80.6441879138665,0.679131565539912,8.6088588195705	7.37915e-18	1.15108e-16	1	2.77771	236.571549833198,0.163803668227678,16.9575631333521	1.69218e-64	1.08069e-62	1	TRIB2	tribbles pseudokinase 2 [Source:HGNC Symbol;Acc:HGNC:30809]	protein_coding	ENST00000155926,ENST00000381465,ENST00000405331,ENST00000483034	+	chr2	12716889	12742734	47.68
ENSG00000074370	2.02988	1188.76200161023,0.125931170696892,16.1189765073604	1.87692e-58	1.75833e-56	1	1.06465	408.081525317891,0.178325528827026,5.97024071316082	2.36904e-09	1.37865e-08	1	ATP2A3	ATPase, Ca++ transporting, ubiquitous [Source:HGNC Symbol;Acc:HGNC:813]	protein_coding	ENST00000309890,ENST00000352011,ENST00000359983,ENST00000397035,ENST00000397041,ENST00000397043,ENST00000570773,ENST00000570845,ENST00000571245,ENST00000572116,ENST00000572176,ENST00000572694,ENST00000574202,ENST00000574999,ENST00000576957	-	chr17	3923870	3964464	56.9
ENSG00000074527	3.04265	14.073033980094,0.874117826520454,3.48082288172669	0.000499876	0.00163177	1	1.96799	60.452022899781,0.322405898344942,6.10406994333335	1.03401e-09	6.2594e-09	1	NTN4	netrin 4 [Source:HGNC Symbol;Acc:HGNC:13658]	protein_coding	ENST00000343702,ENST00000344911,ENST00000538383,ENST00000547980,ENST00000550074,ENST00000552603,ENST00000553059	-	chr12	95657807	95791152	40.1
ENSG00000077063	5.16701	26.1388201945611,1.10820383385429,4.66250558889606	3.12383e-06	1.48479e-05	1	1.55624	150.336019966078,0.199642364910688,7.79515108282099	6.43315e-15	6.17518e-14	1	CTTNBP2	cortactin binding protein 2 [Source:HGNC Symbol;Acc:HGNC:15679]	protein_coding	ENST00000160373,ENST00000412853,ENST00000416239,ENST00000434890,ENST00000435233,ENST00000441556,ENST00000445366,ENST00000446636,ENST00000454375,ENST00000467088,ENST00000482124,ENST00000487820	-	chr7	117710651	117874139	38.77
ENSG00000077943	1.03336	7635.18220655828,0.152453208528867,6.77822328827637	1.21663e-11	1.12903e-10	1	2.491	55.295763468291,0.320585371532263,7.77016972954612	7.8381e-15	7.46172e-14	1	ITGA8	integrin subunit alpha 8 [Source:HGNC Symbol;Acc:HGNC:6144]	protein_coding	ENST00000378076,ENST00000468882,ENST00000477064	-	chr10	15513949	15720125	40.02
ENSG00000079215	1.43968	1523.5872494556,0.131867773116053,10.9176193135602	9.49521e-28	2.74054e-26	1	1.40661	192.206855159508,0.161935886398716,8.68621485356198	3.74716e-18	4.53828e-17	1	SLC1A3	solute carrier family 1 (glial high affinity glutamate transporter), member 3 [Source:HGNC Symbol;Acc:HGNC:10941]	protein_coding	ENST00000265113,ENST00000381918,ENST00000416645,ENST00000502864,ENST00000504121,ENST00000505202,ENST00000505376,ENST00000506178,ENST00000506725,ENST00000509272,ENST00000512374,ENST00000513646,ENST00000513903,ENST00000514563,ENST00000612708,ENST00000613445	+	chr5	36606355	36688334	40.36
ENSG00000079337	3.77712	288.83259089996,0.178245094608889,21.1905782625619	1.16656e-99	3.37276e-97	1	1.00979	327.364535106004,0.147204319427875,6.85981785555137	6.89484e-12	5.14571e-11	1	RAPGEF3	Rap guanine nucleotide exchange factor 3 [Source:HGNC Symbol;Acc:HGNC:16629]	protein_coding	ENST00000389212,ENST00000395358,ENST00000395360,ENST00000405493,ENST00000449771,ENST00000466322,ENST00000473777,ENST00000476259,ENST00000479866,ENST00000482843,ENST00000488250,ENST00000490387,ENST00000494764,ENST00000495465,ENST00000495953,ENST00000547856,ENST00000548434,ENST00000548919,ENST00000549151,ENST00000549347	-	chr12	47734367	47771040	54.34
ENSG00000080573	2.30683	343.938309798505,0.161969109757708,14.2423790417241	4.99956e-46	3.11664e-44	1	4.84453	233.400469963606,0.208518820025976,23.2330729331806	2.10976e-119	4.80443e-117	1	COL5A3	collagen, type V, alpha 3 [Source:HGNC Symbol;Acc:HGNC:14864]	protein_coding	ENST00000264828,ENST00000461214	-	chr19	9959561	10010471	52.34
ENSG00000081052	2.04311	12.0048381657488,0.673477330689472,3.03367537361583	0.00241594	0.00679064	1	1.39348	27.294369220577,0.421362829758018,3.30707070016751	0.000942771	0.00252266	1	COL4A4	collagen, type IV, alpha 4 [Source:HGNC Symbol;Acc:HGNC:2206]	protein_coding	ENST00000396625	-	chr2	227002711	227164113	40.93
ENSG00000081148	3.09116	22.6026390782583,0.594630476620401,5.19845423999935	2.00953e-07	1.13998e-06	1	2.26978	6.07924165797359,0.8559672959759,2.65171439217795	0.00800843	0.0175091	1	IMPG2	interphotoreceptor matrix proteoglycan 2 [Source:HGNC Symbol;Acc:HGNC:18362]	protein_coding	ENST00000193391	-	chr3	101222546	101320560	37.6
ENSG00000081479	1.60543	1627.06941896177,0.161251882543913,9.9560358274055	2.37338e-23	5.38556e-22	1	3.23416	21.0737474157506,0.567589195213021,5.69806303304023	1.21176e-08	6.51708e-08	1	LRP2	LDL receptor related protein 2 [Source:HGNC Symbol;Acc:HGNC:6694]	protein_coding	ENST00000263816,ENST00000443831,ENST00000461418,ENST00000491228,ENST00000493501	-	chr2	169127109	169362685	39.6
ENSG00000084636	6.46805	453.798392778109,0.30760484796671,21.0271515419343	3.70222e-98	1.03471e-95	1	6.1295	45.3518919194221,0.596519274953833,10.2754360342047	9.09323e-25	1.53838e-23	1	COL16A1	collagen, type XVI, alpha 1 [Source:HGNC Symbol;Acc:HGNC:2193]	protein_coding	ENST00000373667,ENST00000373668,ENST00000373672,ENST00000440437,ENST00000458715,ENST00000461217,ENST00000466829,ENST00000468459,ENST00000470799,ENST00000474000,ENST00000479100,ENST00000482478,ENST00000482910,ENST00000488128,ENST00000488897,ENST00000529928,ENST00000532877	-	chr1	31652247	31704319	56
ENSG00000085117	7.8486	162.01056295804,0.747216469032201,10.5037834610361	8.29859e-26	2.16085e-24	1	1.18286	111.908824365732,0.212370962109496,5.56977991404178	2.55061e-08	1.31379e-07	1	CD82	CD82 molecule [Source:HGNC Symbol;Acc:HGNC:6210]	protein_coding	ENST00000227155,ENST00000342935,ENST00000524704,ENST00000524750,ENST00000525210,ENST00000525813,ENST00000525898,ENST00000526958,ENST00000527737,ENST00000529277,ENST00000529853,ENST00000530601,ENST00000530931,ENST00000532544	+	chr11	44564427	44620363	53.55
ENSG00000086967	4.62087	70.3456961869946,0.466326524953269,9.9090867322582	3.80105e-23	8.46477e-22	1	2.4833	7.62508474691923,0.867874763886602,2.86135468954863	0.00421835	0.009822	1	MYBPC2	myosin binding protein C, fast type [Source:HGNC Symbol;Acc:HGNC:7550]	protein_coding	ENST00000357701,ENST00000597498	+	chr19	50432903	50466321	53.78
ENSG00000087076	2.85404	44.1606654213895,0.695852469386016,4.10150363226206	4.10474e-05	0.000165066	1	1.32119	340.364390329782,0.146829069095636,8.99813838082198	2.29577e-19	3.01235e-18	1	HSD17B14	hydroxysteroid (17-beta) dehydrogenase 14 [Source:HGNC Symbol;Acc:HGNC:23238]	protein_coding	ENST00000263278,ENST00000595764,ENST00000596349,ENST00000599157	-	chr19	48813017	48836678	51.49
ENSG00000087085	3.0992	252.24255928428,0.174605259477585,17.7497348487175	1.7317e-70	2.18337e-68	1	1.6818	307.71992590039,0.183217089715013,9.17928309589808	4.33971e-20	5.88155e-19	1	ACHE	acetylcholinesterase (Yt blood group) [Source:HGNC Symbol;Acc:HGNC:108]	protein_coding	ENST00000241069,ENST00000302913,ENST00000411582,ENST00000412389,ENST00000419336,ENST00000426415,ENST00000428317,ENST00000430554,ENST00000440755,ENST00000441605,ENST00000442452,ENST00000445236,ENST00000454485,ENST00000619863	-	chr7	100889994	100896974	64.49
ENSG00000087116	6.72427	298.144597374027,0.394520516612676,17.0441487798208	3.86328e-65	4.37725e-63	1	2.74433	345.545109491472,0.143108387140944,19.176590009686	5.80659e-82	5.64576e-80	1	ADAMTS2	ADAM metallopeptidase with thrombospondin type 1 motif 2 [Source:HGNC Symbol;Acc:HGNC:218]	protein_coding	ENST00000251582,ENST00000274609,ENST00000518335,ENST00000522937,ENST00000523450	-	chr5	179110851	179345430	53.87
ENSG00000087245	3.68686	13948.4009882286,0.0491796005039142,74.9671651250182	0	0	1	1.42741	10392.5249149982,0.0830838102433632,17.1803280174232	3.72797e-66	2.51051e-64	1	MMP2	matrix metallopeptidase 2 [Source:HGNC Symbol;Acc:HGNC:7166]	protein_coding	ENST00000219070,ENST00000437642,ENST00000543485,ENST00000564864,ENST00000566564,ENST00000568715,ENST00000570283,ENST00000570308	+	chr16	55389700	55506691	45.67
ENSG00000087258	3.30721	9.29964358531669,0.897039659574679,3.68679930070266	0.000227092	0.000794847	1	2.70653	7.53324748162684,0.815071422703278,3.32060435670205	0.000898228	0.0024173	1	GNAO1	guanine nucleotide binding protein (G protein), alpha activating activity polypeptide O [Source:HGNC Symbol;Acc:HGNC:4389]	protein_coding	ENST00000262493,ENST00000262494,ENST00000562316,ENST00000563440,ENST00000563661,ENST00000564727,ENST00000564798,ENST00000565363,ENST00000568375,ENST00000569295,ENST00000570235	+	chr16	56191390	56357444	49.47
ENSG00000087303	2.30018	291.335583676817,0.193095307695593,11.9121690605601	1.02281e-32	3.85429e-31	1	1.1535	464.938420720915,0.125747860495855,9.17308797454675	4.59659e-20	6.22482e-19	1	NID2	nidogen 2 [Source:HGNC Symbol;Acc:HGNC:13389]	protein_coding	ENST00000216286,ENST00000541773,ENST00000553297,ENST00000554284,ENST00000555310,ENST00000556572,ENST00000556686,ENST00000557051,ENST00000617139	-	chr14	52004803	52069228	43.25
ENSG00000087510	4.71796	19.9290239732258,1.05013507627454,4.49271654978584	7.03204e-06	3.17587e-05	1	5.5583	53.0852961597069,0.476194897021856,11.6723235634399	1.76535e-31	4.10106e-30	1	TFAP2C	transcription factor AP-2 gamma (activating enhancer binding protein 2 gamma) [Source:HGNC Symbol;Acc:HGNC:11744]	protein_coding	ENST00000201031,ENST00000416606	+	chr20	56629302	56639283	48.97
ENSG00000088881	3.9126	238.374522227203,0.205307742710437,19.0572594150405	5.71932e-81	9.99034e-79	1	1.28945	382.50241465089,0.14823065350334,8.69892404799765	3.35046e-18	4.08067e-17	1	EBF4	early B-cell factor 4 [Source:HGNC Symbol;Acc:HGNC:29278]	protein_coding	ENST00000342725,ENST00000380648,ENST00000449079,ENST00000463145,ENST00000469215,ENST00000477287,ENST00000481662,ENST00000491472,ENST00000497450,ENST00000609451,ENST00000609967	+	chr20	2692878	2760108	49.22
ENSG00000089163	1.11473	61.478534631288,0.277414037076769,4.01827220290658	5.86264e-05	0.00023002	1	1.03303	76.5632082930187,0.243574051352726,4.2411158011876	2.22411e-05	7.87011e-05	1	SIRT4	sirtuin 4 [Source:HGNC Symbol;Acc:HGNC:14932]	protein_coding	ENST00000202967,ENST00000536460,ENST00000537892	+	chr12	120302316	120313249	48.77
ENSG00000089820	1.29317	66.1127372189891,0.290044906852473,4.45850801087955	8.25321e-06	3.6834e-05	1	1.76782	65.3579744501656,0.286267523082154,6.17539513731394	6.59982e-10	4.07067e-09	1	ARHGAP4	Rho GTPase activating protein 4 [Source:HGNC Symbol;Acc:HGNC:674]	protein_coding	ENST00000350060,ENST00000370016,ENST00000370028,ENST00000393721,ENST00000404127,ENST00000418750,ENST00000420383,ENST00000422091,ENST00000422918,ENST00000442172,ENST00000442262,ENST00000454164,ENST00000460782,ENST00000461052,ENST00000461739,ENST00000463905,ENST00000466928,ENST00000467421,ENST00000470209,ENST00000470979,ENST00000488269,ENST00000494302,ENST00000494397,ENST00000494813	-	chrX	153907367	153934999	58.14
ENSG00000089847	1.85812	28.6355634651089,0.475214944976803,3.91006384300643	9.22717e-05	0.000347241	1	2.58103	16.3741318997576,0.571750142943846,4.51425874122009	6.35386e-06	2.43402e-05	1	ANKRD24	ankyrin repeat domain 24 [Source:HGNC Symbol;Acc:HGNC:29424]	protein_coding	ENST00000262970,ENST00000318934,ENST00000595096,ENST00000595928,ENST00000597689,ENST00000600132	+	chr19	4183354	4224814	53.6
ENSG00000090238	2.31606	49.0630715550847,0.573514680030463,4.03835521692803	5.38273e-05	0.000212384	1	1.57622	228.489271914769,0.176306221828837,8.94022536520954	3.88378e-19	5.0199e-18	1	YPEL3	yippee like 3 [Source:HGNC Symbol;Acc:HGNC:18327]	protein_coding	ENST00000398838,ENST00000398841,ENST00000562641,ENST00000563788,ENST00000565110,ENST00000565479,ENST00000566134,ENST00000566401,ENST00000566595,ENST00000568674,ENST00000568681,ENST00000570099	-	chr16	30092314	30096915	58.41
ENSG00000090554	3.77271	7.6285405226071,1.30585962519746,2.88905899360306	0.00386397	0.0103771	1	1.67877	53.8211174716288,0.303344276694842,5.53421642670626	3.12623e-08	1.59041e-07	1	FLT3LG	fms-related tyrosine kinase 3 ligand [Source:HGNC Symbol;Acc:HGNC:3766]	protein_coding	ENST00000204637,ENST00000593422,ENST00000594009,ENST00000595510,ENST00000596435,ENST00000597551,ENST00000597914,ENST00000598472,ENST00000598555,ENST00000600084,ENST00000600429,ENST00000601800	+	chr19	49474207	49486231	53.99
ENSG00000090661	1.7879	200.685165228524,0.147957513937374,12.0838542884428	1.2855e-33	5.01313e-32	1	1.28127	178.20548389201,0.188710691009347,6.78957587303108	1.12464e-11	8.244e-11	1	CERS4	ceramide synthase 4 [Source:HGNC Symbol;Acc:HGNC:23747]	protein_coding	ENST00000251363,ENST00000557925,ENST00000558268,ENST00000558302,ENST00000558331,ENST00000558501,ENST00000558877,ENST00000559336,ENST00000559450,ENST00000559490,ENST00000560412,ENST00000561008,ENST00000561053,ENST00000595722,ENST00000599275,ENST00000600912	+	chr19	8206736	8262421	52.88
ENSG00000090776	1.41755	1537.57521550183,0.104057766987452,13.6227095208989	2.93474e-42	1.60302e-40	1	1.3233	466.378714987334,0.137906760515108,9.59561752227799	8.34161e-22	1.22554e-20	1	EFNB1	ephrin-B1 [Source:HGNC Symbol;Acc:HGNC:3226]	protein_coding	ENST00000204961	+	chrX	68828997	68842147	56.43
ENSG00000091490	3.31035	57.9635503444835,0.596311366484522,5.55138542507039	2.83414e-08	1.7941e-07	1	1.31976	206.701690818427,0.155923483170116,8.46412590620145	2.58081e-17	2.9541e-16	1	SEL1L3	sel-1 suppressor of lin-12-like 3 (C. elegans) [Source:HGNC Symbol;Acc:HGNC:29108]	protein_coding	ENST00000264868,ENST00000399878,ENST00000502949,ENST00000507618,ENST00000509290,ENST00000510448,ENST00000510880,ENST00000512286,ENST00000513364,ENST00000513416,ENST00000513691,ENST00000514321,ENST00000514872	-	chr4	25747427	25863760	43.64
ENSG00000092051	3.49952	61.052574195572,0.378618981141489,9.24284516852387	2.40028e-20	4.5378e-19	1	3.15005	5.38766301132834,1.07511257507262,2.92997201454096	0.00338993	0.00806564	1	JPH4	junctophilin 4 [Source:HGNC Symbol;Acc:HGNC:20156]	protein_coding	ENST00000356300,ENST00000397118,ENST00000544177,ENST00000553505,ENST00000622501	-	chr14	23568035	23578800	56.69
ENSG00000095370	4.32151	10.9364107052784,1.01008864164128,4.27834699045728	1.88286e-05	7.96914e-05	1	2.66582	16.5941718488295,0.600477000921544,4.43949865599757	9.01687e-06	3.37781e-05	1	SH2D3C	SH2 domain containing 3C [Source:HGNC Symbol;Acc:HGNC:16884]	protein_coding	ENST00000314830,ENST00000373276,ENST00000373277,ENST00000414380,ENST00000420366,ENST00000429553,ENST00000440630,ENST00000464239,ENST00000468969,ENST00000471939,ENST00000484160,ENST00000488685,ENST00000629203	-	chr9	127738317	127778741	53.99
ENSG00000095383	1.24363	81.5032081340274,0.248543754221011,5.00367742075711	5.62468e-07	3.00192e-06	1	1.6514	104.625242900974,0.237115756333289,6.96453776910294	3.29484e-12	2.53777e-11	1	TBC1D2	TBC1 domain family member 2 [Source:HGNC Symbol;Acc:HGNC:18026]	protein_coding	ENST00000342112,ENST00000375063,ENST00000375064,ENST00000375066,ENST00000465784,ENST00000493589	-	chr9	98198999	98255721	48.99
ENSG00000095587	1.99102	24.2293818931794,0.718749183112456,2.77012178044864	0.00560353	0.0144741	1	1.17043	79.4452548851821,0.240519588513368,4.86625238674789	1.13734e-06	4.82924e-06	1	TLL2	tolloid like 2 [Source:HGNC Symbol;Acc:HGNC:11844]	protein_coding	ENST00000357947,ENST00000469598,ENST00000506028	-	chr10	96364606	96513918	46.43
ENSG00000095596	1.89057	58.9039990741406,0.289853451120307,6.52249734873931	6.91463e-11	5.95539e-10	1	1.2201	43.4718497583974,0.323258332810615,3.77438877119032	0.0001604	0.000496788	1	CYP26A1	cytochrome P450 family 26 subfamily A member 1 [Source:HGNC Symbol;Acc:HGNC:2603]	protein_coding	ENST00000224356,ENST00000371531,ENST00000622925,ENST00000623162,ENST00000624589,ENST00000625202	+	chr10	93073475	93077890	53.01
ENSG00000095752	1.96459	197.499101128554,0.204938371552194,9.58626107516622	9.1335e-22	1.8678e-20	1	1.05853	34.4634642648985,0.406602442829922,2.60334614261096	0.00923187	0.0198751	1	IL11	interleukin 11 [Source:HGNC Symbol;Acc:HGNC:5966]	protein_coding	ENST00000264563,ENST00000585513,ENST00000587093,ENST00000590625	-	chr19	55364389	55370463	60.87
ENSG00000095932	3.19341	48.17328170801,0.373634863735081,8.54686178955538	1.26481e-17	1.92989e-16	1	3.39628	7.23627772988443,0.902565791634928,3.76291428405141	0.000167945	0.000517653	1	SMIM24	small integral membrane protein 24 [Source:HGNC Symbol;Acc:HGNC:37244]	protein_coding	ENST00000215531,ENST00000586804,ENST00000587847,ENST00000591708	-	chr19	3473986	3480542	55.22
ENSG00000096696	1.15556	191.960432773751,0.212454951176745,5.43907756945978	5.35571e-08	3.29215e-07	1	1.34695	105.873525476878,0.219732734383246,6.12995138558862	8.79059e-10	5.36266e-09	1	DSP	desmoplakin [Source:HGNC Symbol;Acc:HGNC:3052]	protein_coding	ENST00000379802,ENST00000418664,ENST00000506617	+	chr6	7541575	7586717	42.33
ENSG00000099337	3.59157	359.525966414769,0.172800137166405,20.7845168156986	5.97628e-96	1.61639e-93	1	1.75022	93.1406966896328,0.231698451032817,7.55385895433677	4.22548e-14	3.78521e-13	1	KCNK6	potassium channel, two pore domain subfamily K, member 6 [Source:HGNC Symbol;Acc:HGNC:6281]	protein_coding	ENST00000263372,ENST00000588137	+	chr19	38319844	38332076	52.87
ENSG00000099338	1.73833	39.4678110227535,0.366829919674783,4.73879573059726	2.14992e-06	1.05047e-05	1	2.86709	49.6931405250953,0.328406297334181,8.73031720046481	2.53959e-18	3.12831e-17	1	CATSPERG	catsper channel auxiliary subunit gamma [Source:HGNC Symbol;Acc:HGNC:25243]	protein_coding	ENST00000312265,ENST00000409235,ENST00000409410,ENST00000410018,ENST00000412458,ENST00000466060,ENST00000467739,ENST00000470292,ENST00000471517,ENST00000475343,ENST00000475646,ENST00000477793,ENST00000488473,ENST00000489693,ENST00000492088,ENST00000585424	+	chr19	38335775	38370943	53.1
ENSG00000099840	1.86801	57.6683786574479,0.353777022795121,5.28019321308477	1.29048e-07	7.53482e-07	1	3.60027	113.187429533901,0.256434474572163,14.0397302315576	8.9051e-45	3.30022e-43	1	IZUMO4	IZUMO family member 4 [Source:HGNC Symbol;Acc:HGNC:26950]	protein_coding	ENST00000395296,ENST00000395301,ENST00000395307,ENST00000478879,ENST00000481489,ENST00000497445,ENST00000498554,ENST00000588003,ENST00000590985,ENST00000591894,ENST00000593185,ENST00000610800,ENST00000620263	+	chr19	2096429	2099593	66.13
ENSG00000099998	5.04731	11.9131983976176,1.30582428908385,3.86523016600754	0.000110984	0.000412204	1	1.12771	97.3865113526949,0.239272765403058,4.71307605373759	2.44005e-06	9.95755e-06	1	GGT5	gamma-glutamyltransferase 5 [Source:HGNC Symbol;Acc:HGNC:4260]	protein_coding	ENST00000263112,ENST00000327365,ENST00000398292,ENST00000424217,ENST00000425408,ENST00000623756	-	chr22	24219654	24245142	52.07
ENSG00000100031	2.59021	393.545055690695,0.179087563442854,14.4633835590637	2.06397e-47	1.33632e-45	1	2.8274	49.9721917134487,0.329410154979415,8.58322047447602	9.22533e-18	1.0854e-16	1	GGT1	gamma-glutamyltransferase 1 [Source:HGNC Symbol;Acc:HGNC:4250]	protein_coding	ENST00000248923,ENST00000400380,ENST00000400382,ENST00000401885,ENST00000403838,ENST00000404223,ENST00000404532,ENST00000404920,ENST00000411974,ENST00000412658,ENST00000412898,ENST00000419133,ENST00000425895,ENST00000428855,ENST00000430289,ENST00000432867,ENST00000438643,ENST00000445029,ENST00000447416,ENST00000451366,ENST00000452551,ENST00000455483,ENST00000456869,ENST00000466310,ENST00000474191…	+	chr22	24583750	24629005	54.95
ENSG00000100065	1.15491	359.883213237882,0.132353211736413,8.72595026866037	2.63955e-18	4.24785e-17	1	1.02911	200.90809412584,0.182829304914797,5.62880520216555	1.81462e-08	9.54289e-08	1	CARD10	caspase recruitment domain family member 10 [Source:HGNC Symbol;Acc:HGNC:16422]	protein_coding	ENST00000251973,ENST00000403299,ENST00000406271,ENST00000433485,ENST00000437756,ENST00000467812,ENST00000476871,ENST00000486118,ENST00000488141,ENST00000494166	-	chr22	37490362	37519542	57.09
ENSG00000100100	1.62072	155.504509714723,0.164541770879909,9.84988812164224	6.86203e-23	1.5101e-21	1	1.67802	109.166922753235,0.228141091547895,7.35516601920076	1.9069e-13	1.62575e-12	1	PIK3IP1	phosphoinositide-3-kinase interacting protein 1 [Source:HGNC Symbol;Acc:HGNC:24942]	protein_coding	ENST00000215912,ENST00000402249,ENST00000441972,ENST00000443175,ENST00000480654,ENST00000493034	-	chr22	31281593	31292534	51.25
ENSG00000100181	4.84883	51.5165482643697,0.529463434285824,9.15799923377071	5.28684e-20	9.66794e-19	1	2.48716	8.96583824936144,0.764550903242807,3.25310024231857	0.00114153	0.0030057	1	TPTEP1	transmembrane phosphatase with tensin homology pseudogene 1 [Source:HGNC Symbol;Acc:HGNC:43648]	lincRNA	ENST00000383140,ENST00000400593,ENST00000415121,ENST00000426585,ENST00000558085,ENST00000585784,ENST00000588424,ENST00000588548,ENST00000591299,ENST00000592107,ENST00000592918	+	chr22	16601887	16698742	40.4
ENSG00000100234	6.30003	274.766497781178,0.857988534244726,7.34279211826563	2.09183e-13	2.28968e-12	1	2.6201	1156.48320284074,0.101857941407987,25.7231263653778	6.44382e-146	2.78808e-143	1	TIMP3	TIMP metallopeptidase inhibitor 3 [Source:HGNC Symbol;Acc:HGNC:11822]	protein_coding	ENST00000266085	+	chr22	32801701	32863043	47.18
ENSG00000100290	1.8144	14.9887156213549,0.541300722954696,3.35193298498638	0.000802494	0.00251449	1	2.95646	21.5876452197876,0.492567368561873,6.00214411025649	1.94729e-09	1.14166e-08	1	BIK	BCL2-interacting killer [Source:HGNC Symbol;Acc:HGNC:1051]	protein_coding	ENST00000216115	+	chr22	43110748	43129712	54.8
ENSG00000100299	1.10877	326.967168227416,0.188764375216502,5.87380865129746	4.25895e-09	3.00077e-08	1	1.3159	530.267582364374,0.139550304314969,9.4295835939768	4.1172e-21	5.86956e-20	1	ARSA	arylsulfatase A [Source:HGNC Symbol;Acc:HGNC:713]	protein_coding	ENST00000216124,ENST00000356098,ENST00000395619,ENST00000395621,ENST00000453344,ENST00000551731,ENST00000608497,ENST00000610191	-	chr22	50622754	50628173	61.2
ENSG00000100346	5.66229	9.70742237767404,1.31626116269422,4.30179649350735	1.69419e-05	7.22713e-05	1	3.3259	19.1219227930247,0.558937248952052,5.95039951553459	2.67489e-09	1.5509e-08	1	CACNA1I	calcium channel, voltage-dependent, T type, alpha 1I subunit [Source:HGNC Symbol;Acc:HGNC:1396]	protein_coding	ENST00000401624,ENST00000402142,ENST00000404898,ENST00000407673,ENST00000471970	+	chr22	39570753	39689737	56.05
ENSG00000100593	2.45938	10.98424671826,0.670231015726126,3.66945565624639	0.000243067	0.000844242	1	1.99936	10.3830742840756,0.659016928120338,3.03385712041995	0.00241449	0.00592647	1	ISM2	isthmin 2 [Source:HGNC Symbol;Acc:HGNC:23176]	protein_coding	ENST00000216481,ENST00000342219,ENST00000471734,ENST00000472744,ENST00000480979,ENST00000487738,ENST00000493585,ENST00000554801	-	chr14	77474394	77498850	52.74
ENSG00000100599	2.7747	17.5940900959292,0.835092810676927,3.32262773838786	0.000891738	0.00276969	1	1.38121	99.9725755542519,0.218852090637722,6.31114985947905	2.7697e-10	1.78463e-09	1	RIN3	Ras and Rab interactor 3 [Source:HGNC Symbol;Acc:HGNC:18751]	protein_coding	ENST00000216487,ENST00000418924,ENST00000553959,ENST00000553992,ENST00000554888,ENST00000555589,ENST00000555891,ENST00000555908,ENST00000556385,ENST00000556418,ENST00000557762,ENST00000620541	+	chr14	92513774	92688994	49.34
ENSG00000100767	2.4814	496.132973152316,0.137442919633365,18.0540466313679	7.33169e-73	1.00775e-70	1	1.44782	180.607464107949,0.19671283303557,7.36008131012183	1.83798e-13	1.56854e-12	1	PAPLN	papilin, proteoglycan-like sulfated glycoprotein [Source:HGNC Symbol;Acc:HGNC:19262]	protein_coding	ENST00000216658,ENST00000340738,ENST00000554301,ENST00000554314,ENST00000554527,ENST00000555035,ENST00000555123,ENST00000555445,ENST00000555700,ENST00000557061,ENST00000559759	+	chr14	73237497	73274640	55.23
ENSG00000100867	4.28997	60.4127744209275,0.652771371912029,6.57193666441155	4.9665e-11	4.33541e-10	1	5.28017	201.505101421627,0.246759754590528,21.3980345233189	1.3936e-101	1.97697e-99	1	DHRS2	dehydrogenase/reductase (SDR family) member 2 [Source:HGNC Symbol;Acc:HGNC:18349]	protein_coding	ENST00000250383,ENST00000344777,ENST00000432832,ENST00000553600,ENST00000553896,ENST00000556550,ENST00000556701,ENST00000556729,ENST00000557535,ENST00000611765	+	chr14	23630115	23645639	49.5
ENSG00000101180	2.70698	438.429173679602,0.195735817140868,13.8297798198153	1.68536e-43	9.71194e-42	1	3.54089	11.5014088013526,0.71886305889258,4.92568353964889	8.4066e-07	3.62464e-06	1	HRH3	histamine receptor H3 [Source:HGNC Symbol;Acc:HGNC:5184]	protein_coding	ENST00000317393,ENST00000340177,ENST00000611492	-	chr20	62214970	62220267	66.12
ENSG00000101198	1.24601	157.685327128569,0.226682235631694,5.4967284622942	3.86902e-08	2.40919e-07	1	2.84605	5.32610998833118,0.999842024993276,2.84650084245799	0.00442026	0.0102412	1	NKAIN4	Na+/K+ transporting ATPase interacting 4 [Source:HGNC Symbol;Acc:HGNC:16191]	protein_coding	ENST00000370307,ENST00000370313,ENST00000370316,ENST00000370317,ENST00000461738,ENST00000466885,ENST00000470246,ENST00000472670,ENST00000486495	-	chr20	63240784	63272694	59.79
ENSG00000101204	3.67027	236.240847128127,0.300380344114172,12.2187336025882	2.46901e-34	9.88134e-33	1	5.77457	418.769711130772,0.197811460130826,29.1923106528428	2.42794e-187	1.82698e-184	1	CHRNA4	cholinergic receptor, nicotinic alpha 4 [Source:HGNC Symbol;Acc:HGNC:1958]	protein_coding	ENST00000370263,ENST00000463705,ENST00000467563,ENST00000475033,ENST00000480012,ENST00000498043,ENST00000615287,ENST00000626188,ENST00000627000,ENST00000627869,ENST00000628606,ENST00000628665,ENST00000630240,ENST00000631289	-	chr20	63343223	63378401	63.44
ENSG00000101638	5.5553	9.00288180566058,1.31943860413524,4.21035348631923	2.54971e-05	0.000105727	1	4.85927	7.8813295932981,1.09849196187314,4.42358222560842	9.70777e-06	3.61784e-05	1	ST8SIA5	ST8 alpha-N-acetyl-neuraminide alpha-2,8-sialyltransferase 5 [Source:HGNC Symbol;Acc:HGNC:17827]	protein_coding	ENST00000315087,ENST00000536490,ENST00000538168,ENST00000587428,ENST00000588155,ENST00000589088,ENST00000590488,ENST00000590497,ENST00000591375	-	chr18	46667821	46759257	47.59
ENSG00000101670	5.80406	67.7966604168934,0.892572989186051,6.50261861492536	7.89337e-11	6.75671e-10	1	4.62961	216.98999400934,0.212074133806369,21.8301691363372	1.19976e-105	1.94058e-103	1	LIPG	lipase, endothelial [Source:HGNC Symbol;Acc:HGNC:6623]	protein_coding	ENST00000261292,ENST00000427224,ENST00000577628,ENST00000579750,ENST00000580036,ENST00000583083,ENST00000623277	+	chr18	49560699	49599182	47.92
ENSG00000101955	2.03232	15.2481783629388,0.534613779709783,3.80147327765774	0.000143838	0.000523102	1	3.12128	9.69417097710803,0.74302158445055,4.20079368063398	2.65981e-05	9.32604e-05	1	SRPX	sushi-repeat containing protein, X-linked [Source:HGNC Symbol;Acc:HGNC:11309]	protein_coding	ENST00000378533,ENST00000432886,ENST00000461865,ENST00000479015,ENST00000538295,ENST00000544439	-	chrX	38149336	38220924	41.48
ENSG00000102195	1.85567	9.37267831338647,0.697330059392786,2.66111416987839	0.00778825	0.0193742	1	4.41275	6.05216898908237,1.16608808321719,3.78423006105454	0.000154185	0.000479147	1	GPR50	G protein-coupled receptor 50 [Source:HGNC Symbol;Acc:HGNC:4506]	protein_coding	ENST00000218316,ENST00000617907	+	chrX	151176653	151181465	56.26
ENSG00000102287	4.01523	111.133498806467,0.373570054600566,10.7482595299249	6.03904e-27	1.67386e-25	1	3.056	218.053050900991,0.169269171497879,18.0540621853697	7.32962e-73	5.76608e-71	1	GABRE	gamma-aminobutyric acid (GABA) A receptor, epsilon [Source:HGNC Symbol;Acc:HGNC:4085]	protein_coding	ENST00000370328,ENST00000417300,ENST00000441219,ENST00000462018,ENST00000465405,ENST00000474932,ENST00000476016,ENST00000483564,ENST00000486255,ENST00000489333,ENST00000491339,ENST00000495862	-	chrX	151953124	151974680	46.86
ENSG00000102349	1.16651	135.599385955826,0.441763389510046,2.6405750266531	0.00827655	0.0204373	1	2.00139	447.521719327977,0.14060257742999,14.2343965001265	5.60447e-46	2.16028e-44	1	KLF8	Kruppel-like factor 8 [Source:HGNC Symbol;Acc:HGNC:6351]	protein_coding	ENST00000358094,ENST00000374928,ENST00000462627,ENST00000468660,ENST00000476898,ENST00000635281	+	chrX	56232421	56287889	38.82
ENSG00000102755	3.52053	111.975818915359,0.44758433177263,7.86561797437936	3.6728e-15	4.59964e-14	1	4.31797	240.265114636775,0.21177334269239,20.3896015406187	2.06824e-92	2.45171e-90	1	FLT1	fms-related tyrosine kinase 1 [Source:HGNC Symbol;Acc:HGNC:3763]	protein_coding	ENST00000282397,ENST00000539099,ENST00000540678,ENST00000541932,ENST00000543394,ENST00000615611,ENST00000615840,ENST00000617835	-	chr13	28300344	28495128	41.61
ENSG00000102904	1.5458	20.0902577534535,0.588443213640271,2.62692989083807	0.00861591	0.0211631	1	1.68858	58.9687979177175,0.317102299784434,5.32503371089797	1.00934e-07	4.87136e-07	1	TSNAXIP1	translin-associated factor X interacting protein 1 [Source:HGNC Symbol;Acc:HGNC:18586]	protein_coding	ENST00000388833,ENST00000415766,ENST00000431934,ENST00000466164,ENST00000487120,ENST00000561639,ENST00000561654,ENST00000562321,ENST00000562633,ENST00000563363,ENST00000565148,ENST00000565339,ENST00000565558,ENST00000567852,ENST00000568990,ENST00000569504	+	chr16	67806765	67832148	52.87
ENSG00000102934	1.59611	176.779261223417,0.169658759605574,9.40775689677265	5.06837e-21	9.99901e-20	1	1.1136	117.947921366716,0.214934675363901,5.18112420559943	2.20553e-07	1.01789e-06	1	PLLP	plasmolipin [Source:HGNC Symbol;Acc:HGNC:18553]	protein_coding	ENST00000219207,ENST00000564018,ENST00000564376,ENST00000569059,ENST00000613167	-	chr16	57248547	57284687	51.13
ENSG00000103196	5.12147	56.7575185229938,0.605192943833185,8.46253767033304	2.61621e-17	3.91358e-16	1	4.69579	99.2509431530144,0.305842407073652,15.3536107923903	3.35009e-53	1.57127e-51	1	CRISPLD2	cysteine-rich secretory protein LCCL domain containing 2 [Source:HGNC Symbol;Acc:HGNC:25248]	protein_coding	ENST00000262424,ENST00000563066,ENST00000564567,ENST00000565561,ENST00000566151,ENST00000566165,ENST00000566431,ENST00000566789,ENST00000567845,ENST00000569090,ENST00000569262	+	chr16	84819984	84920768	50.35
ENSG00000103316	3.13402	12.0092411028972,0.771202246009556,4.06381089530102	4.82779e-05	0.000192069	1	2.25008	6.17007606882632,0.840561610537636,2.67687381915881	0.00743126	0.0163734	1	CRYM	crystallin mu [Source:HGNC Symbol;Acc:HGNC:2418]	protein_coding	ENST00000219599,ENST00000543948,ENST00000570401,ENST00000571358,ENST00000571666,ENST00000572113,ENST00000572914,ENST00000574448,ENST00000574787,ENST00000576703	-	chr16	21238874	21303083	43.21
ENSG00000103485	1.48264	851.044799773357,0.192921385343173,7.68520311891201	1.52754e-14	1.82186e-13	1	2.62251	43.6377794731563,0.344615428199803,7.6099581247302	2.74185e-14	2.50148e-13	1	QPRT	quinolinate phosphoribosyltransferase [Source:HGNC Symbol;Acc:HGNC:9755]	protein_coding	ENST00000219771,ENST00000395384,ENST00000562473,ENST00000564967	+	chr16	29679008	29698699	51.92
ENSG00000103528	5.29423	13.6287152690276,1.37505017631096,3.85021221479211	0.000118016	0.000436	1	1.06041	117.901427017165,0.208550353760226,5.08468691411228	3.68233e-07	1.65705e-06	1	SYT17	synaptotagmin 17 [Source:HGNC Symbol;Acc:HGNC:24119]	protein_coding	ENST00000355377,ENST00000562034,ENST00000562274,ENST00000562711,ENST00000565183,ENST00000566261,ENST00000568115,ENST00000568433,ENST00000570264	+	chr16	19167971	19268334	45.9
ENSG00000103740	3.87422	29.5586728767876,0.664847140379353,5.82722779357004	5.63557e-09	3.91154e-08	1	6.21228	76.6198052605744,0.466547398981023,13.3154258838995	1.88296e-40	5.97951e-39	1	ACSBG1	acyl-CoA synthetase bubblegum family member 1 [Source:HGNC Symbol;Acc:HGNC:29567]	protein_coding	ENST00000258873,ENST00000557935,ENST00000558130,ENST00000558301,ENST00000558728,ENST00000558793,ENST00000558828,ENST00000559114,ENST00000559241,ENST00000559707,ENST00000559713,ENST00000560124,ENST00000560183,ENST00000560817	-	chr15	78167468	78245688	48.23
ENSG00000103888	3.30537	66.8616049124014,0.51923195809591,6.36587655469148	1.94178e-10	1.58327e-09	1	3.93113	149.493911424313,0.227271916714798,17.2970222029352	4.95339e-67	3.4429e-65	1	CEMIP	cell migration inducing protein, hyaluronan binding [Source:HGNC Symbol;Acc:HGNC:29213]	protein_coding	ENST00000220244,ENST00000356249,ENST00000394685,ENST00000495041,ENST00000559966,ENST00000560027,ENST00000611615	+	chr15	80779343	80951776	47.03
ENSG00000104081	4.50185	1060.18250576369,0.172284591222843,26.1302834285959	1.6513e-150	1.38453e-147	1	1.66439	59.5558266133638,0.283181581578794,5.87745336587378	4.16626e-09	2.36955e-08	1	BMF	Bcl2 modifying factor [Source:HGNC Symbol;Acc:HGNC:24132]	protein_coding	ENST00000354670,ENST00000397573,ENST00000431415,ENST00000557870,ENST00000558057,ENST00000558774,ENST00000559701,ENST00000560430,ENST00000561282,ENST00000561360	-	chr15	40087890	40108892	52.46
ENSG00000104332	2.46553	20.4227660219046,0.898108907043209,2.74524559155189	0.00604656	0.015466	1	3.8197	60.60104535627,0.324987413940297,11.7533732502083	6.7855e-32	1.6288e-30	1	SFRP1	secreted frizzled-related protein 1 [Source:HGNC Symbol;Acc:HGNC:10776]	protein_coding	ENST00000220772,ENST00000379845	-	chr8	41261958	41309497	48.62
ENSG00000104419	2.17101	879.348039394032,0.194767564312612,11.1466516441504	7.43518e-29	2.28353e-27	1	2.71727	1415.63433810931,0.0907844756981456,29.9310044841647	7.77528e-197	6.72834e-194	1	NDRG1	N-myc downstream regulated 1 [Source:HGNC Symbol;Acc:HGNC:7679]	protein_coding	ENST00000323851,ENST00000414097,ENST00000517331,ENST00000517599,ENST00000517745,ENST00000518010,ENST00000518066,ENST00000518094,ENST00000518176,ENST00000518480,ENST00000519228,ENST00000519278,ENST00000519580,ENST00000520230,ENST00000520943,ENST00000521026,ENST00000521414,ENST00000521438,ENST00000521544,ENST00000521664,ENST00000522377,ENST00000522476,ENST00000522665,ENST00000522738,ENST00000522890…	-	chr8	133237171	133302022	50.32
ENSG00000104783	6.22736	92.5171226730812,0.583769950588036,10.6674870277948	1.44481e-26	3.91406e-25	1	7.61745	107.503629097109,0.588145904776844,12.9516311115824	2.30014e-38	6.85173e-37	1	KCNN4	potassium channel, calcium activated intermediate/small conductance subfamily N alpha, member 4 [Source:HGNC Symbol;Acc:HGNC:6293]	protein_coding	ENST00000262888,ENST00000597184,ENST00000598836,ENST00000599107,ENST00000599720,ENST00000600408,ENST00000600909,ENST00000601549,ENST00000615047	-	chr19	43766533	43781257	55.16
ENSG00000104848	2.09685	27.0994597077934,0.482370093753743,4.34696839206139	1.38032e-05	5.9687e-05	1	1.57503	49.7744801601132,0.315977648735411,4.98462665313286	6.20816e-07	2.7153e-06	1	KCNA7	potassium channel, voltage gated shaker related subfamily A, member 7 [Source:HGNC Symbol;Acc:HGNC:6226]	protein_coding	ENST00000221444	-	chr19	49067418	49072941	58.18
ENSG00000104883	1.0159	31.0576480740212,0.393939427581473,2.57883067315187	0.00991354	0.0239746	1	1.58906	40.4077218721578,0.336189075473438,4.72669837113496	2.282e-06	9.35225e-06	1	PEX11G	peroxisomal biogenesis factor 11 gamma [Source:HGNC Symbol;Acc:HGNC:20208]	protein_coding	ENST00000221480,ENST00000593547,ENST00000593942,ENST00000599519	-	chr19	7476875	7497449	53.44
ENSG00000104892	5.9781	44.6997412745735,0.776944801435054,7.69436910434208	1.42194e-14	1.69833e-13	1	1.86034	36.6210398334408,0.372894804853169,4.98891249441544	6.07201e-07	2.65979e-06	1	KLC3	kinesin light chain 3 [Source:HGNC Symbol;Acc:HGNC:20717]	protein_coding	ENST00000391946,ENST00000470402,ENST00000494686,ENST00000585434,ENST00000589373,ENST00000589837,ENST00000590063	+	chr19	45333434	45351520	55.18
ENSG00000105204	1.41475	88.3749809993239,0.455424919257841,3.10644104557402	0.00189354	0.00545206	1	1.43816	391.379933018393,0.152406132084123,9.43637794937414	3.85888e-21	5.51492e-20	1	DYRK1B	dual specificity tyrosine-(Y)-phosphorylation regulated kinase 1B [Source:HGNC Symbol;Acc:HGNC:3092]	protein_coding	ENST00000323039,ENST00000348817,ENST00000430012,ENST00000593685,ENST00000597639,ENST00000600611,ENST00000601696,ENST00000601972	-	chr19	39825350	39834201	57.17
ENSG00000105270	1.62241	1531.38819424882,0.0667773601943652,24.2958547589168	2.16842e-130	1.13632e-127	1	1.83272	1184.15751135721,0.0872458057475664,21.0063758628522	5.73481e-98	7.57652e-96	1	CLIP3	CAP-Gly domain containing linker protein 3 [Source:HGNC Symbol;Acc:HGNC:24314]	protein_coding	ENST00000360535,ENST00000585466,ENST00000586457,ENST00000590559,ENST00000592017,ENST00000593074	-	chr19	36014660	36033343	52.71
ENSG00000105289	4.39829	72.9424756845784,0.417278482354036,10.5404227622388	5.62455e-26	1.47834e-24	1	3.36294	27.653213048497,0.451614540189967,7.44647669484359	9.5866e-14	8.36688e-13	1	TJP3	tight junction protein 3 [Source:HGNC Symbol;Acc:HGNC:11829]	protein_coding	ENST00000539908,ENST00000541714,ENST00000586032,ENST00000587641,ENST00000587686,ENST00000587912,ENST00000589378,ENST00000590545,ENST00000591493	+	chr19	3708109	3750813	53.81
ENSG00000105327	1.1834	382.22044153647,0.121664996210388,9.72668906465926	2.32022e-22	4.90641e-21	1	2.11653	430.568791619139,0.156480781179556,13.5258168439324	1.10114e-41	3.70766e-40	1	BBC3	BCL2 binding component 3 [Source:HGNC Symbol;Acc:HGNC:17868]	protein_coding	ENST00000300880,ENST00000341983,ENST00000439096,ENST00000449228,ENST00000598636,ENST00000601438	-	chr19	47220822	47232766	59.72
ENSG00000105339	3.37422	50.6202349038156,0.427487376202486,7.89315171563241	2.94649e-15	3.72903e-14	1	1.93284	134.536082970482,0.214479412427037,9.01177202514939	2.02753e-19	2.67255e-18	1	DENND3	DENN/MADD domain containing 3 [Source:HGNC Symbol;Acc:HGNC:29134]	protein_coding	ENST00000262585,ENST00000424248,ENST00000517813,ENST00000517985,ENST00000518198,ENST00000518249,ENST00000518347,ENST00000518668,ENST00000518806,ENST00000519291,ENST00000519811,ENST00000520482,ENST00000520571,ENST00000520725,ENST00000520986,ENST00000521477,ENST00000521835,ENST00000523015,ENST00000523058,ENST00000523066,ENST00000523308,ENST00000523530	+	chr8	141117278	141195808	51.59
ENSG00000105409	3.01231	722.904519914319,0.152366981506568,19.770099030921	5.38701e-87	1.23746e-84	1	1.64659	114.402941701831,0.213722594119845,7.7043247028714	1.31537e-14	1.23188e-13	1	ATP1A3	ATPase, Na+/K+ transporting, alpha 3 polypeptide [Source:HGNC Symbol;Acc:HGNC:801]	protein_coding	ENST00000302102,ENST00000441343,ENST00000465007,ENST00000468774,ENST00000473086,ENST00000485672,ENST00000543770,ENST00000545399,ENST00000602133	-	chr19	41966582	41997497	56.13
ENSG00000105427	1.59896	12.6965561673853,0.574144770709518,2.78494094718767	0.00535375	0.0138888	1	1.87235	25.5312985179554,0.479779171174552,3.90253035845721	9.51923e-05	0.000305261	1	CNFN	cornifelin [Source:HGNC Symbol;Acc:HGNC:30183]	protein_coding	ENST00000222032,ENST00000597255	-	chr19	42387019	42390287	58.27
ENSG00000105499	2.35841	33.1495845438003,0.437950625983279,5.38509856080974	7.2405e-08	4.37062e-07	1	3.36101	17.3225021057861,0.578115175420096,5.81373337125012	6.10947e-09	3.40299e-08	1	PLA2G4C	phospholipase A2 group IVC [Source:HGNC Symbol;Acc:HGNC:9037]	protein_coding	ENST00000354276,ENST00000593765,ENST00000594156,ENST00000594790,ENST00000595161,ENST00000595487,ENST00000595899,ENST00000596138,ENST00000596352,ENST00000596353,ENST00000596510,ENST00000597377,ENST00000597713,ENST00000598185,ENST00000598457,ENST00000598488,ENST00000598813,ENST00000599063,ENST00000599111,ENST00000599239,ENST00000599300,ENST00000599921,ENST00000600170,ENST00000601946	-	chr19	48047843	48110817	47.68
ENSG00000105519	1.37415	138.420424875003,0.218418568084236,6.29134241550272	3.14732e-10	2.51082e-09	1	1.59977	89.1087574957229,0.234094264280714,6.83388221354891	8.26469e-12	6.13629e-11	1	CAPS	calcyphosine [Source:HGNC Symbol;Acc:HGNC:1487]	protein_coding	ENST00000452990,ENST00000585541,ENST00000588776,ENST00000588865,ENST00000590428,ENST00000618299	+	chr19	5911707	5916208	58.88
ENSG00000105639	1.97285	27.1305726258494,0.447763304566407,4.40600426444551	1.05295e-05	4.62223e-05	1	1.76735	48.0524427005001,0.313746785140553,5.6330299865832	1.77071e-08	9.32867e-08	1	JAK3	Janus kinase 3 [Source:HGNC Symbol;Acc:HGNC:6193]	protein_coding	ENST00000458235,ENST00000526008,ENST00000527031,ENST00000527670,ENST00000528293,ENST00000528705,ENST00000534444	-	chr19	17824780	17848071	54.93
ENSG00000105650	4.10229	219.116369211643,0.27946254055373,14.6792192192496	8.75932e-49	5.8754e-47	1	2.67002	9.51349261090633,0.815435447899494,3.27434629873178	0.00105907	0.0028031	1	PDE4C	phosphodiesterase 4C [Source:HGNC Symbol;Acc:HGNC:8782]	protein_coding	ENST00000262805,ENST00000355502,ENST00000447275,ENST00000539010,ENST00000593594,ENST00000594465,ENST00000594617,ENST00000595343,ENST00000596647,ENST00000597297,ENST00000597360,ENST00000597573,ENST00000598111,ENST00000599188,ENST00000599754,ENST00000600667,ENST00000610023	-	chr19	18207961	18255419	54.12
ENSG00000105664	2.11869	393.620949080619,0.17945857813096,11.8059978276056	3.63454e-32	1.33364e-30	1	2.33236	38.4008560264964,0.382705619523275,6.09440105485199	1.09848e-09	6.61496e-09	1	COMP	cartilage oligomeric matrix protein [Source:HGNC Symbol;Acc:HGNC:2227]	protein_coding	ENST00000222271,ENST00000425807,ENST00000542601,ENST00000612179	-	chr19	18782773	18791314	62.87
ENSG00000105808	3.42855	1831.89755706755,0.140646597815525,24.3770867855048	2.99324e-131	1.61915e-128	1	2.61959	247.865302213401,0.154320196431752,16.9750623982825	1.25621e-64	8.05229e-63	1	RASA4	RAS p21 protein activator 4 [Source:HGNC Symbol;Acc:HGNC:23181]	protein_coding	ENST00000262940,ENST00000449970,ENST00000461209,ENST00000462172,ENST00000519539,ENST00000519878,ENST00000520042,ENST00000520577,ENST00000521076,ENST00000521397,ENST00000521822,ENST00000521892,ENST00000522223,ENST00000522443,ENST00000522801,ENST00000523568,ENST00000538869	-	chr7	102573807	102616757	55.6
ENSG00000105880	6.21547	14.1930689252575,1.29976481440081,4.7819946573203	1.73564e-06	8.59315e-06	1	2.1957	43.48067226595,0.35288603766392,6.2221150507628	4.90497e-10	3.07351e-09	1	DLX5	distal-less homeobox 5 [Source:HGNC Symbol;Acc:HGNC:2918]	protein_coding	ENST00000222598,ENST00000486603,ENST00000493764	-	chr7	97020392	97025097	55.55
ENSG00000106003	1.31079	604.558922668817,0.102165999066479,12.8300151571854	1.11342e-37	5.05989e-36	1	1.25252	608.142865248535,0.127539335281295,9.82067193928718	9.17301e-23	1.40742e-21	1	LFNG	LFNG O-fucosylpeptide 3-beta-N-acetylglucosaminyltransferase [Source:HGNC Symbol;Acc:HGNC:6560]	protein_coding	ENST00000222725,ENST00000338732,ENST00000359574,ENST00000402045,ENST00000402506,ENST00000493850,ENST00000614382	+	chr7	2512529	2529177	62.83
ENSG00000106069	1.89125	39.4909669871307,0.375422273112962,5.03766639518418	4.71242e-07	2.54174e-06	1	2.76772	7.52184792914758,0.818646988799534,3.38085097744778	0.000722617	0.00198199	1	CHN2	chimerin 2 [Source:HGNC Symbol;Acc:HGNC:1944]	protein_coding	ENST00000222792,ENST00000409041,ENST00000409350,ENST00000409922,ENST00000409964,ENST00000410098,ENST00000412536,ENST00000412711,ENST00000421775,ENST00000423511,ENST00000424025,ENST00000433720,ENST00000435288,ENST00000439384,ENST00000439711,ENST00000443025,ENST00000446446,ENST00000461824,ENST00000467441,ENST00000470261,ENST00000474070,ENST00000478128,ENST00000482820,ENST00000483081,ENST00000491856…	+	chr7	29122274	29514328	42.02
ENSG00000106236	3.19358	1331.98942363906,0.357900888021113,8.92307918918765	4.535e-19	7.77581e-18	1	3.56791	3058.56936511781,0.0960046148236998,37.1639757267177	2e-302	1e-298	1	NPTX2	neuronal pentraxin II [Source:HGNC Symbol;Acc:HGNC:7953]	protein_coding	ENST00000265634,ENST00000466102	+	chr7	98617297	98629868	54.62
ENSG00000106366	7.77912	41.6666021040533,1.36235325993555,5.710059582022	1.12937e-08	7.57534e-08	1	6.26037	125.74138717637,0.379942462959423,16.4771497025749	5.35507e-61	3.16315e-59	1	SERPINE1	serpin peptidase inhibitor, clade E (nexin, plasminogen activator inhibitor type 1), member 1 [Source:HGNC Symbol;Acc:HGNC:8583]	protein_coding	ENST00000223095	+	chr7	101127089	101139266	50.43
ENSG00000106538	4.51763	271.500133320724,0.271561509369181,16.6357379658351	3.83996e-62	3.87905e-60	1	3.11645	6.07192386779128,0.942050662698765,3.30816007124583	0.000939111	0.00251325	1	RARRES2	retinoic acid receptor responder (tazarotene induced) 2 [Source:HGNC Symbol;Acc:HGNC:9868]	protein_coding	ENST00000223271,ENST00000466675,ENST00000467793,ENST00000478771,ENST00000482669	-	chr7	150338317	150341674	62.42
ENSG00000106665	2.73116	1125.39448385229,0.104590944134763,26.1127855755738	2.60987e-150	2.08404e-147	1	1.66818	1453.38078307587,0.105237114459911,15.8516772207776	1.36878e-56	7.15696e-55	1	CLIP2	CAP-Gly domain containing linker protein 2 [Source:HGNC Symbol;Acc:HGNC:2586]	protein_coding	ENST00000223398,ENST00000361545,ENST00000395060,ENST00000474962,ENST00000482424,ENST00000487091,ENST00000487447,ENST00000491075,ENST00000493166	+	chr7	74289475	74405943	52.06
ENSG00000106852	2.3203	91.6359651467547,0.230804941512213,10.0530568503839	8.9061e-24	2.08876e-22	1	1.04772	65.8782969476582,0.284710976469626,3.6799461058296	0.000233283	0.0007007	1	LHX6	LIM homeobox 6 [Source:HGNC Symbol;Acc:HGNC:21735]	protein_coding	ENST00000340587,ENST00000373754,ENST00000373755,ENST00000394319,ENST00000464484,ENST00000482062,ENST00000541397,ENST00000558672,ENST00000559529,ENST00000559895,ENST00000560152,ENST00000560485	-	chr9	122202577	122229626	54.23
ENSG00000106991	1.08836	71.2246793912233,0.269093252079199,4.04455133286828	5.24234e-05	0.000207088	1	1.51279	11.1230639120883,0.653020167929799,2.3166087107537	0.0205251	0.0404402	1	ENG	endoglin [Source:HGNC Symbol;Acc:HGNC:3349]	protein_coding	ENST00000344849,ENST00000373203,ENST00000462196,ENST00000480266,ENST00000486329	-	chr9	127815012	127854756	53.19
ENSG00000107249	1.83182	10.5503206013417,0.66338793117883,2.76130942719662	0.00575701	0.0148135	1	5.32573	10.1596785048393,1.0397105439826,5.12231702540723	3.01804e-07	1.37311e-06	1	GLIS3	GLIS family zinc finger 3 [Source:HGNC Symbol;Acc:HGNC:28510]	protein_coding	ENST00000324333,ENST00000381971,ENST00000461870,ENST00000462164,ENST00000463680,ENST00000464391,ENST00000465708,ENST00000467497,ENST00000469833,ENST00000471664,ENST00000473846,ENST00000477901,ENST00000478315,ENST00000478844,ENST00000481827,ENST00000490709,ENST00000491889	-	chr9	3824127	4348392	40.19
ENSG00000107282	3.52196	18.6807615221742,0.817569799640361,4.30784069061734	1.64856e-05	7.04683e-05	1	1.91136	31.6068921090422,0.404614457386913,4.72391671013845	2.31345e-06	9.47667e-06	1	APBA1	amyloid beta (A4) precursor protein-binding, family A, member 1 [Source:HGNC Symbol;Acc:HGNC:578]	protein_coding	ENST00000265381,ENST00000470082,ENST00000628769	-	chr9	69427530	69672306	41.44
ENSG00000107317	4.418	1763.90666396466,0.180613477820269,24.4610882265617	3.8354e-132	2.14386e-129	1	1.93063	217.31930855755,0.199628570547839,9.67113106169156	3.99933e-22	5.9618e-21	1	PTGDS	prostaglandin D2 synthase [Source:HGNC Symbol;Acc:HGNC:9592]	protein_coding	ENST00000371623,ENST00000371625,ENST00000444903,ENST00000446677,ENST00000457950,ENST00000460340,ENST00000462514,ENST00000471521,ENST00000492068	+	chr9	136977505	136985435	65.11
ENSG00000107551	3.87949	16.3046566886774,0.772006180357422,5.0252118640919	5.02877e-07	2.70107e-06	1	1.07141	51.8880325140394,0.307201697087818,3.4876530839148	0.00048728	0.00137913	1	RASSF4	Ras association (RalGDS/AF-6) domain family member 4 [Source:HGNC Symbol;Acc:HGNC:20793]	protein_coding	ENST00000340258,ENST00000427758,ENST00000428466,ENST00000462822,ENST00000465735,ENST00000471808,ENST00000471941,ENST00000472561,ENST00000483709,ENST00000484477,ENST00000489171,ENST00000493490	+	chr10	44959407	44995891	53.37
ENSG00000107738	4.84664	10.2509113226552,1.204770796517,4.02287688549767	5.74916e-05	0.000225993	1	3.90786	17.6356065133145,0.639786022613366,6.10806565859227	1.00846e-09	6.11113e-09	1	C10orf54	chromosome 10 open reading frame 54 [Source:HGNC Symbol;Acc:HGNC:30085]	protein_coding	ENST00000394957,ENST00000470317,ENST00000481568	-	chr10	71747559	71773498	53.85
ENSG00000107742	1.92508	145.337591127383,0.204768437589748,9.4012450211395	5.39212e-21	1.06127e-19	1	1.07267	35.6936796681542,0.368426146871753,2.91148146175572	0.00359719	0.00850965	1	SPOCK2	sparc/osteonectin, cwcv and kazal-like domains proteoglycan (testican) 2 [Source:HGNC Symbol;Acc:HGNC:13564]	protein_coding	ENST00000317376,ENST00000373109,ENST00000412663,ENST00000460053,ENST00000463279,ENST00000469121,ENST00000483699,ENST00000495888,ENST00000536168	-	chr10	72059035	72089032	55.97
ENSG00000108551	1.99527	49.4053929337134,0.697099731705751,2.86224174226325	0.00420656	0.0111915	1	2.66761	227.257362636576,0.187023401633741,14.263513825252	3.69377e-46	1.43659e-44	1	RASD1	RAS, dexamethasone-induced 1 [Source:HGNC Symbol;Acc:HGNC:15828]	protein_coding	ENST00000225688,ENST00000579152	-	chr17	17494437	17496395	62.89
ENSG00000108679	1.25413	216.158409470739,0.155084005885358,8.08677104778786	6.12673e-16	8.14097e-15	1	2.78429	96.6089680818086,0.247731184703269,11.2391652612982	2.61847e-29	5.55365e-28	1	LGALS3BP	lectin, galactoside-binding, soluble, 3 binding protein [Source:HGNC Symbol;Acc:HGNC:6564]	protein_coding	ENST00000262776,ENST00000585407,ENST00000586300,ENST00000586720,ENST00000587251,ENST00000587310,ENST00000587311,ENST00000588198,ENST00000588205,ENST00000588508,ENST00000588587,ENST00000588899,ENST00000588990,ENST00000589527,ENST00000589775,ENST00000589906,ENST00000591274,ENST00000591778,ENST00000592255	-	chr17	78971238	78980109	58.85
ENSG00000108821	6.34556	9696.0437921332,0.0955129771721083,66.4366623273832	0	0	1	3.50757	10039.9383299051,0.0969234047602224,36.1891045796417	9.03373e-287	3.90867e-283	1	COL1A1	collagen, type I, alpha 1 [Source:HGNC Symbol;Acc:HGNC:2197]	protein_coding	ENST00000225964,ENST00000463440,ENST00000471344,ENST00000474644,ENST00000476387,ENST00000485870,ENST00000486572,ENST00000494334,ENST00000495677,ENST00000504289,ENST00000507689,ENST00000510710,ENST00000511732	-	chr17	50183289	50201632	58.47
ENSG00000108846	8.05472	93.5194265537073,1.04773400692799,7.68775702971781	1.49737e-14	1.78714e-13	1	4.4011	15.6290748085007,0.710854485890622,6.19128750069684	5.96747e-10	3.70441e-09	1	ABCC3	ATP binding cassette subfamily C member 3 [Source:HGNC Symbol;Acc:HGNC:54]	protein_coding	ENST00000285238,ENST00000427699,ENST00000502426,ENST00000503304,ENST00000503337,ENST00000504586,ENST00000505699,ENST00000506464,ENST00000508929,ENST00000510633,ENST00000510891,ENST00000513511,ENST00000513589,ENST00000513745,ENST00000515070,ENST00000515585,ENST00000515707,ENST00000571855	+	chr17	50634777	50692252	51.95
ENSG00000108932	1.55626	123.38540262844,0.513388237073685,3.03135825480798	0.00243456	0.00683839	1	2.36015	355.774865453381,0.149657438512818,15.7703667875196	4.976e-56	2.56308e-54	1	SLC16A6	solute carrier family 16 member 6 [Source:HGNC Symbol;Acc:HGNC:10927]	protein_coding	ENST00000327268,ENST00000580666,ENST00000582867,ENST00000583477,ENST00000620436	-	chr17	68267026	68291267	44.06
ENSG00000109625	6.36005	1022.29209033744,0.230165305142162,27.6325201667421	4.52727e-168	4.74487e-165	1	4.63909	134.054394729592,0.278634202307301,16.6493949700446	3.05677e-62	1.88269e-60	1	CPZ	carboxypeptidase Z [Source:HGNC Symbol;Acc:HGNC:2333]	protein_coding	ENST00000315782,ENST00000360986,ENST00000382480,ENST00000504070,ENST00000506287,ENST00000513486,ENST00000514602,ENST00000514875,ENST00000515606	+	chr4	8592660	8619759	58.28
ENSG00000109758	1.01809	21.3798483584125,0.408920684177506,2.48969602649413	0.0127852	0.0299268	1	1.84508	8.22040294413708,0.72926320483142,2.53006289484499	0.0114042	0.0240242	1	HGFAC	HGF activator [Source:HGNC Symbol;Acc:HGNC:4894]	protein_coding	ENST00000382774,ENST00000506132,ENST00000509689,ENST00000511533	+	chr4	3441887	3449495	67.43
ENSG00000110042	1.26613	306.274596017338,0.13880112204214,9.1219004606243	7.38183e-20	1.33678e-18	1	1.64892	58.9039608237865,0.280540780178788,5.87764157106476	4.16153e-09	2.36764e-08	1	DTX4	deltex 4, E3 ubiquitin ligase [Source:HGNC Symbol;Acc:HGNC:29151]	protein_coding	ENST00000227451,ENST00000527475,ENST00000531902,ENST00000532982	+	chr11	59171430	59208587	47.6
ENSG00000110076	3.65179	317.398339154813,0.219398371957066,16.6445535651606	3.31429e-62	3.38886e-60	1	3.45655	45.4451982393482,0.366040061736762,9.44308380540144	3.61966e-21	5.1816e-20	1	NRXN2	neurexin 2 [Source:HGNC Symbol;Acc:HGNC:8009]	protein_coding	ENST00000265459,ENST00000301894,ENST00000377551,ENST00000377559,ENST00000409571,ENST00000417749,ENST00000423049,ENST00000437746,ENST00000442300,ENST00000464307,ENST00000466324,ENST00000467055,ENST00000475737,ENST00000486057,ENST00000487484,ENST00000496291	-	chr11	64606174	64723188	54.53
ENSG00000110427	2.56789	70.4701937263316,0.319233461810071,8.04392399482413	8.70065e-16	1.14343e-14	1	2.02747	6.00715365058834,0.865748070991972,2.34187136428406	0.0191873	0.0381039	1	KIAA1549L	KIAA1549-like [Source:HGNC Symbol;Acc:HGNC:24836]	protein_coding	ENST00000265654,ENST00000321505,ENST00000526400	+	chr11	33542072	33674102	43.85
ENSG00000111057	3.86148	664.23929466412,0.165876040134251,23.2792938742328	7.18688e-120	3.09017e-117	1	1.35835	13.3722088892385,0.56722983459175,2.39470654822703	0.0166337	0.0335719	1	KRT18	keratin 18, type I [Source:HGNC Symbol;Acc:HGNC:6430]	protein_coding	ENST00000388835,ENST00000388837,ENST00000546656,ENST00000548015,ENST00000548496,ENST00000549078,ENST00000550600	+	chr12	52948871	52952901	56.19
ENSG00000111110	3.35888	39.4865282273139,0.842586210069118,3.98639181631523	6.70857e-05	0.000259926	1	1.47034	210.114100015384,0.164811646649079,8.92131351614045	4.6079e-19	5.92488e-18	1	PPM1H	protein phosphatase, Mg2+/Mn2+ dependent 1H [Source:HGNC Symbol;Acc:HGNC:18583]	protein_coding	ENST00000228705,ENST00000547857,ENST00000548414,ENST00000551214,ENST00000551519	-	chr12	62643982	62935037	42.68
ENSG00000111218	6.33914	7.84898291259193,1.33472981551589,4.74937998943036	2.04041e-06	9.99874e-06	1	4.84778	7.35532292983704,1.12823618647306,4.29677884272131	1.73298e-05	6.23548e-05	1	PRMT8	protein arginine methyltransferase 8 [Source:HGNC Symbol;Acc:HGNC:5188]	protein_coding	ENST00000261252,ENST00000382622,ENST00000452611,ENST00000543701	+	chr12	3381349	3593973	45.94
ENSG00000111262	3.32375	7.84534643321352,1.43636270390605,2.31400800845469	0.0206673	0.0456193	1	5.46445	28.3956058386213,0.639848002619018,8.54022942128402	1.33956e-17	1.56014e-16	1	KCNA1	potassium channel, voltage gated shaker related subfamily A, member 1 [Source:HGNC Symbol;Acc:HGNC:6218]	protein_coding	ENST00000382545,ENST00000541095,ENST00000543874	+	chr12	4909905	4931361	42.72
ENSG00000111424	3.35886	15.4349733928919,0.753106257408161,4.46001268235386	8.19548e-06	3.66187e-05	1	1.45713	57.1627305086145,0.27553210574939,5.28841744334565	1.23379e-07	5.87237e-07	1	VDR	vitamin D (1,25- dihydroxyvitamin D3) receptor [Source:HGNC Symbol;Acc:HGNC:12679]	protein_coding	ENST00000229022,ENST00000395324,ENST00000546653,ENST00000547065,ENST00000548664,ENST00000549336,ENST00000550314,ENST00000550325	-	chr12	47841537	47943048	47.72
ENSG00000111452	3.0247	20.2769817631168,0.617785908452117,4.89603511418194	9.77896e-07	5.03004e-06	1	1.56729	63.5027204992439,0.271131572886965,5.78054938365527	7.44571e-09	4.10261e-08	1	ADGRD1	adhesion G protein-coupled receptor D1 [Source:HGNC Symbol;Acc:HGNC:19893]	protein_coding	ENST00000261654,ENST00000335486,ENST00000376682,ENST00000446583,ENST00000535015,ENST00000536988,ENST00000537489,ENST00000537600,ENST00000540207,ENST00000541143,ENST00000541937,ENST00000542091,ENST00000543617,ENST00000543826,ENST00000544673,ENST00000545900	+	chr12	130953907	131141469	51.87
ENSG00000111799	5.32333	129.642950951756,0.663680136297895,8.02092986450779	1.04948e-15	1.36955e-14	1	2.79591	436.886895242552,0.142496501083639,19.6209266849519	1.02468e-85	1.08799e-83	1	COL12A1	collagen, type XII, alpha 1 [Source:HGNC Symbol;Acc:HGNC:2188]	protein_coding	ENST00000322507,ENST00000345356,ENST00000416123,ENST00000419671,ENST00000425443,ENST00000474564,ENST00000483888,ENST00000486533,ENST00000493109,ENST00000511023,ENST00000615798	-	chr6	75084326	75206051	36.87
ENSG00000111981	2.682	31.4306235937001,0.770967735121665,3.47874660573474	0.000503765	0.00164383	1	1.47309	151.897271770685,0.190698931993584,7.72471136153463	1.12107e-14	1.05735e-13	1	ULBP1	UL16 binding protein 1 [Source:HGNC Symbol;Acc:HGNC:14893]	protein_coding	ENST00000229708	+	chr6	149964007	149973710	51.8
ENSG00000112139	4.96868	134.813550357582,0.363494292271341,13.6692017110506	1.55087e-42	8.58303e-41	1	2.00342	34.4665606316898,0.382561262633681,5.23685721053002	1.63334e-07	7.66907e-07	1	MDGA1	MAM domain containing glycosylphosphatidylinositol anchor 1 [Source:HGNC Symbol;Acc:HGNC:19267]	protein_coding	ENST00000373401,ENST00000418178,ENST00000434837,ENST00000478143,ENST00000502298,ENST00000503419,ENST00000505425,ENST00000508399,ENST00000510077,ENST00000515437	-	chr6	37630679	37699306	52.18
ENSG00000112183	5.66837	9.7611480998751,1.67609156226207,3.38189570820485	0.000719875	0.00227594	1	1.76941	62.7774605617222,0.274678794232337,6.44172496883507	1.18123e-10	7.86897e-10	1	RBM24	RNA binding motif protein 24 [Source:HGNC Symbol;Acc:HGNC:21539]	protein_coding	ENST00000318204,ENST00000379052,ENST00000425446,ENST00000503965,ENST00000504055,ENST00000508508,ENST00000509686,ENST00000510826	+	chr6	17281346	17293875	41.4
ENSG00000112394	3.0659	22.2036396797976,0.845200429422651,3.62742065441524	0.000286267	0.000980275	1	1.62108	127.33040913855,0.208476108728874,7.77584544950801	7.49452e-15	7.15826e-14	1	SLC16A10	solute carrier family 16 (aromatic amino acid transporter), member 10 [Source:HGNC Symbol;Acc:HGNC:17027]	protein_coding	ENST00000368850,ENST00000368851,ENST00000419619,ENST00000439288,ENST00000465319,ENST00000612036	+	chr6	111087503	111231194	40.2
ENSG00000112769	2.66155	45.5113093462755,0.601308668574738,4.42625466464618	9.58833e-06	4.23569e-05	1	4.45551	104.363817946066,0.285611810300644,15.5998692385765	7.29434e-55	3.64864e-53	1	LAMA4	laminin subunit alpha 4 [Source:HGNC Symbol;Acc:HGNC:6484]	protein_coding	ENST00000230538,ENST00000243219,ENST00000368638,ENST00000368640,ENST00000389463,ENST00000423735,ENST00000424408,ENST00000431543,ENST00000453937,ENST00000455073,ENST00000518842,ENST00000519245,ENST00000519932,ENST00000521187,ENST00000521398,ENST00000521690,ENST00000521693,ENST00000521732,ENST00000522006,ENST00000523765,ENST00000524032,ENST00000604740	-	chr6	112108760	112254939	39.14
ENSG00000113389	6.78928	10.7476286986435,1.77806041923306,3.81836449773148	0.000134339	0.000491435	1	2.03618	69.0818400238946,0.26877584324456,7.57575735407551	3.57039e-14	3.23014e-13	1	NPR3	natriuretic peptide receptor 3 [Source:HGNC Symbol;Acc:HGNC:7945]	protein_coding	ENST00000265074,ENST00000326958,ENST00000415167,ENST00000434067,ENST00000506712,ENST00000507141,ENST00000509104	+	chr5	32689070	32791724	40.83
ENSG00000113430	2.4099	374.743841585252,0.155345640231262,15.5131529670637	2.82652e-54	2.27874e-52	1	2.91169	24.7478126205672,0.467176404827536,6.23253145609512	4.58957e-10	2.88948e-09	1	IRX4	iroquois homeobox 4 [Source:HGNC Symbol;Acc:HGNC:6129]	protein_coding	ENST00000231357,ENST00000505790,ENST00000505938,ENST00000508261,ENST00000511126,ENST00000513692,ENST00000613726,ENST00000622814	-	chr5	1877413	1887236	64.07
ENSG00000113721	6.66958	642.847990441454,0.295336425514227,22.5830073675915	6.36659e-113	2.3209e-110	1	4.29677	34.5116757437438,0.469675965250186,9.14836626988393	5.7801e-20	7.78492e-19	1	PDGFRB	platelet-derived growth factor receptor, beta polypeptide [Source:HGNC Symbol;Acc:HGNC:8804]	protein_coding	ENST00000261799,ENST00000517488,ENST00000517660,ENST00000517957,ENST00000519575,ENST00000520229,ENST00000520579,ENST00000520851,ENST00000521723,ENST00000522466,ENST00000523456	-	chr5	150113837	150155872	54.34
ENSG00000113739	2.92298	102.337135597635,0.318462262152229,9.17840922121269	4.37507e-20	8.04446e-19	1	1.51372	351.974561525598,0.144444997224742,10.4795692937555	1.07231e-25	1.88602e-24	1	STC2	stanniocalcin 2 [Source:HGNC Symbol;Acc:HGNC:11374]	protein_coding	ENST00000265087,ENST00000518455,ENST00000519511,ENST00000520593,ENST00000520648	-	chr5	173314713	173329503	50.92
ENSG00000114270	2.76961	4932.5339858458,0.137701422274832,20.1131293965115	5.66355e-90	1.37641e-87	1	1.75297	64.467064551556,0.284652850517545,6.15826547436958	7.3546e-10	4.5185e-09	1	COL7A1	collagen, type VII, alpha 1 [Source:HGNC Symbol;Acc:HGNC:2214]	protein_coding	ENST00000328333,ENST00000422991,ENST00000459756,ENST00000462475,ENST00000465238,ENST00000466591,ENST00000467985,ENST00000470076,ENST00000474432,ENST00000487017	-	chr3	48564073	48595267	60.13
ENSG00000114841	1.23206	111.812786916508,0.216176823054797,5.69929614465102	1.20303e-08	8.0405e-08	1	2.05142	79.1661818930054,0.271028869425613,7.56899581451129	3.7612e-14	3.39214e-13	1	DNAH1	dynein, axonemal, heavy chain 1 [Source:HGNC Symbol;Acc:HGNC:2940]	protein_coding	ENST00000420323,ENST00000466628,ENST00000480649,ENST00000486752,ENST00000487254,ENST00000488988,ENST00000490713,ENST00000497875	+	chr3	52316319	52400491	55.25
ENSG00000114854	1.90162	30.9400035894675,0.404125343231318,4.7055246935706	2.53214e-06	1.22438e-05	1	1.16301	80.9873680076845,0.239755528621528,4.85081886602021	1.22953e-06	5.2028e-06	1	TNNC1	troponin C type 1 (slow) [Source:HGNC Symbol;Acc:HGNC:11943]	protein_coding	ENST00000232975,ENST00000461086,ENST00000496590	-	chr3	52451102	52454070	59.58
ENSG00000115155	2.20947	64.8834258025728,0.395644450802146,5.58447460898372	2.34408e-08	1.50778e-07	1	3.32134	5.91037345605985,1.00110996171918,3.31765461717128	0.000907767	0.00243917	1	OTOF	otoferlin [Source:HGNC Symbol;Acc:HGNC:8515]	protein_coding	ENST00000272371,ENST00000338581,ENST00000339598,ENST00000402415,ENST00000403946,ENST00000426958,ENST00000464574	-	chr2	26457203	26558698	52.81
ENSG00000115457	1.23998	7825.0105102954,0.0830252400793292,14.9350124138409	1.95038e-50	1.38584e-48	1	1.63706	6303.17026167209,0.124322883904239,13.1677916547587	1.34474e-39	4.1119e-38	1	IGFBP2	insulin like growth factor binding protein 2 [Source:HGNC Symbol;Acc:HGNC:5471]	protein_coding	ENST00000233809,ENST00000434997,ENST00000436812,ENST00000456764,ENST00000490362	+	chr2	216632828	216664436	50.33
ENSG00000115596	2.69187	1267.95131699771,0.166363305833446,16.1806851688965	6.9022e-59	6.50242e-57	1	4.74631	47.8532061891943,0.454182551291653,10.4502278456863	1.46174e-25	2.55796e-24	1	WNT6	wingless-type MMTV integration site family member 6 [Source:HGNC Symbol;Acc:HGNC:12785]	protein_coding	ENST00000233948,ENST00000486233	+	chr2	218859821	218874233	55.92
ENSG00000115718	1.97821	68.1825520915206,0.270571843133503,7.31123530803454	2.64698e-13	2.88228e-12	1	4.65993	50.0853786462182,0.421264394853599,11.0617739357521	1.92257e-28	3.90539e-27	1	PROC	protein C, inactivator of coagulation factors Va and VIIIa [Source:HGNC Symbol;Acc:HGNC:9451]	protein_coding	ENST00000234071,ENST00000402125,ENST00000409048,ENST00000419985,ENST00000427769,ENST00000429925,ENST00000431364,ENST00000442644,ENST00000464089,ENST00000474030	+	chr2	127418427	127429246	57.69
ENSG00000116016	4.41864	135.494424017068,0.313726693211082,14.0843591111955	4.73939e-45	2.87952e-43	1	3.24619	106.275524726361,0.244214982821635,13.2923456756475	2.56412e-40	8.08328e-39	1	EPAS1	endothelial PAS domain protein 1 [Source:HGNC Symbol;Acc:HGNC:3374]	protein_coding	ENST00000263734,ENST00000449347,ENST00000460015,ENST00000463191,ENST00000465318,ENST00000466465,ENST00000467888,ENST00000468530,ENST00000475822,ENST00000483692	+	chr2	46293667	46386703	46.71
ENSG00000116106	1.4652	688.215746130059,0.161386350267088,9.07881308854488	1.09765e-19	1.96651e-18	1	2.46294	68.6834442967325,0.283710144453881,8.68117253022852	3.91709e-18	4.73416e-17	1	EPHA4	EPH receptor A4 [Source:HGNC Symbol;Acc:HGNC:3388]	protein_coding	ENST00000281821,ENST00000409854,ENST00000409938,ENST00000415749,ENST00000419964,ENST00000424339,ENST00000434266,ENST00000441679,ENST00000443796,ENST00000463446,ENST00000469354,ENST00000472696,ENST00000495693,ENST00000541600	-	chr2	221418027	221574202	40.26
ENSG00000116329	3.854	46.0981117989769,0.528946575147302,7.28618548931275	3.18854e-13	3.44292e-12	1	1.96818	10.7418885384202,0.649333052592083,3.03107806527677	0.00243682	0.00597536	1	OPRD1	opioid receptor, delta 1 [Source:HGNC Symbol;Acc:HGNC:8153]	protein_coding	ENST00000234961,ENST00000621425	+	chr1	28812142	28871267	50.14
ENSG00000116721	4.8574	21.1206237541464,0.822563206520071,5.9051955834413	3.52229e-09	2.50701e-08	1	7.05237	21.0726399170801,1.05116494103476,6.70909800076915	1.95831e-11	1.40238e-10	1	PRAMEF1	PRAME family member 1 [Source:HGNC Symbol;Acc:HGNC:28840]	protein_coding	ENST00000332296,ENST00000400814	+	chr1	12791397	12796628	46.46
ENSG00000116726	5.70918	27.7938019683515,0.998643308482412,5.71693336660862	1.08464e-08	7.29281e-08	1	4.60725	81.356765440111,0.324099614111815,14.2155309145374	7.33927e-46	2.81019e-44	1	PRAMEF12	PRAME family member 12 [Source:HGNC Symbol;Acc:HGNC:22125]	protein_coding	ENST00000357726	+	chr1	12774841	12777906	53.23
ENSG00000116774	5.52864	115.103170984281,0.417667851723306,13.2369332857546	5.3697e-40	2.65466e-38	1	7.12318	76.2000193778447,0.596363582344194,11.9443570669387	6.94856e-33	1.73534e-31	1	OLFML3	olfactomedin like 3 [Source:HGNC Symbol;Acc:HGNC:24956]	protein_coding	ENST00000320334,ENST00000369551,ENST00000393300,ENST00000491700,ENST00000633022	+	chr1	113979391	114035572	45.3
ENSG00000116991	5.60924	71.1491258315066,0.912821145992218,6.1449442683449	7.99916e-10	6.06959e-09	1	3.53661	282.697279277647,0.163508245393297,21.6295563769314	9.46894e-104	1.43753e-101	1	SIPA1L2	signal-induced proliferation-associated 1 like 2 [Source:HGNC Symbol;Acc:HGNC:23800]	protein_coding	ENST00000262861,ENST00000308942,ENST00000366630,ENST00000486472,ENST00000494056,ENST00000495863	-	chr1	232397965	232561558	41.11
ENSG00000117069	7.24801	14.7670380974378,1.64323685731063,4.41081290890734	1.02983e-05	4.5243e-05	1	1.88978	85.029530191842,0.236852663539185,7.978705514739	1.47876e-15	1.49317e-14	1	ST6GALNAC5	ST6 (alpha-N-acetyl-neuraminyl-2,3-beta-galactosyl-1,3)-N-acetylgalactosaminide alpha-2,6-sialyltransferase 5 [Source:HGNC Symbol;Acc:HGNC:19342]	protein_coding	ENST00000318803,ENST00000477717,ENST00000480428,ENST00000488940,ENST00000496845	+	chr1	76867441	77065711	39.93
ENSG00000117245	1.14278	105.091396281149,0.290707759281658,3.9310340525136	8.45813e-05	0.000320965	1	2.5968	165.789357177364,0.209206903585336,12.4125924265281	2.23304e-35	6.08616e-34	1	KIF17	kinesin family member 17 [Source:HGNC Symbol;Acc:HGNC:19167]	protein_coding	ENST00000247986,ENST00000375044,ENST00000400463,ENST00000462858,ENST00000463389,ENST00000477167,ENST00000490034,ENST00000493818,ENST00000498225	-	chr1	20664014	20718017	52.54
ENSG00000118160	2.57674	82.9496085508888,0.289343200066688,8.90547342190442	5.31587e-19	9.05913e-18	1	2.53218	63.3708803510683,0.31010277999833,8.16561324691703	3.19806e-16	3.39148e-15	1	SLC8A2	solute carrier family 8 (sodium/calcium exchanger), member 2 [Source:HGNC Symbol;Acc:HGNC:11069]	protein_coding	ENST00000236877,ENST00000539381,ENST00000542837,ENST00000594353,ENST00000597014,ENST00000600576,ENST00000601757	-	chr19	47428017	47472168	53.05
ENSG00000118194	6.0581	12.7433456562296,1.27651660289775,4.7458027368848	2.07681e-06	1.01652e-05	1	2.06414	33.1899455472717,0.370753400000727,5.56741412478628	2.58547e-08	1.33135e-07	1	TNNT2	troponin T type 2 (cardiac) [Source:HGNC Symbol;Acc:HGNC:11949]	protein_coding	ENST00000236918,ENST00000360372,ENST00000367315,ENST00000367317,ENST00000367318,ENST00000367320,ENST00000367322,ENST00000412633,ENST00000421663,ENST00000422165,ENST00000438742,ENST00000445079,ENST00000455702,ENST00000458432,ENST00000460780,ENST00000466570,ENST00000472177,ENST00000475686,ENST00000476888,ENST00000477035,ENST00000491504,ENST00000494095,ENST00000503459,ENST00000509001,ENST00000515042	-	chr1	201359008	201377762	54.6
ENSG00000118495	2.99739	81.9160571938617,0.422227109367817,7.09900560367229	1.25658e-12	1.28094e-11	1	1.31258	219.607438348523,0.152388024313871,8.61340329476473	7.09231e-18	8.41883e-17	1	PLAGL1	PLAG1 like zinc finger 1 [Source:HGNC Symbol;Acc:HGNC:9046]	protein_coding	ENST00000354765,ENST00000360537,ENST00000367571,ENST00000367572,ENST00000392307,ENST00000416623,ENST00000417959,ENST00000437412,ENST00000444202,ENST00000493898,ENST00000625622,ENST00000626022,ENST00000626294,ENST00000626373,ENST00000626462,ENST00000627449,ENST00000628069,ENST00000628630,ENST00000628651,ENST00000629195,ENST00000629890,ENST00000631184	-	chr6	143940300	144064599	40.32
ENSG00000118503	1.20059	132.531320636131,0.202652644348285,5.9243592742298	3.13517e-09	2.24386e-08	1	2.05099	40.7109749211044,0.337514665389527,6.07675169929059	1.22641e-09	7.35976e-09	1	TNFAIP3	TNF alpha induced protein 3 [Source:HGNC Symbol;Acc:HGNC:11896]	protein_coding	ENST00000237289,ENST00000420009,ENST00000421450,ENST00000433680,ENST00000485192,ENST00000612899,ENST00000614035,ENST00000615468,ENST00000619035,ENST00000620204,ENST00000621150	+	chr6	137867188	137883312	43.97
ENSG00000118898	2.13329	567.028899044195,0.152241500061988,14.0125369104283	1.30653e-44	7.68744e-43	1	2.1771	68.8057484164652,0.273837264869977,7.95034793028525	1.85988e-15	1.86603e-14	1	PPL	periplakin [Source:HGNC Symbol;Acc:HGNC:9273]	protein_coding	ENST00000345988,ENST00000588556,ENST00000589090,ENST00000590093,ENST00000590782,ENST00000592772	-	chr16	4882507	4960741	53.44
ENSG00000118985	2.02543	54.6741577223961,0.441732161483124,4.5852060332713	4.53539e-06	2.10617e-05	1	2.16996	119.743146915617,0.223052688855749,9.7284604568535	2.28018e-22	3.43455e-21	1	ELL2	elongation factor, RNA polymerase II, 2 [Source:HGNC Symbol;Acc:HGNC:17064]	protein_coding	ENST00000237853,ENST00000505584,ENST00000506628,ENST00000508694,ENST00000508757,ENST00000513343,ENST00000515020,ENST00000635633	-	chr5	95885098	95962071	38.17
ENSG00000119283	3.64423	64.901834107235,0.352487821868502,10.3386083167643	4.71332e-25	1.18675e-23	1	4.13686	41.9923294614905,0.427548341522199,9.67577250566457	3.82194e-22	5.71212e-21	1	TRIM67	tripartite motif containing 67 [Source:HGNC Symbol;Acc:HGNC:31859]	protein_coding	ENST00000366653,ENST00000444294,ENST00000449018	+	chr1	231162112	231221556	48.93
ENSG00000119630	2.30164	662.667746302392,0.118031264930781,19.5002338188738	1.09282e-84	2.29068e-82	1	1.25648	632.032758405028,0.14463445142705,8.6872649405257	3.7127e-18	4.50285e-17	1	PGF	placental growth factor [Source:HGNC Symbol;Acc:HGNC:8893]	protein_coding	ENST00000238607,ENST00000405431,ENST00000553716,ENST00000555234,ENST00000555253,ENST00000555567,ENST00000556939,ENST00000557748	-	chr14	74941834	74955784	56.15
ENSG00000119636	1.02621	66.5284178328134,0.246131953454361,4.16935020194953	3.05469e-05	0.000125181	1	1.19825	77.1607459539739,0.267785154445575,4.47465495275939	7.65348e-06	2.89654e-05	1	BBOF1	basal body orientation factor 1 [Source:HGNC Symbol;Acc:HGNC:19855]	protein_coding	ENST00000394009,ENST00000463558,ENST00000464394,ENST00000477986,ENST00000489323,ENST00000492026,ENST00000492247	+	chr14	74019353	74082863	43.01
ENSG00000119681	4.1101	129.714410211154,0.279298390599562,14.7157976035468	5.10409e-49	3.47929e-47	1	2.54842	100.698678296993,0.236607789322762,10.7706662848996	4.73562e-27	8.92803e-26	1	LTBP2	latent transforming growth factor beta binding protein 2 [Source:HGNC Symbol;Acc:HGNC:6715]	protein_coding	ENST00000261978,ENST00000553939,ENST00000554861,ENST00000556206,ENST00000556690,ENST00000557425	-	chr14	74498170	74612378	51.68
ENSG00000119938	2.35318	8.19020063565574,0.81649128896227,2.88206181704491	0.00395082	0.0105867	1	5.32139	6.63377922656044,1.21940336329819,4.36392684991208	1.27748e-05	4.69147e-05	1	PPP1R3C	protein phosphatase 1 regulatory subunit 3C [Source:HGNC Symbol;Acc:HGNC:9293]	protein_coding	ENST00000238994	-	chr10	91628442	91633054	40.41
ENSG00000120328	1.11746	22.2732331831395,0.424688990257663,2.63123466160486	0.00850753	0.0209306	1	1.44436	29.7671034995641,0.431104068626528,3.3503819596124	0.000807002	0.00219156	1	PCDHB12	protocadherin beta 12 [Source:HGNC Symbol;Acc:HGNC:8683]	protein_coding	ENST00000239450,ENST00000622978,ENST00000624949	+	chr5	141208697	141212571	45.88
ENSG00000120645	4.75658	77.4119175118748,0.42831432528163,11.1053466423008	1.18158e-28	3.57007e-27	1	5.02557	11.3158278992319,0.929740983884171,5.40534824737417	6.46826e-08	3.18663e-07	1	IQSEC3	IQ motif and Sec7 domain 3 [Source:HGNC Symbol;Acc:HGNC:29193]	protein_coding	ENST00000382841,ENST00000537151,ENST00000538872,ENST00000540907,ENST00000544511	+	chr12	66765	178460	52.3
ENSG00000120885	1.20544	1744.68150075183,0.197371791018824,6.10746320101238	1.01227e-09	7.61542e-09	1	2.01657	3177.30834057103,0.087296418422515,23.1002215182834	4.6063e-118	1.00913e-115	1	CLU	clusterin [Source:HGNC Symbol;Acc:HGNC:2095]	protein_coding	ENST00000316403,ENST00000405140,ENST00000518050,ENST00000519472,ENST00000519742,ENST00000520491,ENST00000520796,ENST00000521770,ENST00000522098,ENST00000522238,ENST00000522299,ENST00000522413,ENST00000522502,ENST00000523396,ENST00000523500,ENST00000523589,ENST00000560566	-	chr8	27596917	27615031	49.9
ENSG00000120937	4.67141	27.6078232821334,0.697171446285147,6.70051831228429	2.07682e-11	1.88657e-10	1	3.78605	7.29232935374498,0.908804968118828,4.16596177174495	3.10043e-05	0.00010762	1	NPPB	natriuretic peptide B [Source:HGNC Symbol;Acc:HGNC:7940]	protein_coding	ENST00000376468	-	chr1	11857464	11858931	54.43
ENSG00000120952	5.38193	29.7933492926848,0.820322650503547,6.5607506321218	5.35376e-11	4.66617e-10	1	5.63129	32.0029219585117,0.621713335631422,9.05768793434492	1.33245e-19	1.76981e-18	1	PRAMEF2	PRAME family member 2 [Source:HGNC Symbol;Acc:HGNC:28841]	protein_coding	ENST00000240189	+	chr1	12857086	12861909	47.2
ENSG00000121075	1.93104	104.397949689935,0.259951645350391,7.42847753310865	1.09855e-13	1.23469e-12	1	2.88646	12.1077616154193,0.651589117809833,4.42987057956679	9.42897e-06	3.52228e-05	1	TBX4	T-box 4 [Source:HGNC Symbol;Acc:HGNC:11603]	protein_coding	ENST00000240335,ENST00000393853,ENST00000586874,ENST00000589003,ENST00000589449,ENST00000590174,ENST00000593249	+	chr17	61452404	61485110	52.81
ENSG00000121236	1.07681	156.452766653075,0.162164104276001,6.64027024144262	3.13109e-11	2.80028e-10	1	1.76348	76.3168927174905,0.272925950398127,6.46137389532801	1.03757e-10	6.95475e-10	1	TRIM6	tripartite motif containing 6 [Source:HGNC Symbol;Acc:HGNC:16277]	protein_coding	ENST00000278302,ENST00000380097,ENST00000380107,ENST00000424369,ENST00000445329,ENST00000469187,ENST00000481603,ENST00000506134,ENST00000507320,ENST00000511284,ENST00000515022,ENST00000618326,ENST00000621176	+	chr11	5596109	5612958	44.09
ENSG00000121361	3.88603	5.80356364828053,1.69064660077615,2.29854508475482	0.0215308	0.0472516	1	3.68343	19.3683316309143,0.563333760833415,6.53862192682263	6.20883e-11	4.2456e-10	1	KCNJ8	potassium channel, inwardly rectifying subfamily J, member 8 [Source:HGNC Symbol;Acc:HGNC:6269]	protein_coding	ENST00000240662,ENST00000537950	-	chr12	21764955	21775581	40.62
ENSG00000121905	3.04025	124.535722420903,0.246237944358031,12.3467935031093	5.06918e-35	2.08346e-33	1	2.33702	5.51615884323047,0.914372587106265,2.55587406964684	0.0105921	0.0225013	1	HPCA	hippocalcin [Source:HGNC Symbol;Acc:HGNC:5144]	protein_coding	ENST00000373467,ENST00000459874,ENST00000470166,ENST00000470896,ENST00000480118	+	chr1	32885994	32898441	57.12
ENSG00000121966	3.57953	61.852821448059,0.399685443143754,8.95586446127021	3.37084e-19	5.83942e-18	1	1.41642	119.0744902919,0.201604146477461,7.02572859968197	2.12952e-12	1.67221e-11	1	CXCR4	chemokine (C-X-C motif) receptor 4 [Source:HGNC Symbol;Acc:HGNC:2561]	protein_coding	ENST00000241393,ENST00000409817,ENST00000466288	-	chr2	136114349	136118165	52.06
ENSG00000122035	1.93153	302.157632470648,0.221550752856209,8.71823493183417	2.82572e-18	4.5431e-17	1	3.81673	353.290811717755,0.150088658893576,25.4298423445218	1.17985e-142	4.74876e-140	1	RASL11A	RAS-like family 11 member A [Source:HGNC Symbol;Acc:HGNC:23802]	protein_coding	ENST00000241463,ENST00000475647,ENST00000480803	+	chr13	27270327	27273690	53.83
ENSG00000122861	1.69225	99.1906399542493,0.397581517901945,4.25635867009411	2.07783e-05	8.73044e-05	1	4.03807	205.173633368623,0.196309401327326,20.5699337344826	5.10357e-94	6.17675e-92	1	PLAU	plasminogen activator, urokinase [Source:HGNC Symbol;Acc:HGNC:9052]	protein_coding	ENST00000372764,ENST00000446342,ENST00000481390,ENST00000494287,ENST00000496926	+	chr10	73909177	73917497	53.49
ENSG00000122877	1.79509	14.7351317674688,0.612757760246856,2.92953047393648	0.00339475	0.00923232	1	2.02249	17.089632899159,0.507222793558951,3.98738962314292	6.68043e-05	0.000219974	1	EGR2	early growth response 2 [Source:HGNC Symbol;Acc:HGNC:3239]	protein_coding	ENST00000242480,ENST00000411732,ENST00000439032,ENST00000493899	-	chr10	62811996	62919900	42.64
ENSG00000123358	1.00493	313.842580413945,0.349510942150409,2.87523727652469	0.00403724	0.0107924	1	1.31667	1035.29819013867,0.158421507610873,8.3111964960021	9.47419e-17	1.0484e-15	1	NR4A1	nuclear receptor subfamily 4 group A member 1 [Source:HGNC Symbol;Acc:HGNC:7980]	protein_coding	ENST00000243050,ENST00000360284,ENST00000394824,ENST00000394825,ENST00000478250,ENST00000545748,ENST00000546842,ENST00000547206,ENST00000548232,ENST00000548733,ENST00000548977,ENST00000549102,ENST00000550082,ENST00000550339,ENST00000550557,ENST00000550582,ENST00000550763,ENST00000553200,ENST00000562373,ENST00000564201,ENST00000565848,ENST00000567890	+	chr12	52022832	52059507	56.01
ENSG00000123405	2.70548	9.12056840671771,0.836346068790606,3.23488062249564	0.00121694	0.00366933	1	1.8599	19.3194696940394,0.496396062724556,3.7468039046121	0.000179102	0.000549888	1	NFE2	nuclear factor, erythroid 2 [Source:HGNC Symbol;Acc:HGNC:7780]	protein_coding	ENST00000312156,ENST00000435572,ENST00000540264,ENST00000553070,ENST00000553198	-	chr12	54292111	54301121	51.86
ENSG00000123933	1.80246	3323.47940158694,0.0969225286790379,18.5969175500599	3.40322e-77	5.33352e-75	1	1.52832	1442.11702021918,0.139941392274396,10.9211518076548	9.13302e-28	1.79416e-26	1	MXD4	MAX dimerization protein 4 [Source:HGNC Symbol;Acc:HGNC:13906]	protein_coding	ENST00000337190,ENST00000510822,ENST00000513372,ENST00000513380,ENST00000515378	-	chr4	2247432	2262294	62.91
ENSG00000124102	7.13858	13.6948482339573,1.35499510375862,5.26834658286077	1.37658e-07	8.01388e-07	1	8.30478	18.7644615003137,1.12149569340514,7.40508869877108	1.31063e-13	1.13089e-12	1	PI3	peptidase inhibitor 3 [Source:HGNC Symbol;Acc:HGNC:8947]	protein_coding	ENST00000243924	+	chr20	45174876	45176544	51.23
ENSG00000124107	5.44843	8.41327454926139,1.36762123655425,3.98387184496861	6.78014e-05	0.000262396	1	5.47387	7.46439997104624,1.18901277677226,4.60371307424191	4.15024e-06	1.6332e-05	1	SLPI	secretory leukocyte peptidase inhibitor [Source:HGNC Symbol;Acc:HGNC:11092]	protein_coding	ENST00000338380	-	chr20	45252239	45254564	51.29
ENSG00000124216	4.05802	195.041151927312,0.226824741832929,17.8905479450937	1.39728e-71	1.78862e-69	1	1.94536	97.0440589623477,0.260732632120378,7.46114003528722	8.5777e-14	7.50907e-13	1	SNAI1	snail family zinc finger 1 [Source:HGNC Symbol;Acc:HGNC:11128]	protein_coding	ENST00000244050	+	chr20	49982999	49988886	55.16
ENSG00000124249	2.56206	11.4802084043697,0.694799605101366,3.68747783304255	0.000226488	0.000792896	1	1.57767	17.647902673981,0.517486639549746,3.04870984011901	0.00229826	0.00566449	1	KCNK15	potassium channel, two pore domain subfamily K, member 15 [Source:HGNC Symbol;Acc:HGNC:13814]	protein_coding	ENST00000372861	+	chr20	44745780	44752313	54.9
ENSG00000124440	2.27801	5.86247748048342,0.978569229867483,2.32790017286775	0.0199174	0.0442436	1	2.87954	21.8648286986304,0.477875757106327,6.0257036414509	1.68375e-09	9.93886e-09	1	HIF3A	hypoxia inducible factor 3, alpha subunit [Source:HGNC Symbol;Acc:HGNC:15825]	protein_coding	ENST00000244302,ENST00000244303,ENST00000291300,ENST00000300862,ENST00000377670,ENST00000472815,ENST00000475432,ENST00000524533,ENST00000525854,ENST00000526506,ENST00000528563,ENST00000529205,ENST00000529542,ENST00000531043,ENST00000533145,ENST00000533789,ENST00000600236,ENST00000600383,ENST00000600879	+	chr19	46297046	46343433	50.2
ENSG00000124459	2.37151	1564.81290514991,0.208393927023168,11.37994144056	5.26351e-30	1.75824e-28	1	3.54891	2029.7873864645,0.104896726353437,33.8324041914277	6.58629e-251	1.13989e-247	1	ZNF45	zinc finger protein 45 [Source:HGNC Symbol;Acc:HGNC:13111]	protein_coding	ENST00000269973,ENST00000588140,ENST00000588432,ENST00000589703,ENST00000590655,ENST00000615985	-	chr19	43912629	43935278	41.36
ENSG00000124466	1.15116	20.2064333147551,0.456613482308152,2.52107908684095	0.0116996	0.0277065	1	2.27096	13.8748463360219,0.594498700795509,3.81994948803747	0.000133479	0.000419108	1	LYPD3	LY6/PLAUR domain containing 3 [Source:HGNC Symbol;Acc:HGNC:24880]	protein_coding	ENST00000244333,ENST00000594326,ENST00000595970,ENST00000597741	-	chr19	43460787	43465660	56.96
ENSG00000124762	1.4492	1513.95805946365,0.466557608516449,3.10614800325871	0.00189542	0.00545653	1	2.13379	4546.98663629253,0.086086923156405,24.7864381308417	1.25548e-135	4.43442e-133	1	CDKN1A	cyclin-dependent kinase inhibitor 1A (p21, Cip1) [Source:HGNC Symbol;Acc:HGNC:1784]	protein_coding	ENST00000244741,ENST00000373711,ENST00000405375,ENST00000448526,ENST00000459970,ENST00000462537,ENST00000478800,ENST00000615513	+	chr6	36676460	36687339	54.4
ENSG00000124813	1.23073	104.045355143522,0.262671142322867,4.68545901331463	2.79333e-06	1.33833e-05	1	3.39529	112.045897088227,0.242266939243424,14.0146736168292	1.2678e-44	4.67842e-43	1	RUNX2	runt-related transcription factor 2 [Source:HGNC Symbol;Acc:HGNC:10472]	protein_coding	ENST00000359524,ENST00000371432,ENST00000371436,ENST00000371438,ENST00000465038,ENST00000473041,ENST00000478660,ENST00000483243,ENST00000483377,ENST00000576263,ENST00000625924	+	chr6	45328157	45664349	40.23
ENSG00000125337	2.17824	5.65441688958263,0.89176757716731,2.44261401174764	0.0145813	0.0335641	1	1.59284	8.51220069753239,0.714530306800221,2.22921436390444	0.0257996	0.0495357	1	KIF25	kinesin family member 25 [Source:HGNC Symbol;Acc:HGNC:6390]	protein_coding	ENST00000351261,ENST00000354419,ENST00000443060,ENST00000496008,ENST00000504593,ENST00000515361	+	chr6	167996241	168045089	47.15
ENSG00000125726	2.66572	43.3553155554316,0.404937847794358,6.58302903031757	4.60959e-11	4.03646e-10	1	4.33094	16.2608650522111,0.743058687910868,5.8285308551202	5.59175e-09	3.12585e-08	1	CD70	CD70 molecule [Source:HGNC Symbol;Acc:HGNC:11937]	protein_coding	ENST00000245903,ENST00000423145,ENST00000597430	-	chr19	6583183	6604103	48.3
ENSG00000125731	1.06486	30.6105913217355,0.34809390938678,3.05911816474809	0.0022199	0.00629979	1	1.44247	25.9754830618182,0.440850478212252,3.27200534254174	0.00106788	0.00282422	1	SH2D3A	SH2 domain containing 3A [Source:HGNC Symbol;Acc:HGNC:16885]	protein_coding	ENST00000245908,ENST00000437152,ENST00000595369,ENST00000595681,ENST00000597168,ENST00000597254,ENST00000597687,ENST00000599563	-	chr19	6752160	6767588	51.86
ENSG00000125878	3.60758	81.4653145320638,0.3657710595501,9.8629576372766	6.0248e-23	1.32934e-21	1	2.45742	19.1200887188394,0.531523635034139,4.62334208904775	3.77606e-06	1.49445e-05	1	TCF15	transcription factor 15 (basic helix-loop-helix) [Source:HGNC Symbol;Acc:HGNC:11627]	protein_coding	ENST00000246080,ENST00000621005	-	chr20	603797	610398	56.76
ENSG00000127124	1.28997	27.5925554262699,0.47363101116762,2.72357558932217	0.00645794	0.0164056	1	1.92896	60.8635026525545,0.279486180683183,6.90179532485269	5.13494e-12	3.87573e-11	1	HIVEP3	human immunodeficiency virus type I enhancer binding protein 3 [Source:HGNC Symbol;Acc:HGNC:13561]	protein_coding	ENST00000247584,ENST00000372583,ENST00000372584,ENST00000460604,ENST00000479350,ENST00000489103,ENST00000491442	-	chr1	41506365	42035925	46.45
ENSG00000127129	6.063	6.50143430601698,1.87645946812067,3.23108491360304	0.00123321	0.00371404	1	4.00974	34.1265382368131,0.484221438586149,8.28080349505096	1.22347e-16	1.34356e-15	1	EDN2	endothelin 2 [Source:HGNC Symbol;Acc:HGNC:3177]	protein_coding	ENST00000372587,ENST00000460255,ENST00000467046,ENST00000467872,ENST00000490783	-	chr1	41478775	41484673	56.98
ENSG00000128253	6.99526	12.3924037014213,1.36476110596043,5.12563300971746	2.9654e-07	1.65095e-06	1	6.87826	28.1895570640577,0.913448000221319,7.52999724373524	5.07414e-14	4.51275e-13	1	RFPL2	ret finger protein-like 2 [Source:HGNC Symbol;Acc:HGNC:9979]	protein_coding	ENST00000248980,ENST00000248983,ENST00000400237,ENST00000489846,ENST00000626996,ENST00000628378	-	chr22	32190435	32203477	48.64
ENSG00000128340	2.56126	12.3911050538627,1.12509175214441,2.27648791633208	0.0228168	0.0497484	1	2.55986	5.32982572574568,1.11648263606125,2.29279351124031	0.0218599	0.0428324	1	RAC2	ras-related C3 botulinum toxin substrate 2 (rho family, small GTP binding protein Rac2) [Source:HGNC Symbol;Acc:HGNC:9802]	protein_coding	ENST00000249071,ENST00000401529,ENST00000405484,ENST00000406508,ENST00000441619,ENST00000469532,ENST00000481215	-	chr22	37225261	37244448	57.65
ENSG00000128422	9.90102	92.7128173588645,1.19724471650284,8.26984026209339	1.34139e-16	1.87917e-15	1	5.73722	39.655224992622,0.58754574240743,9.76472820141463	1.59539e-22	2.42418e-21	1	KRT17	keratin 17, type I [Source:HGNC Symbol;Acc:HGNC:6427]	protein_coding	ENST00000311208,ENST00000463128,ENST00000491673,ENST00000493253,ENST00000540235,ENST00000577817,ENST00000590038	-	chr17	41619437	41624842	58.64
ENSG00000128564	2.88092	770.533808704476,0.126725855783942,22.7334833900661	2.09073e-114	8.15334e-112	1	2.7955	843.692276091076,0.152403659623082,18.3427265925333	3.77386e-75	3.1102e-73	1	VGF	VGF nerve growth factor inducible [Source:HGNC Symbol;Acc:HGNC:12684]	protein_coding	ENST00000249330,ENST00000445482,ENST00000611537	-	chr7	101162509	101165593	68.27
ENSG00000128567	4.39992	183.666661985294,0.262421574949578,16.7666191733147	4.28189e-63	4.40509e-61	1	1.44672	155.237051650835,0.180878345614647,7.9983294362231	1.26119e-15	1.27945e-14	1	PODXL	podocalyxin-like [Source:HGNC Symbol;Acc:HGNC:9171]	protein_coding	ENST00000322985,ENST00000378555,ENST00000446198,ENST00000465001,ENST00000482581,ENST00000484346,ENST00000487965,ENST00000490761	-	chr7	131500262	131558217	50.47
ENSG00000129009	3.75845	42.540659354891,0.456120500792384,8.24003004449071	1.72167e-16	2.38601e-15	1	5.81364	18.5246350128473,0.857809763241943,6.77730521101754	1.22438e-11	8.95619e-11	1	ISLR	immunoglobulin superfamily containing leucine-rich repeat [Source:HGNC Symbol;Acc:HGNC:6133]	protein_coding	ENST00000249842,ENST00000395118,ENST00000559510,ENST00000560862	+	chr15	74173671	74176872	60.81
ENSG00000129451	2.90669	150.863973889057,0.212638587005594,13.6696273845581	1.54183e-42	8.56122e-41	1	3.77552	14.8457557003424,0.657881004782679,5.73891064958812	9.52875e-09	5.18598e-08	1	KLK10	kallikrein related peptidase 10 [Source:HGNC Symbol;Acc:HGNC:6358]	protein_coding	ENST00000309958,ENST00000358789,ENST00000391805,ENST00000599077,ENST00000599987,ENST00000601467	-	chr19	51012739	51020175	56.29
ENSG00000129521	2.04088	45.0087013735869,0.348370831440421,5.85836634242149	4.67443e-09	3.27698e-08	1	2.22108	38.6283433479437,0.369105294850141,6.01747047717477	1.77164e-09	1.04292e-08	1	EGLN3	egl-9 family hypoxia-inducible factor 3 [Source:HGNC Symbol;Acc:HGNC:14661]	protein_coding	ENST00000250457,ENST00000464521,ENST00000487915,ENST00000546681,ENST00000547327,ENST00000548285,ENST00000550114,ENST00000551935,ENST00000553215,ENST00000556785,ENST00000557521	-	chr14	33924231	34462774	41.68
ENSG00000129757	1.90824	1275.95728681317,0.14731339159077,12.9536319807658	2.24095e-38	1.04968e-36	1	3.69599	426.542994786408,0.170269594429398,21.7066833260935	1.77407e-104	2.76611e-102	1	CDKN1C	cyclin-dependent kinase inhibitor 1C (p57, Kip2) [Source:HGNC Symbol;Acc:HGNC:1786]	protein_coding	ENST00000380725,ENST00000414822,ENST00000430149,ENST00000440480,ENST00000471157	-	chr11	2883213	2885881	67.44
ENSG00000130045	1.30399	14.9531690907558,0.519845800435016,2.508424063309	0.0121271	0.028618	1	1.36088	12.0357374215507,0.596476903366344,2.28153280942189	0.0225169	0.0439396	1	NXNL2	nucleoredoxin-like 2 [Source:HGNC Symbol;Acc:HGNC:30482]	protein_coding	ENST00000375854,ENST00000375855,ENST00000478686,ENST00000487646,ENST00000618633	+	chr9	88535101	88584274	47.3
ENSG00000130066	1.32123	327.301439458279,0.196817630823783,6.71294125061313	1.9074e-11	1.73832e-10	1	1.9899	450.991648160598,0.123865578824823,16.0650060665314	4.48821e-58	2.39745e-56	1	SAT1	spermidine/spermine N1-acetyltransferase 1 [Source:HGNC Symbol;Acc:HGNC:10540]	protein_coding	ENST00000379251,ENST00000379253,ENST00000379254,ENST00000379270,ENST00000462639,ENST00000463236,ENST00000474223,ENST00000487713,ENST00000489394	+	chrX	23783173	23786226	43.75
ENSG00000130203	1.50109	2149.25239689355,0.169194376907801,8.8719829952068	7.18548e-19	1.2171e-17	1	2.92513	75.4245715877094,0.303257655944885,9.64569762840178	5.12614e-22	7.61529e-21	1	APOE	apolipoprotein E [Source:HGNC Symbol;Acc:HGNC:613]	protein_coding	ENST00000252486,ENST00000425718,ENST00000434152,ENST00000446996,ENST00000485628	+	chr19	44905754	44909393	60.96
ENSG00000130222	6.90909	11.6789635180423,1.70441481437558,4.05364254650347	5.04262e-05	0.000199858	1	2.24658	113.831902538984,0.269906601650249,8.32355598113173	8.53629e-17	9.48252e-16	1	GADD45G	growth arrest and DNA damage inducible gamma [Source:HGNC Symbol;Acc:HGNC:4097]	protein_coding	ENST00000252506,ENST00000375769,ENST00000494726	+	chr9	89605013	89606555	66.23
ENSG00000130513	6.64774	325.487017762303,0.667027783678963,9.9662120554532	2.14244e-23	4.88798e-22	1	5.93047	1096.82611193842,0.179393845400648,33.0583916159371	1.17848e-239	1.69967e-236	1	GDF15	growth differentiation factor 15 [Source:HGNC Symbol;Acc:HGNC:30142]	protein_coding	ENST00000252809,ENST00000594925,ENST00000595973,ENST00000597765,ENST00000604609	+	chr19	18374731	18389176	51.93
ENSG00000130517	1.8119	394.893101073101,0.13649144123004,13.2748435957285	3.23947e-40	1.61195e-38	1	1.79515	239.171880428108,0.163526535651874,10.9777478844287	4.88962e-28	9.70466e-27	1	PGPEP1	pyroglutamyl-peptidase I [Source:HGNC Symbol;Acc:HGNC:13568]	protein_coding	ENST00000252813,ENST00000269919,ENST00000595066,ENST00000595552,ENST00000596962,ENST00000597431,ENST00000597663,ENST00000600283,ENST00000604499	+	chr19	18340587	18369950	51.32
ENSG00000130518	1.26461	76.107153160477,0.223176413998052,5.66642702845822	1.45806e-08	9.64124e-08	1	1.87649	70.7063293872622,0.280527810809209,6.68914036624893	2.24485e-11	1.5949e-10	1	KIAA1683	KIAA1683 [Source:HGNC Symbol;Acc:HGNC:29350]	protein_coding	ENST00000392413,ENST00000593659,ENST00000595654,ENST00000599528,ENST00000599638,ENST00000600328,ENST00000600359,ENST00000608950,ENST00000612316	-	chr19	18257097	18274509	55.8
ENSG00000130600	5.69348	174.31646040127,0.385352889572236,14.7747182303204	2.13247e-49	1.47158e-47	1	1.58257	54.2714131057227,0.302768630403418,5.22698267003207	1.72299e-07	8.06811e-07	1	H19	H19, imprinted maternally expressed transcript (non-protein coding) [Source:HGNC Symbol;Acc:HGNC:4713]	processed_transcript	ENST00000411754,ENST00000411861,ENST00000412788,ENST00000414790,ENST00000417089,ENST00000422826,ENST00000428066,ENST00000431095,ENST00000436715,ENST00000439725,ENST00000442037,ENST00000446406,ENST00000447298	-	chr11	1995163	2001470	62.11
ENSG00000130635	2.34109	5993.67734365283,0.116182918249274,20.1500330770346	2.68934e-90	6.632e-88	1	1.18524	10404.4018858035,0.0850344736820035,13.938360880429	3.70348e-44	1.33812e-42	1	COL5A1	collagen, type V, alpha 1 [Source:HGNC Symbol;Acc:HGNC:2209]	protein_coding	ENST00000371817,ENST00000371820,ENST00000460264,ENST00000463925,ENST00000464187,ENST00000465877,ENST00000469093,ENST00000618395	+	chr9	134641774	134844843	56
ENSG00000130653	2.15684	53.3039551570754,0.348216788616092,6.19395996115548	5.86711e-10	4.53808e-09	1	2.16722	78.3049497520193,0.254423024196773,8.51816292109011	1.62104e-17	1.88039e-16	1	PNPLA7	patatin like phospholipase domain containing 7 [Source:HGNC Symbol;Acc:HGNC:24768]	protein_coding	ENST00000277531,ENST00000406427,ENST00000434090,ENST00000469998,ENST00000487228,ENST00000491019,ENST00000492278	-	chr9	137459953	137550534	54.81
ENSG00000130707	2.35053	4064.27608587008,0.119249542235586,19.7110359282177	1.73381e-86	3.92896e-84	1	1.02469	592.098963234208,0.114991169128402,8.91102176570757	5.05644e-19	6.48235e-18	1	ASS1	argininosuccinate synthase 1 [Source:HGNC Symbol;Acc:HGNC:758]	protein_coding	ENST00000352480,ENST00000372386,ENST00000372393,ENST00000372394,ENST00000422569,ENST00000443588,ENST00000467695,ENST00000470849,ENST00000492400,ENST00000493984	+	chr9	130444929	130501274	55.65
ENSG00000130997	1.11544	16.9048611546545,0.459155587202073,2.42933159031812	0.0151267	0.0346293	1	1.55468	16.6459109314751,0.499998526215662,3.10937456895046	0.00187484	0.00471283	1	POLN	polymerase (DNA directed) nu [Source:HGNC Symbol;Acc:HGNC:18870]	protein_coding	ENST00000382865,ENST00000503371,ENST00000503601,ENST00000506518,ENST00000508568,ENST00000509623,ENST00000510344,ENST00000511098,ENST00000511777,ENST00000511885,ENST00000514521,ENST00000514858,ENST00000515357	-	chr4	2071918	2242121	43.94
ENSG00000131398	1.97041	275.62392013717,0.135859906193024,14.503222877511	1.15593e-47	7.51307e-46	1	2.88432	153.857198141975,0.201014219298813,14.3488524749384	1.08315e-46	4.26707e-45	1	KCNC3	potassium channel, voltage gated Shaw related subfamily C, member 3 [Source:HGNC Symbol;Acc:HGNC:6235]	protein_coding	ENST00000376959,ENST00000474951,ENST00000477616	-	chr19	50311937	50333515	59.36
ENSG00000131409	2.9366	1026.6744025205,0.0911247343883629,32.2261459680348	7.59606e-228	1.81969e-224	1	1.30673	1066.84642770586,0.147720166305102,8.84598037507619	9.07282e-19	1.14463e-17	1	LRRC4B	leucine rich repeat containing 4B [Source:HGNC Symbol;Acc:HGNC:25042]	protein_coding	ENST00000389201,ENST00000599957,ENST00000600381	-	chr19	50516892	50568045	55.12
ENSG00000131459	5.74077	609.960883487794,0.685421014320367,8.37553909048343	5.49717e-17	8.00886e-16	1	1.08658	3730.71319877143,0.0717808908212756,15.1373860275698	9.17902e-52	4.15867e-50	1	GFPT2	glutamine-fructose-6-phosphate transaminase 2 [Source:HGNC Symbol;Acc:HGNC:4242]	protein_coding	ENST00000253778,ENST00000503228,ENST00000503546,ENST00000510122,ENST00000518158,ENST00000518185,ENST00000518906,ENST00000520165	-	chr5	180300690	180353387	51.26
ENSG00000131620	1.7831	459.186637934397,0.13312828597497,13.3938788454794	6.56601e-41	3.34667e-39	1	1.5216	68.7462251148247,0.271944839996862,5.59524786975527	2.20307e-08	1.14328e-07	1	ANO1	anoctamin 1, calcium activated chloride channel [Source:HGNC Symbol;Acc:HGNC:21625]	protein_coding	ENST00000316296,ENST00000355303,ENST00000525494,ENST00000529636,ENST00000529913,ENST00000530480,ENST00000530676,ENST00000531300,ENST00000531349,ENST00000531604	+	chr11	70078302	70189528	54.71
ENSG00000131831	1.99746	108.897208335467,0.236074291834732,8.46114399603657	2.64767e-17	3.95359e-16	1	5.44634	14.4551227420034,0.894464661160008,6.08893995991079	1.13661e-09	6.83742e-09	1	RAI2	retinoic acid induced 2 [Source:HGNC Symbol;Acc:HGNC:9835]	protein_coding	ENST00000331511,ENST00000360011,ENST00000415486,ENST00000451717,ENST00000509491,ENST00000545871	-	chrX	17800049	17861337	45.61
ENSG00000132003	1.09429	139.141835081324,0.193846097677763,5.64513947315622	1.65047e-08	1.08471e-07	1	1.217	235.098561748089,0.155919055127334,7.8053313223597	5.93454e-15	5.72196e-14	1	ZSWIM4	zinc finger, SWIM-type containing 4 [Source:HGNC Symbol;Acc:HGNC:25704]	protein_coding	ENST00000254323,ENST00000590508,ENST00000592227	+	chr19	13795460	13832230	53.53
ENSG00000132010	5.27407	150.819249974629,0.864824371261322,6.09842432036173	1.07119e-09	8.04425e-09	1	2.5559	177.262279895751,0.275588386254906,9.27433359849733	1.78733e-20	2.47863e-19	1	ZNF20	zinc finger protein 20 [Source:HGNC Symbol;Acc:HGNC:12992]	protein_coding	ENST00000334213,ENST00000418866,ENST00000454949,ENST00000478942,ENST00000480477,ENST00000480770,ENST00000485451,ENST00000600335	-	chr19	12092843	12140407	44.01
ENSG00000132026	1.45261	310.176663711052,0.166717928410244,8.71298056457383	2.95987e-18	4.75423e-17	1	2.95603	33.7017172688759,0.451997559456766,6.53991521031867	6.15537e-11	4.21238e-10	1	RTBDN	retbindin [Source:HGNC Symbol;Acc:HGNC:30310]	protein_coding	ENST00000322912,ENST00000393233,ENST00000458671,ENST00000585384,ENST00000586969,ENST00000587549,ENST00000589272,ENST00000589567,ENST00000589681,ENST00000589808,ENST00000590404,ENST00000591512,ENST00000592204	-	chr19	12825478	12835428	55.27
ENSG00000132205	2.80604	275.847823752588,0.155086861735746,18.0933482203921	3.59563e-73	5.02459e-71	1	3.17565	167.604781709521,0.199441684829362,15.9226879119642	4.41017e-57	2.31996e-55	1	EMILIN2	elastin microfibril interfacer 2 [Source:HGNC Symbol;Acc:HGNC:19881]	protein_coding	ENST00000254528,ENST00000308080,ENST00000583776	+	chr18	2847030	2915993	47.46
ENSG00000132274	2.335	20.6721733264577,0.629294909390771,3.71050448628189	0.000206847	0.000729927	1	4.66056	30.2926121654027,0.529696566165526,8.79855289920889	1.38592e-18	1.73435e-17	1	TRIM22	tripartite motif containing 22 [Source:HGNC Symbol;Acc:HGNC:16379]	protein_coding	ENST00000379965,ENST00000414641,ENST00000414897,ENST00000425490,ENST00000429063,ENST00000444844,ENST00000450670,ENST00000454828,ENST00000460454,ENST00000480395,ENST00000493494	+	chr11	5689689	5737089	38.58
ENSG00000132688	1.54449	4150.08541255054,0.146846577377462,10.517703458694	7.15974e-26	1.86721e-24	1	2.66271	129.122594293214,0.210035895214664,12.6774125460514	7.88934e-37	2.23106e-35	1	NES	nestin [Source:HGNC Symbol;Acc:HGNC:7756]	protein_coding	ENST00000368223	-	chr1	156668763	156677397	59
ENSG00000132793	1.57409	90.2982037365565,0.261166145675255,6.02714207160387	1.66884e-09	1.22365e-08	1	4.23695	44.505820948909,0.411858253622315,10.2874006676755	8.03152e-25	1.36009e-23	1	LPIN3	lipin 3 [Source:HGNC Symbol;Acc:HGNC:14451]	protein_coding	ENST00000373257,ENST00000445975,ENST00000491528,ENST00000496565,ENST00000632009	+	chr20	41340920	41360582	55.11
ENSG00000133101	4.21735	64.4323335177375,0.514764636342706,8.19277748065319	2.55266e-16	3.49433e-15	1	6.40747	108.13834132934,0.416386535121969,15.3882819099902	1.96172e-53	9.2511e-52	1	CCNA1	cyclin A1 [Source:HGNC Symbol;Acc:HGNC:1577]	protein_coding	ENST00000255465,ENST00000440264,ENST00000625767,ENST00000630422	+	chr13	36431520	36442882	42.94
ENSG00000133121	1.606	29.1917450935232,0.595042563304457,2.69897200854016	0.0069554	0.0175102	1	2.05881	108.788793853074,0.222653604275705,9.24668311698228	2.31567e-20	3.19596e-19	1	STARD13	StAR related lipid transfer domain containing 13 [Source:HGNC Symbol;Acc:HGNC:19164]	protein_coding	ENST00000255486,ENST00000336934,ENST00000344312,ENST00000399365,ENST00000439831,ENST00000487412,ENST00000491333,ENST00000498019,ENST00000567873	-	chr13	33103135	33350630	40.86
ENSG00000133985	4.68247	37.7230716488761,0.657588923568644,7.12065684850615	1.07414e-12	1.10099e-11	1	2.52562	26.1505074293909,0.448519145534745,5.63101395581598	1.79153e-08	9.43293e-08	1	TTC9	tetratricopeptide repeat domain 9 [Source:HGNC Symbol;Acc:HGNC:20267]	protein_coding	ENST00000256367	+	chr14	70641787	70675360	45.44
ENSG00000134207	4.90297	85.8194977070203,0.430930465417027,11.3776434623933	5.40403e-30	1.79446e-28	1	4.77536	6.80084279432466,1.12178430504781,4.25693244700733	2.07251e-05	7.36377e-05	1	SYT6	synaptotagmin 6 [Source:HGNC Symbol;Acc:HGNC:18638]	protein_coding	ENST00000369547,ENST00000607941,ENST00000608203,ENST00000608879,ENST00000609117,ENST00000609577,ENST00000610096,ENST00000610121,ENST00000610222	-	chr1	114089291	114153919	48.58
ENSG00000134240	6.92711	23.1708381745037,1.49226090063229,4.64202051328763	3.45019e-06	1.62838e-05	1	2.6356	155.134697935816,0.192466700780645,13.6937901658342	1.10587e-42	3.80503e-41	1	HMGCS2	3-hydroxy-3-methylglutaryl-CoA synthase 2 (mitochondrial) [Source:HGNC Symbol;Acc:HGNC:5008]	protein_coding	ENST00000369406,ENST00000472375,ENST00000476640,ENST00000544913	-	chr1	119747996	119768905	41.86
ENSG00000134245	1.88565	69.7116957311371,0.258731202942998,7.2880611538456	3.14447e-13	3.39972e-12	1	1.01787	45.446327690074,0.330688997185431,3.07801747602454	0.00208383	0.00517949	1	WNT2B	wingless-type MMTV integration site family member 2B [Source:HGNC Symbol;Acc:HGNC:12781]	protein_coding	ENST00000256640,ENST00000369684,ENST00000369686,ENST00000478360	+	chr1	112466541	112530165	44.59
ENSG00000134323	4.47601	15.9875975146091,0.867600636454174,5.15907250945099	2.48176e-07	1.39513e-06	1	4.18764	19.5070376407388,0.631718256637769,6.62896495967693	3.38049e-11	2.36867e-10	1	MYCN	v-myc avian myelocytomatosis viral oncogene neuroblastoma derived homolog [Source:HGNC Symbol;Acc:HGNC:7559]	protein_coding	ENST00000281043	+	chr2	15940564	15947007	53.76
ENSG00000134470	2.7172	9.11117501817401,0.777583699368983,3.49441899006016	0.000475095	0.00155846	1	1.80699	9.43788804931203,0.69330307112983,2.60635649802905	0.00915112	0.0197184	1	IL15RA	interleukin 15 receptor subunit alpha [Source:HGNC Symbol;Acc:HGNC:5978]	protein_coding	ENST00000379971,ENST00000379972,ENST00000379974,ENST00000379977,ENST00000397246,ENST00000397248,ENST00000397250,ENST00000397251,ENST00000397255,ENST00000429135,ENST00000435171,ENST00000447291,ENST00000453922,ENST00000525219,ENST00000528354,ENST00000530685,ENST00000532039,ENST00000532948,ENST00000534292,ENST00000618528,ENST00000620345,ENST00000620865,ENST00000622442	-	chr10	5937569	5978187	48.74
ENSG00000134508	1.12229	480.506480382643,0.305945911267937,3.66824691599598	0.000244219	0.000847715	1	1.27636	1463.78764484962,0.0985556519903193,12.9506491723514	2.32976e-38	6.92802e-37	1	CABLES1	Cdk5 and Abl enzyme substrate 1 [Source:HGNC Symbol;Acc:HGNC:25097]	protein_coding	ENST00000256925,ENST00000400473,ENST00000420687,ENST00000578052,ENST00000579963,ENST00000580153,ENST00000580644,ENST00000582882,ENST00000583220,ENST00000585061	+	chr18	23134564	23260467	48.32
ENSG00000134595	3.28044	7.4628721775276,1.07298481531022,3.05730346372046	0.00223338	0.00633377	1	5.25511	22.0560109832986,0.690612882705053,7.60934806223127	2.75482e-14	2.51199e-13	1	SOX3	SRY-box 3 [Source:HGNC Symbol;Acc:HGNC:11199]	protein_coding	ENST00000370536	-	chrX	140502987	140505503	62.93
ENSG00000134871	5.13602	62.1873250554011,0.629637763616598,8.15709865504532	3.43168e-16	4.64079e-15	1	2.93798	144.569690344612,0.224093551883099,13.1105106779711	2.86662e-39	8.71925e-38	1	COL4A2	collagen, type IV, alpha 2 [Source:HGNC Symbol;Acc:HGNC:2203]	protein_coding	ENST00000360467,ENST00000400163,ENST00000462309,ENST00000463084,ENST00000478681,ENST00000480609,ENST00000480771,ENST00000483683,ENST00000494852,ENST00000617564	+	chr13	110305812	110513027	47.83
ENSG00000135063	6.99419	12.3901591921509,1.45165768258952,4.81807039590391	1.44953e-06	7.28197e-06	1	2.1406	68.5527989140979,0.278443710526195,7.68772947305146	1.49769e-14	1.39358e-13	1	FAM189A2	family with sequence similarity 189 member A2 [Source:HGNC Symbol;Acc:HGNC:24820]	protein_coding	ENST00000257515,ENST00000303068,ENST00000377216,ENST00000455972,ENST00000460871,ENST00000469179	+	chr9	69324572	69392455	40.85
ENSG00000135074	4.97431	6.103139683335,1.71043510490554,2.90821229225333	0.00363501	0.00983154	1	1.31014	38.1954076259586,0.339750895730483,3.85618795119717	0.000115169	0.000365328	1	ADAM19	ADAM metallopeptidase domain 19 [Source:HGNC Symbol;Acc:HGNC:197]	protein_coding	ENST00000257527,ENST00000517374,ENST00000517905,ENST00000517951,ENST00000519752	-	chr5	157395534	157575775	44.66
ENSG00000135111	1.19272	918.818213059437,0.233770109954578,5.10211474385079	3.35879e-07	1.85214e-06	1	1.14549	1893.70647948691,0.0774540974876465,14.7892639372299	1.71823e-49	7.30647e-48	1	TBX3	T-box 3 [Source:HGNC Symbol;Acc:HGNC:11602]	protein_coding	ENST00000257566,ENST00000349155,ENST00000548503,ENST00000552054,ENST00000613550	-	chr12	114670254	114684164	47.27
ENSG00000135116	2.99253	166.432141175016,0.273932164197955,10.9243474442763	8.81719e-28	2.55805e-26	1	3.20477	10.0330393650498,0.746469780327163,4.29323255269626	1.7609e-05	6.32938e-05	1	HRK	harakiri, BCL2 interacting protein [Source:HGNC Symbol;Acc:HGNC:5185]	protein_coding	ENST00000257572,ENST00000550505,ENST00000552092,ENST00000586941	-	chr12	116856144	116881441	49
ENSG00000135144	2.63819	428.863770709401,0.179410048165579,14.7048340710123	6.00179e-49	4.04193e-47	1	2.02225	31.3073428700544,0.398766674658998,5.07127074705134	3.95168e-07	1.77181e-06	1	DTX1	deltex 1, E3 ubiquitin ligase [Source:HGNC Symbol;Acc:HGNC:3060]	protein_coding	ENST00000257600,ENST00000547730,ENST00000547974,ENST00000548759,ENST00000553140	+	chr12	113056709	113098028	53.96
ENSG00000135218	4.24115	20.3532094162936,1.37497872486449,3.08452000898421	0.00203881	0.00583327	1	1.63926	83.1888922664255,0.269965017355064,6.07213374143501	1.26222e-09	7.56413e-09	1	CD36	CD36 molecule (thrombospondin receptor) [Source:HGNC Symbol;Acc:HGNC:1663]	protein_coding	ENST00000309881,ENST00000394788,ENST00000413265,ENST00000419819,ENST00000426978,ENST00000428497,ENST00000432207,ENST00000433696,ENST00000435819,ENST00000436384,ENST00000438020,ENST00000441034,ENST00000441109,ENST00000447544,ENST00000464213,ENST00000478292,ENST00000480599,ENST00000482059,ENST00000488048,ENST00000526804,ENST00000534394,ENST00000538969,ENST00000544133	+	chr7	80369575	80679277	36.03
ENSG00000135519	1.74311	377.309134607516,0.13786711197475,12.6433740716986	1.21716e-36	5.27407e-35	1	1.87435	256.960457771224,0.190686886857109,9.82946657733763	8.40628e-23	1.29322e-21	1	KCNH3	potassium channel, voltage gated eag related subfamily H, member 3 [Source:HGNC Symbol;Acc:HGNC:6252]	protein_coding	ENST00000257981,ENST00000548675,ENST00000550434,ENST00000551415	+	chr12	49539157	49558308	57.61
ENSG00000135604	1.47026	32.9532169593572,0.369499135418029,3.97906819316425	6.91859e-05	0.000267322	1	2.52819	5.28128930283543,0.940255385778163,2.68883456677597	0.00717019	0.0158567	1	STX11	syntaxin 11 [Source:HGNC Symbol;Acc:HGNC:11429]	protein_coding	ENST00000367568	+	chr6	144150526	144188370	41.1
ENSG00000136040	1.8326	1088.67887776259,0.124606273831268,14.7071267725229	5.8019e-49	3.92307e-47	1	1.46644	889.835493428667,0.110642853107484,13.2538282830661	4.28761e-40	1.32985e-38	1	PLXNC1	plexin C1 [Source:HGNC Symbol;Acc:HGNC:9106]	protein_coding	ENST00000258526,ENST00000545312,ENST00000546659,ENST00000546733,ENST00000547057,ENST00000549187,ENST00000549217,ENST00000549810,ENST00000550080,ENST00000551495,ENST00000551850	+	chr12	94148723	94307675	43.75
ENSG00000136826	4.95633	11.3796407052885,1.37617403866486,3.60152749743704	0.000316353	0.00107322	1	2.11212	75.9716365909782,0.255909279193735,8.25339747355624	1.53954e-16	1.67577e-15	1	KLF4	Kruppel-like factor 4 (gut) [Source:HGNC Symbol;Acc:HGNC:6348]	protein_coding	ENST00000374672,ENST00000411706,ENST00000420475,ENST00000493306,ENST00000497048,ENST00000610832	-	chr9	107484852	107490482	56.93
ENSG00000136883	5.05848	6.43312559684875,1.43540790904792,3.52406822049306	0.000424975	0.00140505	1	2.41438	39.4737256752843,0.387245827774701,6.23475128520275	4.52496e-10	2.85088e-09	1	KIF12	kinesin family member 12 [Source:HGNC Symbol;Acc:HGNC:21495]	protein_coding	ENST00000374118,ENST00000468460,ENST00000473174,ENST00000491059,ENST00000498016	-	chr9	114086126	114099227	55.28
ENSG00000137070	1.33547	155.673684556186,0.214746757234229,6.21882233679703	5.009e-10	3.90497e-09	1	1.22946	73.7807025429185,0.260282959462486,4.7235460197194	2.31767e-06	9.49172e-06	1	IL11RA	interleukin 11 receptor subunit alpha [Source:HGNC Symbol;Acc:HGNC:5967]	protein_coding	ENST00000318041,ENST00000441545,ENST00000466082,ENST00000478308,ENST00000478802,ENST00000553620,ENST00000553969,ENST00000555003,ENST00000555247,ENST00000555579,ENST00000555981,ENST00000556531,ENST00000556792,ENST00000557298,ENST00000602473	+	chr9	34650702	34661892	54.2
ENSG00000137171	1.13287	389.430431377053,0.136543068931613,8.29677670774215	1.06974e-16	1.51125e-15	1	1.04719	370.676170045992,0.141010814898164,7.42628997993221	1.11686e-13	9.70356e-13	1	KLC4	kinesin light chain 4 [Source:HGNC Symbol;Acc:HGNC:21624]	protein_coding	ENST00000259708,ENST00000347162,ENST00000394056,ENST00000453940,ENST00000458460,ENST00000460283,ENST00000463063,ENST00000463168,ENST00000467906,ENST00000468114,ENST00000469987,ENST00000470728,ENST00000472172,ENST00000472792,ENST00000479388,ENST00000479632,ENST00000481499,ENST00000481888,ENST00000486439	+	chr6	43040777	43075099	52
ENSG00000137193	1.35116	443.635124629754,0.510515432670974,2.64666119080067	0.00812908	0.0201265	1	1.13596	1669.43443339368,0.0870328246409274,13.0520487683746	6.18612e-39	1.85551e-37	1	PIM1	Pim-1 proto-oncogene, serine/threonine kinase [Source:HGNC Symbol;Acc:HGNC:8986]	protein_coding	ENST00000373509,ENST00000468243,ENST00000479509	+	chr6	37170203	37175426	53.6
ENSG00000137198	1.16576	71.6698199079685,0.25914395770649,4.4984883623728	6.84383e-06	3.09504e-05	1	1.86209	85.1647145777878,0.23525632462613,7.91514069660589	2.46974e-15	2.45513e-14	1	GMPR	guanosine monophosphate reductase [Source:HGNC Symbol;Acc:HGNC:4376]	protein_coding	ENST00000259727,ENST00000540478,ENST00000543191,ENST00000544145	+	chr6	16238580	16295549	47.83
ENSG00000137331	3.25393	756.433517604193,0.144536926990731,22.5128132780056	3.10903e-112	1.10926e-109	1	1.67999	378.023710533744,0.146902970278549,11.436081786716	2.76074e-30	6.14931e-29	1	IER3	immediate early response 3 [Source:HGNC Symbol;Acc:HGNC:5392]	protein_coding	ENST00000259874,ENST00000376377	-	chr6	30743199	30744554	58.55
ENSG00000137460	2.58372	14.1870881755973,0.630693004399542,4.09663600012492	4.19197e-05	0.000168452	1	2.2678	23.6180852380374,0.447073902685459,5.07253053520601	3.9256e-07	1.76057e-06	1	FHDC1	FH2 domain containing 1 [Source:HGNC Symbol;Acc:HGNC:29363]	protein_coding	ENST00000260008,ENST00000511601	+	chr4	152936352	152979696	44.96
ENSG00000137462	2.83501	8.23773613052287,1.04704935811331,2.70762009695262	0.00677675	0.0170989	1	3.55922	6.62987276560444,1.0440276629163,3.40912739546006	0.00065171	0.00180293	1	TLR2	toll-like receptor 2 [Source:HGNC Symbol;Acc:HGNC:11848]	protein_coding	ENST00000260010	+	chr4	153701500	153705699	39.33
ENSG00000137507	5.43186	15.6242680294806,1.25072087067175,4.34297977327242	1.40563e-05	6.07188e-05	1	2.27896	52.2388682813762,0.325850307473265,6.99388931759785	2.67369e-12	2.07524e-11	1	LRRC32	leucine rich repeat containing 32 [Source:HGNC Symbol;Acc:HGNC:4161]	protein_coding	ENST00000260061,ENST00000404995,ENST00000407242,ENST00000421973,ENST00000464145	-	chr11	76657524	76670747	56.19
ENSG00000137868	1.79024	3470.25244833955,0.134759915987702,13.2846994178149	2.83997e-40	1.42159e-38	1	2.51994	34.4036164199077,0.388829666828978,6.48082743143428	9.1221e-11	6.14065e-10	1	STRA6	stimulated by retinoic acid 6 [Source:HGNC Symbol;Acc:HGNC:30650]	protein_coding	ENST00000323940,ENST00000395105,ENST00000416286,ENST00000423167,ENST00000432245,ENST00000449139,ENST00000535552,ENST00000545137,ENST00000563965,ENST00000569936,ENST00000571341,ENST00000572785,ENST00000572975,ENST00000573214,ENST00000573391,ENST00000573456,ENST00000573724,ENST00000574278,ENST00000574439,ENST00000574570,ENST00000575272,ENST00000616000	-	chr15	74179466	74212267	55.21
ENSG00000137877	2.43635	18.3833968653834,0.523273784476104,4.65598346566019	3.22438e-06	1.52869e-05	1	2.34949	37.3734335580372,0.364247826414628,6.45025090117939	1.11665e-10	7.4675e-10	1	SPTBN5	spectrin, beta, non-erythrocytic 5 [Source:HGNC Symbol;Acc:HGNC:15680]	protein_coding	ENST00000320955,ENST00000563899	-	chr15	41848144	41894077	59.31
ENSG00000138131	4.21537	176.869224295753,0.247976714673903,16.9990706279612	8.34322e-65	9.32716e-63	1	2.65545	40.0638668967356,0.36078977542073,7.36010832509294	1.83761e-13	1.56854e-12	1	LOXL4	lysyl oxidase like 4 [Source:HGNC Symbol;Acc:HGNC:17171]	protein_coding	ENST00000260702	-	chr10	98247690	98268250	53.26
ENSG00000138166	1.81151	429.842473000331,0.197534030962221,9.17059869899692	4.70399e-20	8.6209e-19	1	1.4195	660.76535653418,0.102489186398423,13.850286134408	1.26706e-43	4.51215e-42	1	DUSP5	dual specificity phosphatase 5 [Source:HGNC Symbol;Acc:HGNC:3071]	protein_coding	ENST00000369583,ENST00000468749	+	chr10	110497838	110511544	49.09
ENSG00000138207	3.51629	47.0163494429668,0.395265666877775,8.89602853584558	5.78807e-19	9.83386e-18	1	3.78011	24.9505705515127,0.51432330166612,7.34967129041851	1.98695e-13	1.69066e-12	1	RBP4	retinol binding protein 4 [Source:HGNC Symbol;Acc:HGNC:9922]	protein_coding	ENST00000371464,ENST00000371467,ENST00000371469,ENST00000615669,ENST00000629763	-	chr10	93591687	93601744	49.28
ENSG00000138316	7.33657	15.7065987183949,1.45540182004753,5.04092554897377	4.63286e-07	2.50446e-06	1	3.20084	84.7199920235578,0.275659898452855,11.6115518481588	3.60022e-31	8.26378e-30	1	ADAMTS14	ADAM metallopeptidase with thrombospondin type 1 motif 14 [Source:HGNC Symbol;Acc:HGNC:14899]	protein_coding	ENST00000373207,ENST00000373208	+	chr10	70672803	70762441	52.87
ENSG00000138615	4.45385	11.7266068078149,1.06904036709807,4.16621408840879	3.097e-05	0.000126853	1	3.03494	40.9037501897984,0.371631299252971,8.16652378933789	3.17403e-16	3.36805e-15	1	CILP	cartilage intermediate layer protein [Source:HGNC Symbol;Acc:HGNC:1980]	protein_coding	ENST00000261883	-	chr15	65194758	65211488	49.97
ENSG00000138759	2.61492	19.2626923002078,0.728425876480826,3.58982804148422	0.000330896	0.00111736	1	1.72997	66.0484746011928,0.259911412895406,6.65600264499319	2.81375e-11	1.98523e-10	1	FRAS1	Fraser extracellular matrix complex subunit 1 [Source:HGNC Symbol;Acc:HGNC:19185]	protein_coding	ENST00000264899,ENST00000325942,ENST00000502446,ENST00000508900,ENST00000508909,ENST00000509802,ENST00000510944,ENST00000512123	+	chr4	78057570	78544269	39.75
ENSG00000138772	2.13886	5.35247728165232,0.93212240949421,2.29461006362214	0.0217555	0.0476637	1	3.52304	14.2052152049466,0.645360219307818,5.45903433631074	4.78731e-08	2.39117e-07	1	ANXA3	annexin A3 [Source:HGNC Symbol;Acc:HGNC:541]	protein_coding	ENST00000264908,ENST00000503570,ENST00000503776,ENST00000505805,ENST00000508214,ENST00000510502,ENST00000512373,ENST00000512542,ENST00000512884,ENST00000514171	+	chr4	78551519	78610451	39.99
ENSG00000139219	1.47646	5393.57811873564,0.0935759543989936,15.7781820281851	4.3967e-56	3.76165e-54	1	1.3961	2395.32304406668,0.112460279318479,12.4141828316358	2.18911e-35	5.97584e-34	1	COL2A1	collagen, type II, alpha 1 [Source:HGNC Symbol;Acc:HGNC:2200]	protein_coding	ENST00000337299,ENST00000380518,ENST00000465743,ENST00000466884,ENST00000474996,ENST00000483376,ENST00000490609,ENST00000493991,ENST00000546974	-	chr12	47972965	48004486	55.34
ENSG00000139629	1.50663	12.3240099230891,0.642205178831315,2.34602497505433	0.0189748	0.0424195	1	1.35881	19.7614990225556,0.456010952979098,2.97976695837531	0.00288468	0.00697083	1	GALNT6	polypeptide N-acetylgalactosaminyltransferase 6 [Source:HGNC Symbol;Acc:HGNC:4128]	protein_coding	ENST00000356317,ENST00000543196,ENST00000603188,ENST00000603203,ENST00000603482,ENST00000603563,ENST00000603641,ENST00000603680,ENST00000604381,ENST00000604426,ENST00000604506,ENST00000604847,ENST00000605055,ENST00000605089,ENST00000605138,ENST00000605367,ENST00000605617,ENST00000605720,ENST00000605822	-	chr12	51351247	51392867	49.89
ENSG00000139832	1.121	57.7661946811319,0.32724031512812,3.42561628908689	0.000613406	0.00196339	1	2.21757	108.519982198902,0.23149175689692,9.57946431519733	9.75496e-22	1.43075e-20	1	RAB20	RAB20, member RAS oncogene family [Source:HGNC Symbol;Acc:HGNC:18260]	protein_coding	ENST00000267328	-	chr13	110523066	110561733	49.74
ENSG00000139946	1.9275	7.13313566141051,0.793893154956878,2.42790240588255	0.0151864	0.034751	1	3.5116	9.95684160232893,0.773744106092838,4.53844646608262	5.66702e-06	2.1839e-05	1	PELI2	pellino E3 ubiquitin protein ligase family member 2 [Source:HGNC Symbol;Acc:HGNC:8828]	protein_coding	ENST00000267460,ENST00000559044,ENST00000561019	+	chr14	56117814	56301526	39.91
ENSG00000140090	4.41926	7.69700867493286,1.1947417564106,3.69892257774963	0.000216517	0.000761008	1	3.89803	5.37141966811966,1.0990460912825,3.54673892628947	0.000390031	0.00112749	1	SLC24A4	solute carrier family 24 (sodium/potassium/calcium exchanger), member 4 [Source:HGNC Symbol;Acc:HGNC:10978]	protein_coding	ENST00000393265,ENST00000525557,ENST00000526482,ENST00000531433,ENST00000532405,ENST00000554461,ENST00000554925,ENST00000556739	+	chr14	92322581	92501483	47.94
ENSG00000140092	2.07381	78.5913394579788,0.444184430060066,4.66880239001678	3.02961e-06	1.44328e-05	1	1.67226	271.638368788714,0.148478479682644,11.2626606447532	2.00609e-29	4.27053e-28	1	FBLN5	fibulin 5 [Source:HGNC Symbol;Acc:HGNC:3602]	protein_coding	ENST00000267620,ENST00000342058,ENST00000554121,ENST00000554468,ENST00000556154,ENST00000556961,ENST00000557088,ENST00000557462,ENST00000557570	-	chr14	91869412	91947987	47.21
ENSG00000140279	4.55883	21.1566993967499,0.75354488294142,6.04984166090855	1.44988e-09	1.07153e-08	1	2.43892	8.28297479490657,0.786745571389186,3.1000051218248	0.00193517	0.004849	1	DUOX2	dual oxidase 2 [Source:HGNC Symbol;Acc:HGNC:13273]	protein_coding	ENST00000389039,ENST00000558383,ENST00000558416,ENST00000560797,ENST00000603300	-	chr15	45092650	45114344	54.85
ENSG00000140470	3.02727	380.907020350181,0.155771732305899,19.434045168625	3.97746e-84	8.03591e-82	1	3.9179	174.401775939115,0.204032974701255,19.2022941477074	3.54101e-82	3.48206e-80	1	ADAMTS17	ADAM metallopeptidase with thrombospondin type 1 motif 17 [Source:HGNC Symbol;Acc:HGNC:17109]	protein_coding	ENST00000268070,ENST00000378898,ENST00000557896,ENST00000558930,ENST00000558960,ENST00000559976,ENST00000560486,ENST00000561355,ENST00000568565	-	chr15	99971589	100342005	46.62
ENSG00000140538	4.33583	11.1884808137222,1.0890403661804,3.98132628437161	6.85318e-05	0.000264856	1	1.62358	36.822973707213,0.367913250679926,4.41294171343795	1.01975e-05	3.79057e-05	1	NTRK3	neurotrophic tyrosine kinase, receptor, type 3 [Source:HGNC Symbol;Acc:HGNC:8033]	protein_coding	ENST00000317501,ENST00000355254,ENST00000357724,ENST00000360948,ENST00000394480,ENST00000540489,ENST00000542733,ENST00000557856,ENST00000557897,ENST00000558306,ENST00000558576,ENST00000558676,ENST00000559067,ENST00000559188,ENST00000559680,ENST00000559764,ENST00000560017,ENST00000560201,ENST00000560739,ENST00000626019,ENST00000629765	-	chr15	87859751	88256768	45.3
ENSG00000140545	1.76364	299.544380282989,0.135814188567795,12.9857135684507	1.47457e-38	6.96539e-37	1	1.53393	242.070985453766,0.178053665873324,8.61496863959007	6.99607e-18	8.31601e-17	1	MFGE8	milk fat globule-EGF factor 8 protein [Source:HGNC Symbol;Acc:HGNC:7036]	protein_coding	ENST00000268150,ENST00000268151,ENST00000542878,ENST00000557944,ENST00000558018,ENST00000558029,ENST00000558352,ENST00000558773,ENST00000559143,ENST00000559259,ENST00000559770,ENST00000559997,ENST00000560553,ENST00000560937,ENST00000566497,ENST00000613965,ENST00000617199	-	chr15	88898683	88913411	55.56
ENSG00000140795	2.58725	33.5267596684983,0.424639647067757,6.09281285637166	1.10944e-09	8.31656e-09	1	2.44876	9.94333860548641,0.73872408065842,3.31484471797674	0.00091694	0.00246077	1	MYLK3	myosin light chain kinase 3 [Source:HGNC Symbol;Acc:HGNC:29826]	protein_coding	ENST00000394809,ENST00000536476,ENST00000562104,ENST00000564731,ENST00000565182,ENST00000569810,ENST00000569844	-	chr16	46703369	46790407	46.75
ENSG00000140807	3.61	1080.50210197791,0.123579639899734,29.211965339376	1.36672e-187	2.29186e-184	1	1.62891	1086.97206297358,0.0946567538543688,17.2086233157362	2.28807e-66	1.55904e-64	1	NKD1	naked cuticle homolog 1 (Drosophila) [Source:HGNC Symbol;Acc:HGNC:17045]	protein_coding	ENST00000268459,ENST00000564336,ENST00000566396	+	chr16	50548330	50640739	51.85
ENSG00000141337	1.20908	127.420091937888,0.195912963180065,6.17149755227007	6.76462e-10	5.17263e-09	1	2.07335	113.457051345188,0.217808774532843,9.51910907402704	1.7467e-21	2.54249e-20	1	ARSG	arylsulfatase G [Source:HGNC Symbol;Acc:HGNC:24102]	protein_coding	ENST00000448504,ENST00000452479,ENST00000578554,ENST00000578726,ENST00000581032,ENST00000581639,ENST00000582154,ENST00000590690,ENST00000621439	+	chr17	68259182	68422731	45.96
ENSG00000141750	1.57692	2572.42309809407,0.143256186426871,11.0076609091008	3.50998e-28	1.03991e-26	1	1.39629	163.645657348275,0.177086637712802,7.8847842018131	3.1508e-15	3.1001e-14	1	STAC2	SH3 and cysteine rich domain 2 [Source:HGNC Symbol;Acc:HGNC:23990]	protein_coding	ENST00000333461,ENST00000584501	-	chr17	39210536	39225872	57.72
ENSG00000141753	6.8174	3487.40859459559,0.18456602450456,36.9374822439815	1e-298	3e-295	1	1.3229	8289.98775918379,0.0880167712497733,15.0301015677739	4.6629e-51	2.06396e-49	1	IGFBP4	insulin like growth factor binding protein 4 [Source:HGNC Symbol;Acc:HGNC:5473]	protein_coding	ENST00000269593	+	chr17	40443461	40457731	53
ENSG00000142089	1.83163	2362.06605726253,0.132040097819219,13.8717643640587	9.39374e-44	5.45064e-42	1	3.60368	82.2693613612268,0.280594211143813,12.8430241527516	9.41245e-38	2.72866e-36	1	IFITM3	interferon induced transmembrane protein 3 [Source:HGNC Symbol;Acc:HGNC:5414]	protein_coding	ENST00000399808,ENST00000526811,ENST00000531688,ENST00000602735	-	chr11	319669	327537	54.34
ENSG00000142173	1.38378	6717.60383664957,0.0719946764507231,19.2206041698019	2.48856e-82	4.63673e-80	1	1.22744	4951.82742718947,0.115228697018152,10.6522153649496	1.70264e-26	3.11826e-25	1	COL6A2	collagen, type VI, alpha 2 [Source:HGNC Symbol;Acc:HGNC:2212]	protein_coding	ENST00000300527,ENST00000310645,ENST00000397763,ENST00000409416,ENST00000413758,ENST00000436769,ENST00000460886,ENST00000485591	+	chr21	46098097	46132849	55.88
ENSG00000142178	1.44242	30.4451497540751,0.469006654462165,3.07548434593689	0.00210161	0.00599556	1	1.14836	79.2780256213057,0.282707804443346,4.06201461681459	4.8651e-05	0.000164005	1	SIK1	salt inducible kinase 1 [Source:HGNC Symbol;Acc:HGNC:11142]	protein_coding	ENST00000270162,ENST00000478426	-	chr21	43414515	43427128	56.06
ENSG00000142303	2.47727	2688.82791205994,0.134870701909578,18.3677501666289	2.38078e-75	3.5967e-73	1	1.43271	787.126716587914,0.137013185634314,10.4567311795713	1.36483e-25	2.39323e-24	1	ADAMTS10	ADAM metallopeptidase with thrombospondin type 1 motif 10 [Source:HGNC Symbol;Acc:HGNC:13201]	protein_coding	ENST00000270328,ENST00000593534,ENST00000593826,ENST00000593913,ENST00000595838,ENST00000596236,ENST00000596466,ENST00000596709,ENST00000596851,ENST00000596911,ENST00000597188,ENST00000601163,ENST00000601872,ENST00000603221	-	chr19	8580242	8610735	54.58
ENSG00000142319	1.13593	951.222497926652,0.129776825987242,8.75292496088798	2.07893e-18	3.38791e-17	1	4.21248	64.9468021291505,0.341164661221824,12.3473404439628	5.03485e-35	1.35308e-33	1	SLC6A3	solute carrier family 6 (neurotransmitter transporter), member 3 [Source:HGNC Symbol;Acc:HGNC:11049]	protein_coding	ENST00000270349,ENST00000511750,ENST00000512002	-	chr5	1392790	1445430	54.61
ENSG00000142347	1.20094	54.707840492251,0.284690506855278,4.21841802569883	2.46022e-05	0.000102269	1	1.37041	42.1092221969117,0.324793475321036,4.21932757926179	2.45032e-05	8.63876e-05	1	MYO1F	myosin IF [Source:HGNC Symbol;Acc:HGNC:7600]	protein_coding	ENST00000338257,ENST00000594774,ENST00000594977,ENST00000595046,ENST00000595191,ENST00000595325,ENST00000596245,ENST00000596645,ENST00000596675,ENST00000596937,ENST00000597222,ENST00000597459,ENST00000598005,ENST00000598321,ENST00000598529,ENST00000598797,ENST00000599123,ENST00000600825,ENST00000600885,ENST00000601502,ENST00000602136,ENST00000613525	-	chr19	8520790	8577577	52.58
ENSG00000142408	1.83374	300.468016613882,0.181317102145392,10.1134306693142	4.81674e-24	1.14896e-22	1	2.17203	61.0294034357778,0.282170331091553,7.69757257813431	1.38675e-14	1.29313e-13	1	CACNG8	calcium channel, voltage-dependent, gamma subunit 8 [Source:HGNC Symbol;Acc:HGNC:13628]	protein_coding	ENST00000270458	+	chr19	53963040	53990215	53.11
ENSG00000142449	3.07772	72.4485793758185,0.311123851771669,9.89227827806348	4.49676e-23	9.96118e-22	1	2.47901	34.4841059050468,0.38524039216321,6.43496566665853	1.23501e-10	8.21775e-10	1	FBN3	fibrillin 3 [Source:HGNC Symbol;Acc:HGNC:18794]	protein_coding	ENST00000270509,ENST00000594331,ENST00000595036,ENST00000598269,ENST00000600128,ENST00000601281,ENST00000601739,ENST00000602121	-	chr19	8065402	8149846	52.88
ENSG00000142530	2.2798	6.99635593833383,0.981651892698402,2.32241107607526	0.0202108	0.0447886	1	1.85301	23.3480870427202,0.503382765801099,3.68110699812782	0.000232224	0.000698001	1	FAM71E1	family with sequence similarity 71 member E1 [Source:HGNC Symbol;Acc:HGNC:25107]	protein_coding	ENST00000593796,ENST00000595790,ENST00000599206,ENST00000600100,ENST00000600330,ENST00000602178	-	chr19	50466785	50476753	53.07
ENSG00000142606	5.15063	12.7370612740123,1.1316238769436,4.55153721502312	5.32554e-06	2.44534e-05	1	4.18431	6.40783157388737,1.02969537613149,4.06363745409401	4.83138e-05	0.000162932	1	MMEL1	membrane metallo-endopeptidase-like 1 [Source:HGNC Symbol;Acc:HGNC:14668]	protein_coding	ENST00000378412,ENST00000464195,ENST00000469962,ENST00000471840,ENST00000491941,ENST00000502556,ENST00000504800,ENST00000509374,ENST00000511099	-	chr1	2590639	2632990	54.94
ENSG00000142920	3.38509	11.914859041711,0.892028781485553,3.79482245592016	0.000147749	0.00053651	1	1.46336	69.6380924491992,0.254046295315806,5.76019680970996	8.40159e-09	4.60438e-08	1	AZIN2	antizyme inhibitor 2 [Source:HGNC Symbol;Acc:HGNC:29957]	protein_coding	ENST00000294517,ENST00000373440,ENST00000373441,ENST00000373443,ENST00000462920,ENST00000471119,ENST00000473089,ENST00000475935,ENST00000477570,ENST00000478204,ENST00000478635,ENST00000481886,ENST00000483027,ENST00000484656,ENST00000492420,ENST00000492521,ENST00000495135,ENST00000497280,ENST00000497710	+	chr1	33081104	33120530	45.93
ENSG00000143248	1.853	32.5697779940717,0.512217719752116,3.61759879605578	0.000297349	0.00101346	1	1.8131	59.9416486952624,0.302616726781048,5.99141897495904	2.08018e-09	1.21668e-08	1	RGS5	regulator of G-protein signaling 5 [Source:HGNC Symbol;Acc:HGNC:10001]	protein_coding	ENST00000313961,ENST00000367903,ENST00000428971,ENST00000469495,ENST00000525894,ENST00000527988,ENST00000530241,ENST00000530507,ENST00000531476,ENST00000531954,ENST00000534288,ENST00000618415	-	chr1	163111121	163321791	37.67
ENSG00000143333	1.34734	654.232278073085,0.102590279914183,13.1332279982507	2.12405e-39	1.02646e-37	1	2.75916	237.888739136684,0.182263902026635,15.138269064009	9.05661e-52	4.11399e-50	1	RGS16	regulator of G-protein signaling 16 [Source:HGNC Symbol;Acc:HGNC:9997]	protein_coding	ENST00000367558	-	chr1	182598623	182604408	50.88
ENSG00000143344	1.38048	700.628156334938,0.0957114327613315,14.4233182082373	3.69159e-47	2.38093e-45	1	1.99451	430.138329591059,0.137777889057033,14.4762470759998	1.71192e-47	6.8903e-46	1	RGL1	ral guanine nucleotide dissociation stimulator-like 1 [Source:HGNC Symbol;Acc:HGNC:30281]	protein_coding	ENST00000304685,ENST00000360851	+	chr1	183636085	183928531	39.98
ENSG00000143473	2.44216	8.78744672641101,0.851559358337769,2.86787199258169	0.00413243	0.011017	1	2.43973	12.3549517790972,0.688533126580677,3.54337844968402	0.000395035	0.0011408	1	KCNH1	potassium channel, voltage gated eag related subfamily H, member 1 [Source:HGNC Symbol;Acc:HGNC:6250]	protein_coding	ENST00000271751,ENST00000367007	-	chr1	210678315	211134115	41.07
ENSG00000143603	4.20234	23.5693103084702,0.65401963085482,6.42540812400539	1.31516e-10	1.0907e-09	1	1.14414	24.2560450848278,0.437477699313366,2.61531200127004	0.0089146	0.0192664	1	KCNN3	potassium channel, calcium activated intermediate/small conductance subfamily N alpha, member 3 [Source:HGNC Symbol;Acc:HGNC:6292]	protein_coding	ENST00000271915,ENST00000358505,ENST00000361147,ENST00000515643,ENST00000618040	-	chr1	154697455	154870280	48.86
ENSG00000143632	5.56714	176.607138442318,0.356382202833814,15.6212580313553	5.21661e-55	4.35211e-53	1	3.10597	8.7368273765266,0.769314153764903,4.03732646348339	5.40638e-05	0.000180529	1	ACTA1	actin, alpha 1, skeletal muscle [Source:HGNC Symbol;Acc:HGNC:129]	protein_coding	ENST00000366683,ENST00000366684	-	chr1	229431245	229434098	62.54
ENSG00000143847	1.85706	17.1077007447904,0.689168435325404,2.69463861275094	0.0070465	0.0177102	1	1.05013	128.472106223979,0.196033994249651,5.35685289542635	8.4684e-08	4.11577e-07	1	PPFIA4	protein tyrosine phosphatase, receptor type, f polypeptide (PTPRF), interacting protein (liprin), alpha 4 [Source:HGNC Symbol;Acc:HGNC:9248]	protein_coding	ENST00000272198,ENST00000295706,ENST00000367240,ENST00000447715,ENST00000486360,ENST00000594572,ENST00000594656,ENST00000597023,ENST00000599514,ENST00000599966,ENST00000600426,ENST00000600447,ENST00000601609	+	chr1	203026498	203078740	52.65
ENSG00000143858	2.86533	2002.53086910727,0.17360019268899,16.5053191290025	3.35952e-61	3.29449e-59	1	3.6171	26.7285103725293,0.481063366938087,7.51896634406833	5.5211e-14	4.89266e-13	1	SYT2	synaptotagmin 2 [Source:HGNC Symbol;Acc:HGNC:11510]	protein_coding	ENST00000367267,ENST00000367268	-	chr1	202590596	202710417	50.15
ENSG00000144010	3.94066	135.534310771651,0.345401693412723,11.4089061560334	3.77446e-30	1.27689e-28	1	5.0405	197.963690144404,0.237427568898515,21.2296488326808	5.0841e-100	6.87426e-98	1	TRIM43B	tripartite motif containing 43B [Source:HGNC Symbol;Acc:HGNC:37146]	unprocessed_pseudogene	ENST00000432468	-	chr2	95477164	95482714	39.6
ENSG00000144015	4.17427	197.798542807583,0.314408789514187,13.2765669784404	3.16579e-40	1.57997e-38	1	6.00159	244.52249189622,0.567574688071036,10.5741033149512	3.92918e-26	7.09836e-25	1	TRIM43	tripartite motif containing 43 [Source:HGNC Symbol;Acc:HGNC:19015]	protein_coding	ENST00000272395	+	chr2	95592018	95599778	39.6
ENSG00000144188	3.58258	9.01761078439619,0.947945869032221,3.77931083865543	0.000157263	0.000568227	1	6.3214	8.03280235659114,1.23738371354305,5.10868045968531	3.24416e-07	1.46904e-06	1	TRIM43CP	tripartite motif containing 43C, pseudogene [Source:HGNC Symbol;Acc:HGNC:43981]	unprocessed_pseudogene	ENST00000422468	-	chr2	97025981	97031636	39.5
ENSG00000144802	4.50451	20.9281025516985,1.31620035627679,3.42235832713993	0.000620804	0.00198593	1	2.25363	189.900171605035,0.190323845987186,11.8410177336004	2.39529e-32	5.88017e-31	1	NFKBIZ	nuclear factor of kappa light polypeptide gene enhancer in B-cells inhibitor, zeta [Source:HGNC Symbol;Acc:HGNC:29805]	protein_coding	ENST00000326151,ENST00000326172,ENST00000394054,ENST00000461724,ENST00000465476,ENST00000477601,ENST00000483180,ENST00000486444,ENST00000491281,ENST00000495089,ENST00000495719	+	chr3	101827991	101861022	40.23
ENSG00000144857	5.6755	18.9535475744738,1.39572029526845,4.06636204205288	4.77527e-05	0.000190296	1	3.77486	81.7252129157229,0.294080765076251,12.8361504121102	1.02864e-37	2.97702e-36	1	BOC	BOC cell adhesion associated, oncogene regulated [Source:HGNC Symbol;Acc:HGNC:17173]	protein_coding	ENST00000273395,ENST00000355385,ENST00000462425,ENST00000463971,ENST00000464546,ENST00000466059,ENST00000471963,ENST00000473008,ENST00000477178,ENST00000479182,ENST00000484034,ENST00000485230,ENST00000488486,ENST00000494687,ENST00000495514,ENST00000497495,ENST00000498710	+	chr3	113211003	113287459	47.04
ENSG00000145113	2.89979	7.42402418064155,0.944182893373211,3.07121829562368	0.00213187	0.00607569	1	4.68531	13.6227320436332,0.799266457851788,5.86200738366837	4.57305e-09	2.58633e-08	1	MUC4	mucin 4, cell surface associated [Source:HGNC Symbol;Acc:HGNC:7514]	protein_coding	ENST00000308466,ENST00000339251,ENST00000346145,ENST00000349607,ENST00000392407,ENST00000415455,ENST00000448861,ENST00000462323,ENST00000463781,ENST00000464234,ENST00000466475,ENST00000467235,ENST00000469992,ENST00000470451,ENST00000475231,ENST00000477086,ENST00000477756,ENST00000478156,ENST00000478685,ENST00000479406,ENST00000480843,ENST00000486425	-	chr3	195746765	195812277	53.76
ENSG00000145287	2.59623	12.2986281817939,1.1149686413085,2.32852379799799	0.0198843	0.0441935	1	2.92538	20.7671811496065,0.506226986679326,5.7787980001874	7.52362e-09	4.14422e-08	1	PLAC8	placenta specific 8 [Source:HGNC Symbol;Acc:HGNC:19254]	protein_coding	ENST00000311507,ENST00000411416,ENST00000426923,ENST00000505406,ENST00000509973,ENST00000515389	-	chr4	83090048	83137075	41.72
ENSG00000145423	6.27334	14.7609757804827,1.57170952054029,3.99141227573556	6.5681e-05	0.000255014	1	4.54669	84.5143722751117,0.313454518238382,14.5051114193945	1.12455e-47	4.55797e-46	1	SFRP2	secreted frizzled-related protein 2 [Source:HGNC Symbol;Acc:HGNC:10777]	protein_coding	ENST00000274063	-	chr4	153780592	153789120	42.85
ENSG00000146005	2.56527	31.5973912841069,0.395377832309022,6.48816047634323	8.68907e-11	7.38879e-10	1	1.42582	33.1943865522892,0.411231876297619,3.46719795805887	0.000525914	0.00148048	1	PSD2	pleckstrin and Sec7 domain containing 2 [Source:HGNC Symbol;Acc:HGNC:19092]	protein_coding	ENST00000274710	+	chr5	139795821	139844466	51.79
ENSG00000146090	6.36761	15.7482172817147,1.59114786366182,4.00189694944506	6.28367e-05	0.000244878	1	3.89941	106.810349151291,0.283168242690625,13.7706304748921	3.82857e-43	1.33861e-41	1	RASGEF1C	RasGEF domain family member 1C [Source:HGNC Symbol;Acc:HGNC:27400]	protein_coding	ENST00000361132,ENST00000393371,ENST00000519456,ENST00000519883,ENST00000520209,ENST00000522500,ENST00000615330	-	chr5	180100791	180209153	49.96
ENSG00000146278	1.07354	777.363472919779,0.099232273583658,10.8184900093698	2.81375e-27	7.90348e-26	1	1.32665	784.168446610082,0.109777823700663,12.0848734796268	1.26965e-33	3.26022e-32	1	PNRC1	proline rich nuclear receptor coactivator 1 [Source:HGNC Symbol;Acc:HGNC:17278]	protein_coding	ENST00000336032,ENST00000354922,ENST00000369472	+	chr6	89080751	89085160	48.53
ENSG00000146426	2.46956	39.4945636624307,0.634868901362536,3.88987222561634	0.000100297	0.000375001	1	2.16606	136.370793900266,0.225370993909669,9.61110604723863	7.17738e-22	1.05989e-20	1	TIAM2	T-cell lymphoma invasion and metastasis 2 [Source:HGNC Symbol;Acc:HGNC:11806]	protein_coding	ENST00000275246,ENST00000318981,ENST00000360366,ENST00000431620,ENST00000449545,ENST00000456877,ENST00000460692,ENST00000461783,ENST00000462408,ENST00000528391,ENST00000528535,ENST00000529824,ENST00000535064,ENST00000535231,ENST00000535583,ENST00000537845,ENST00000538270,ENST00000539296,ENST00000543712,ENST00000545347,ENST00000546145	+	chr6	154832697	155257723	43.49
ENSG00000146966	8.17943	28.1540112350841,1.51924835431578,5.38386816623705	7.29019e-08	4.39745e-07	1	2.46378	197.402108043532,0.176677551722399,13.9450398695061	3.3726e-44	1.22112e-42	1	DENND2A	DENN/MADD domain containing 2A [Source:HGNC Symbol;Acc:HGNC:22212]	protein_coding	ENST00000275884,ENST00000461883,ENST00000469373,ENST00000475837,ENST00000477488,ENST00000489552,ENST00000491728,ENST00000492720,ENST00000496613,ENST00000537639	-	chr7	140518420	140673993	47.56
ENSG00000147509	1.34005	26.6762926926481,0.450660439197447,2.97352452591468	0.00294401	0.00811842	1	3.86484	27.5645254972467,0.483287414347366,7.99697153138677	1.27517e-15	1.29287e-14	1	RGS20	regulator of G-protein signaling 20 [Source:HGNC Symbol;Acc:HGNC:14600]	protein_coding	ENST00000276500,ENST00000297313,ENST00000344277,ENST00000517405,ENST00000517659,ENST00000518286,ENST00000522225,ENST00000523064,ENST00000523280,ENST00000523414	+	chr8	53851808	53959303	42.32
ENSG00000147852	1.7779	123.747289300525,0.287832927899813,6.17683247440247	6.54004e-10	5.01234e-09	1	3.33056	137.446061847287,0.227664214340571,14.6292755412145	1.82722e-48	7.60187e-47	1	VLDLR	very low density lipoprotein receptor [Source:HGNC Symbol;Acc:HGNC:12698]	protein_coding	ENST00000382096,ENST00000382099,ENST00000382100,ENST00000478776	+	chr9	2621834	2660053	41.97
ENSG00000148120	1.00785	2294.89458144501,0.0690605650167716,14.5937428956503	3.07835e-48	2.03232e-46	1	1.12836	1481.7273773753,0.0883957467616224,12.7648126200301	2.5777e-37	7.36176e-36	1	C9orf3	chromosome 9 open reading frame 3 [Source:HGNC Symbol;Acc:HGNC:1361]	protein_coding	ENST00000277198,ENST00000297979,ENST00000375315,ENST00000424143,ENST00000427193,ENST00000428313,ENST00000445181,ENST00000451893,ENST00000460573,ENST00000462125,ENST00000463372,ENST00000468164,ENST00000471978,ENST00000473778,ENST00000478473,ENST00000478603,ENST00000479161,ENST00000482056,ENST00000488186,ENST00000489318,ENST00000489562,ENST00000496567	+	chr9	94726701	95087218	42.89
ENSG00000148180	1.51614	373.404728237095,0.211282473679574,7.17590035752034	7.18329e-13	7.50508e-12	1	1.53942	745.117971159576,0.129940514180184,11.8471463319307	2.22644e-32	5.48123e-31	1	GSN	gelsolin [Source:HGNC Symbol;Acc:HGNC:4620]	protein_coding	ENST00000341272,ENST00000373806,ENST00000373807,ENST00000373808,ENST00000373818,ENST00000373823,ENST00000394353,ENST00000412819,ENST00000432226,ENST00000434663,ENST00000436847,ENST00000449733,ENST00000449773,ENST00000475428,ENST00000477104,ENST00000477553,ENST00000477863,ENST00000483960,ENST00000485767,ENST00000545652	+	chr9	121207794	121332843	46.87
ENSG00000148204	3.00066	155.496347255813,0.241592131276042,12.420371858789	2.02618e-35	8.47305e-34	1	1.77062	10.0586889959493,0.763073050132339,2.32038436970747	0.0203201	0.0400866	1	CRB2	crumbs family member 2 [Source:HGNC Symbol;Acc:HGNC:18688]	protein_coding	ENST00000359999,ENST00000373631,ENST00000460253	+	chr9	123356170	123380324	59.51
ENSG00000148357	2.84873	304.061274660668,0.183574270026399,15.5181457479002	2.61499e-54	2.11839e-52	1	3.13038	16.2075447541055,0.591347616643252,5.2936395896529	1.19906e-07	5.7184e-07	1	HMCN2	hemicentin 2 [Source:HGNC Symbol;Acc:HGNC:21293]	protein_coding	ENST00000428715,ENST00000480829,ENST00000487727,ENST00000611173,ENST00000623487,ENST00000624552	+	chr9	130265882	130434123	54.64
ENSG00000148408	2.23539	39.9868175965656,0.424435502132692,5.26674381280189	1.38865e-07	8.07428e-07	1	2.94749	30.9064084425302,0.434733160006429,6.77998915700426	1.20185e-11	8.79882e-11	1	CACNA1B	calcium channel, voltage-dependent, N type, alpha 1B subunit [Source:HGNC Symbol;Acc:HGNC:1389]	protein_coding	ENST00000277549,ENST00000277551,ENST00000371355,ENST00000371357,ENST00000371363,ENST00000371372,ENST00000413253	+	chr9	137877789	138124624	49.94
ENSG00000150244	5.5559	24.3535993537306,1.16029227660893,4.78836259717274	1.68148e-06	8.34839e-06	1	4.68417	84.5596971116058,0.323419621513886,14.4832575931747	1.54593e-47	6.23671e-46	1	TRIM48	tripartite motif containing 48 [Source:HGNC Symbol;Acc:HGNC:19021]	protein_coding	ENST00000417545	+	chr11	55262182	55271119	36.84
ENSG00000150551	2.97883	1939.51217522996,0.125748600124095,23.6887854054045	4.70538e-124	2.25442e-121	1	1.66855	568.41475946495,0.131794756332558,12.6601889631558	9.82625e-37	2.76525e-35	1	LYPD1	LY6/PLAUR domain containing 1 [Source:HGNC Symbol;Acc:HGNC:28431]	protein_coding	ENST00000345008,ENST00000397463,ENST00000449209	-	chr2	132644853	132671579	45.33
ENSG00000150594	2.9714	40.9613976931831,0.477461500337146,6.2233291185243	4.86715e-10	3.79968e-09	1	2.37513	52.2163621298108,0.336658201995995,7.05500732864943	1.72592e-12	1.36457e-11	1	ADRA2A	adrenoceptor alpha 2A [Source:HGNC Symbol;Acc:HGNC:281]	protein_coding	ENST00000280155	+	chr10	111077163	111080907	59.23
ENSG00000151067	2.26338	90.7433667543713,0.469883976452286,4.81689851843777	1.45807e-06	7.32046e-06	1	1.26897	470.836547280475,0.115568377501032,10.9802671897285	4.75515e-28	9.45947e-27	1	CACNA1C	calcium channel, voltage-dependent, L type, alpha 1C subunit [Source:HGNC Symbol;Acc:HGNC:1390]	protein_coding	ENST00000327702,ENST00000335762,ENST00000344100,ENST00000347598,ENST00000399591,ENST00000399595,ENST00000399597,ENST00000399601,ENST00000399603,ENST00000399606,ENST00000399617,ENST00000399621,ENST00000399629,ENST00000399634,ENST00000399637,ENST00000399638,ENST00000399641,ENST00000399644,ENST00000399649,ENST00000399655,ENST00000402845,ENST00000406454,ENST00000465278,ENST00000465934,ENST00000480911…	+	chr12	1970786	2697950	47.13
ENSG00000151117	2.1814	27.591757782943,0.432683474058716,5.0415646422836	4.61741e-07	2.49691e-06	1	1.77117	29.7848326476611,0.40790323807991,4.34214193708377	1.411e-05	5.14543e-05	1	TMEM86A	transmembrane protein 86A [Source:HGNC Symbol;Acc:HGNC:26890]	protein_coding	ENST00000280734,ENST00000524888,ENST00000527002,ENST00000529240,ENST00000533987	+	chr11	18693122	18704785	51.95
ENSG00000151651	1.28307	44.3358239919638,0.308389582443164,4.16054033315701	3.17496e-05	0.000129761	1	1.66448	31.1636846958485,0.400855358703309,4.15232913444407	3.29108e-05	0.000113781	1	ADAM8	ADAM metallopeptidase domain 8 [Source:HGNC Symbol;Acc:HGNC:215]	protein_coding	ENST00000415217,ENST00000445355,ENST00000463298,ENST00000468964,ENST00000485491,ENST00000486609,ENST00000537099,ENST00000559018,ENST00000559180,ENST00000560135,ENST00000561175	-	chr10	133262403	133276868	63.75
ENSG00000151892	4.38594	68.0363603733336,0.644553535600068,6.80462162788423	1.01315e-11	9.50198e-11	1	1.20902	370.93561568498,0.145052807027426,8.33500245159762	7.74966e-17	8.6364e-16	1	GFRA1	GDNF family receptor alpha 1 [Source:HGNC Symbol;Acc:HGNC:4243]	protein_coding	ENST00000355422,ENST00000369234,ENST00000369236,ENST00000439649,ENST00000490345	-	chr10	116056925	116273467	44
ENSG00000151948	3.64472	9.30136538849239,0.95312843924949,3.82395290809168	0.000131329	0.000481157	1	3.13866	18.4556124452735,0.549163304666497,5.71535693808364	1.09474e-08	5.92083e-08	1	GLT1D1	glycosyltransferase 1 domain containing 1 [Source:HGNC Symbol;Acc:HGNC:26483]	protein_coding	ENST00000281703,ENST00000413816,ENST00000441390,ENST00000442111,ENST00000537468,ENST00000539044	+	chr12	128853427	128984968	45.85
ENSG00000152315	2.77101	9.33017727701043,0.778580967897987,3.55905069402718	0.000372198	0.00124454	1	3.52343	17.2156627055993,0.585945580508212,6.01323776175291	1.81854e-09	1.06907e-08	1	KCNK13	potassium channel, two pore domain subfamily K, member 13 [Source:HGNC Symbol;Acc:HGNC:6275]	protein_coding	ENST00000282146	+	chr14	90061765	90185857	43.94
ENSG00000153404	3.69737	47.7565553369593,0.676737233846076,5.46353058299311	4.66757e-08	2.88289e-07	1	1.12785	298.140315961077,0.159099065245766,7.0889929999252	1.35091e-12	1.07793e-11	1	PLEKHG4B	pleckstrin homology and RhoGEF domain containing G4B [Source:HGNC Symbol;Acc:HGNC:29399]	protein_coding	ENST00000283426,ENST00000502646,ENST00000504041	+	chr5	140258	189970	53.5
ENSG00000153902	1.91936	66.1991416022125,0.351499972125828,5.46048702682675	4.7483e-08	2.92845e-07	1	1.45017	27.3205064283919,0.436684514796657,3.32087112073313	0.00089737	0.00241536	1	LGI4	leucine-rich repeat LGI family member 4 [Source:HGNC Symbol;Acc:HGNC:18712]	protein_coding	ENST00000310123,ENST00000392225,ENST00000473160,ENST00000493050,ENST00000587780,ENST00000591633,ENST00000591840,ENST00000592346,ENST00000593248	-	chr19	35124513	35142451	55.73
ENSG00000154065	4.47051	8.08888006171133,1.4132694463711,3.16323849287582	0.00156024	0.00459981	1	2.79159	50.5408444739168,0.325656591958264,8.57217515009236	1.01548e-17	1.19072e-16	1	ANKRD29	ankyrin repeat domain 29 [Source:HGNC Symbol;Acc:HGNC:27110]	protein_coding	ENST00000322980,ENST00000585908,ENST00000586087,ENST00000586511,ENST00000587763,ENST00000591280,ENST00000591617,ENST00000592179	-	chr18	23598926	23662885	44.27
ENSG00000154118	1.37814	35.3291422650128,0.354353161574343,3.88916340195211	0.00010059	0.00037593	1	1.81935	15.3954063059659,0.529078578143973,3.4387095089416	0.000584494	0.00163159	1	JPH3	junctophilin 3 [Source:HGNC Symbol;Acc:HGNC:14203]	protein_coding	ENST00000284262,ENST00000301008,ENST00000537256,ENST00000563609	+	chr16	87601835	87698156	56.65
ENSG00000154134	1.37118	202.411415788892,0.171537353221693,7.99350440481967	1.31156e-15	1.70097e-14	1	1.09092	321.653445004115,0.143775205721111,7.58766191602654	3.25729e-14	2.95926e-13	1	ROBO3	roundabout guidance receptor 3 [Source:HGNC Symbol;Acc:HGNC:13433]	protein_coding	ENST00000397801,ENST00000524971,ENST00000525304,ENST00000525448,ENST00000525482,ENST00000526551,ENST00000527196,ENST00000527245,ENST00000528068,ENST00000528144,ENST00000528820,ENST00000529658,ENST00000530647,ENST00000531075,ENST00000531119,ENST00000531545,ENST00000531888,ENST00000532472,ENST00000534598,ENST00000538940,ENST00000543966	+	chr11	124865386	124881470	56.31
ENSG00000154310	1.39685	76.3674318881639,0.23910602497759,5.84198046494177	5.15839e-09	3.59373e-08	1	1.28711	35.2905787567452,0.35566851039254,3.61886120539851	0.000295902	0.000872136	1	TNIK	TRAF2 and NCK interacting kinase [Source:HGNC Symbol;Acc:HGNC:30765]	protein_coding	ENST00000284483,ENST00000341852,ENST00000357327,ENST00000436636,ENST00000459881,ENST00000460047,ENST00000464785,ENST00000465393,ENST00000468757,ENST00000470834,ENST00000475336,ENST00000484051,ENST00000487846,ENST00000488470,ENST00000496492	-	chr3	171061339	171460408	39.55
ENSG00000154319	1.59448	29.9373936903627,0.416907628615716,3.8245417711184	0.000131016	0.000480218	1	1.43799	48.4690491140385,0.31101860506038,4.62349764847218	3.77323e-06	1.49367e-05	1	FAM167A	family with sequence similarity 167 member A [Source:HGNC Symbol;Acc:HGNC:15549]	protein_coding	ENST00000284486,ENST00000527445,ENST00000528111,ENST00000528897,ENST00000531564,ENST00000531804,ENST00000534308	-	chr8	11421463	11474715	52.59
ENSG00000154342	1.19606	681.692109719898,0.166733233997762,7.17349166081379	7.31087e-13	7.63362e-12	1	1.60748	26.2174659957519,0.506370630339344,3.17451035667923	0.0015009	0.00385973	1	WNT3A	wingless-type MMTV integration site family member 3A [Source:HGNC Symbol;Acc:HGNC:15983]	protein_coding	ENST00000284523	+	chr1	228007051	228061260	52.48
ENSG00000156049	4.52718	8.27044140537887,1.18508669682654,3.82012541384119	0.000133384	0.000488152	1	4.70574	8.50558592778319,0.985224669768109,4.7763149592242	1.78537e-06	7.40459e-06	1	GNA14	guanine nucleotide binding protein (G protein), alpha 14 [Source:HGNC Symbol;Acc:HGNC:4382]	protein_coding	ENST00000341700,ENST00000464095	-	chr9	77423079	77648307	42.21
ENSG00000156966	1.40589	11.3328571984753,0.583843693720152,2.40799289959517	0.0160405	0.036502	1	1.0026	28.4840030103708,0.41616101181185,2.40916040527905	0.0159893	0.0323998	1	B3GNT7	UDP-GlcNAc:betaGal beta-1,3-N-acetylglucosaminyltransferase 7 [Source:HGNC Symbol;Acc:HGNC:18811]	protein_coding	ENST00000287590,ENST00000479618	+	chr2	231395543	231401164	63.2
ENSG00000157343	1.38856	29.3377289353578,0.35708723782445,3.88857474347369	0.000100835	0.000376759	1	1.15104	28.3237878771332,0.401921468085716,2.86383659124276	0.00418544	0.00975468	1	ARMC12	armadillo repeat containing 12 [Source:HGNC Symbol;Acc:HGNC:21099]	protein_coding	ENST00000288065,ENST00000373866,ENST00000373869,ENST00000471400	+	chr6	35737032	35749079	46.92
ENSG00000157404	1.30384	82.215545006298,0.246588746531026,5.28750531495835	1.23996e-07	7.26769e-07	1	1.89912	58.5527839788195,0.34215559713807,5.55045754531763	2.84923e-08	1.45634e-07	1	KIT	v-kit Hardy-Zuckerman 4 feline sarcoma viral oncogene homolog [Source:HGNC Symbol;Acc:HGNC:6342]	protein_coding	ENST00000288135,ENST00000412167,ENST00000512959,ENST00000514582	+	chr4	54657918	54740715	40.87
ENSG00000157514	1.49005	493.849192474318,0.115033901028199,12.953099143106	2.25657e-38	1.05405e-36	1	1.43321	214.682906784115,0.156349840906293,9.16669533555547	4.87742e-20	6.5948e-19	1	TSC22D3	TSC22 domain family member 3 [Source:HGNC Symbol;Acc:HGNC:3051]	protein_coding	ENST00000315660,ENST00000372382,ENST00000372383,ENST00000372384,ENST00000372390,ENST00000372397,ENST00000480691,ENST00000486554,ENST00000502650,ENST00000502961,ENST00000503515,ENST00000505965,ENST00000506081,ENST00000506724,ENST00000510887,ENST00000514426,ENST00000514897	-	chrX	107713221	107777342	48.75
ENSG00000157570	7.6173	37.2710872665111,1.39407541900851,5.46405394519999	4.65382e-08	2.87758e-07	1	1.25948	247.921185605989,0.161394746200952,7.80374432877868	6.00969e-15	5.79118e-14	1	TSPAN18	tetraspanin 18 [Source:HGNC Symbol;Acc:HGNC:20660]	protein_coding	ENST00000340160,ENST00000517621,ENST00000518429,ENST00000519051,ENST00000520245,ENST00000520278,ENST00000520358,ENST00000520837,ENST00000520999,ENST00000521990,ENST00000533080,ENST00000533202,ENST00000533786	+	chr11	44726465	44932421	50.12
ENSG00000157613	3.57665	346.86458692553,0.207401378282516,17.2450497622164	1.21908e-66	1.41963e-64	1	3.57335	66.2145783987704,0.306525375429884,11.657613764301	2.09841e-31	4.86174e-30	1	CREB3L1	cAMP responsive element binding protein 3-like 1 [Source:HGNC Symbol;Acc:HGNC:18856]	protein_coding	ENST00000527342,ENST00000530518,ENST00000534616,ENST00000534787,ENST00000616094,ENST00000621158	+	chr11	46277661	46321422	52.82
ENSG00000157765	4.42662	145.535165159496,0.359445352324434,12.3151314653002	7.50927e-35	3.06382e-33	1	4.80114	189.733040555143,0.229179341363949,20.9492678597842	1.90538e-97	2.46093e-95	1	SLC34A2	solute carrier family 34 (type II sodium/phosphate cotransporter), member 2 [Source:HGNC Symbol;Acc:HGNC:11020]	protein_coding	ENST00000382051,ENST00000503434,ENST00000504570,ENST00000507530,ENST00000510033,ENST00000513204	+	chr4	25655301	25678748	48.27
ENSG00000158023	2.1059	65.8120095941014,0.487487791518464,4.31990674510536	1.56095e-05	6.69281e-05	1	1.91859	167.038224898481,0.17561482951045,10.9250035790205	8.7537e-28	1.72159e-26	1	WDR66	WD repeat domain 66 [Source:HGNC Symbol;Acc:HGNC:28506]	protein_coding	ENST00000288912,ENST00000397454,ENST00000428465,ENST00000535257,ENST00000540779,ENST00000543211,ENST00000545752,ENST00000545988,ENST00000546044	+	chr12	121917862	122003927	46.53
ENSG00000158258	3.58555	9.09734492059006,1.37965124218586,2.59887781369992	0.00935291	0.0227765	1	2.35111	41.7234471192454,0.335285868684542,7.01226919473031	2.34483e-12	1.83049e-11	1	CLSTN2	calsyntenin 2 [Source:HGNC Symbol;Acc:HGNC:17448]	protein_coding	ENST00000458420,ENST00000511524,ENST00000620185	+	chr3	139935185	140577397	42.71
ENSG00000158296	6.725	20.1200643940557,1.24223608226574,5.41362278397063	6.17622e-08	3.76204e-07	1	1.60803	15.2789776082511,0.539070904953039,2.98296769270022	0.00285468	0.00690799	1	SLC13A3	solute carrier family 13 (sodium-dependent dicarboxylate transporter), member 3 [Source:HGNC Symbol;Acc:HGNC:14430]	protein_coding	ENST00000279027,ENST00000290317,ENST00000372121,ENST00000413164,ENST00000417157,ENST00000420568,ENST00000450298,ENST00000464518,ENST00000468915,ENST00000472148,ENST00000495082	-	chr20	46557823	46684467	45.08
ENSG00000158373	1.56007	147.280262733998,0.31384562498095,4.97081815744722	6.6671e-07	3.52683e-06	1	2.64281	305.406470329541,0.146808241310516,18.0017851612634	1.88639e-72	1.47062e-70	1	HIST1H2BD	histone cluster 1, H2bd [Source:HGNC Symbol;Acc:HGNC:4747]	protein_coding	ENST00000289316,ENST00000377777	+	chr6	26158146	26171349	42.24
ENSG00000158406	1.73841	88.284454296745,0.405301900437452,4.2891669421381	1.79345e-05	7.61953e-05	1	2.58286	62.4166767683925,0.289655664113895,8.91701411093532	4.79029e-19	6.1457e-18	1	HIST1H4H	histone cluster 1, H4h [Source:HGNC Symbol;Acc:HGNC:4788]	protein_coding	ENST00000377727,ENST00000634560,ENST00000634956,ENST00000635491	-	chr6	26277609	26285638	41.76
ENSG00000158445	3.20019	13.9157588017787,0.720420610981683,4.44211035587738	8.90808e-06	3.95603e-05	1	1.39164	25.9230661940085,0.436022214302991,3.19166838952497	0.00141454	0.00365831	1	KCNB1	potassium channel, voltage gated Shab related subfamily B, member 1 [Source:HGNC Symbol;Acc:HGNC:6231]	protein_coding	ENST00000371741,ENST00000635210,ENST00000635465	-	chr20	49363877	49484297	48.27
ENSG00000158828	1.75336	394.841891682745,0.182537369104158,9.60546260817773	7.58167e-22	1.55805e-20	1	1.01272	857.878877850543,0.132633391087669,7.63550522053779	2.24937e-14	2.06634e-13	1	PINK1	PTEN induced putative kinase 1 [Source:HGNC Symbol;Acc:HGNC:14581]	protein_coding	ENST00000321556,ENST00000400490,ENST00000492302	+	chr1	20633455	20651511	50.78
ENSG00000159173	7.03366	12.7325363444576,1.62092339183375,4.33929498234855	1.42941e-05	6.16663e-05	1	4.12659	68.3113750461001,0.33846452750077,12.1921034631498	3.42466e-34	8.89949e-33	1	TNNI1	troponin I type 1 (skeletal, slow) [Source:HGNC Symbol;Acc:HGNC:11945]	protein_coding	ENST00000336092,ENST00000361379,ENST00000367312,ENST00000555340,ENST00000555948,ENST00000556362,ENST00000622580	-	chr1	201403768	201429866	52.74
ENSG00000159307	1.27231	4438.13406071562,0.380992649024234,3.33946562046806	0.000839397	0.00262023	1	4.25066	8701.14847870121,0.0795743195545204,53.417493010028	0	0	1	SCUBE1	signal peptide, CUB domain, EGF-like 1 [Source:HGNC Symbol;Acc:HGNC:13441]	protein_coding	ENST00000290460,ENST00000360835,ENST00000449304,ENST00000461595,ENST00000470433,ENST00000477991,ENST00000480833,ENST00000615096	-	chr22	43197283	43343388	55.48
ENSG00000159388	1.46324	301.228691126414,0.174745689179208,8.37356297155018	5.59018e-17	8.13024e-16	1	1.83734	330.75782861191,0.133033867139892,13.8110876691893	2.18507e-43	7.73355e-42	1	BTG2	BTG family member 2 [Source:HGNC Symbol;Acc:HGNC:1131]	protein_coding	ENST00000290551,ENST00000475157	+	chr1	203305491	203309602	53.33
ENSG00000159450	1.86232	9.9928839485846,0.727607720031468,2.55951302763494	0.0104819	0.025164	1	3.13991	18.8124374780214,0.532844487545817,5.89272385633143	3.79881e-09	2.16983e-08	1	TCHH	trichohyalin [Source:HGNC Symbol;Acc:HGNC:11791]	protein_coding	ENST00000368804,ENST00000614923	-	chr1	152106317	152115454	51.46
ENSG00000159640	2.61576	173.713776581568,0.209486699106976,12.4865309560295	8.84259e-36	3.75396e-34	1	1.67676	19.6351895360384,0.48029018541673,3.49114841256651	0.000480949	0.00136299	1	ACE	angiotensin I converting enzyme [Source:HGNC Symbol;Acc:HGNC:2707]	protein_coding	ENST00000290863,ENST00000290866,ENST00000413513,ENST00000428043,ENST00000577418,ENST00000578679,ENST00000578839,ENST00000579204,ENST00000579314,ENST00000579409,ENST00000579462,ENST00000579726,ENST00000580318,ENST00000582005,ENST00000582244,ENST00000582627,ENST00000582678,ENST00000582761,ENST00000583336,ENST00000583645,ENST00000584529,ENST00000584865	+	chr17	63477061	63498380	58.35
ENSG00000159674	2.23122	37.3930589887186,0.423184311963026,5.27245496868133	1.34611e-07	7.84598e-07	1	1.77593	49.0839992068741,0.3374631201844,5.26259164421938	1.42039e-07	6.71107e-07	1	SPON2	spondin 2, extracellular matrix protein [Source:HGNC Symbol;Acc:HGNC:11253]	protein_coding	ENST00000290902,ENST00000400762,ENST00000431380,ENST00000502483,ENST00000502657,ENST00000503765,ENST00000504871,ENST00000504909,ENST00000505653,ENST00000506266,ENST00000507466,ENST00000509233,ENST00000509697,ENST00000510542,ENST00000511672,ENST00000511679,ENST00000512150,ENST00000512888,ENST00000514490,ENST00000515004,ENST00000515553,ENST00000617421	-	chr4	1166932	1208962	53.74
ENSG00000159713	4.3124	29.0328902307986,0.616715627417735,6.99252716660251	2.69978e-12	2.66153e-11	1	1.25258	56.5674324226944,0.28151555757569,4.44939987941018	8.61106e-06	3.237e-05	1	TPPP3	tubulin polymerization-promoting protein family member 3 [Source:HGNC Symbol;Acc:HGNC:24162]	protein_coding	ENST00000290942,ENST00000393957,ENST00000561537,ENST00000562206,ENST00000564104	-	chr16	67389809	67393535	61.15
ENSG00000159784	1.05398	64.4849283614317,0.276798830721127,3.8077434191191	0.000140241	0.000510572	1	1.94221	20.3456476667673,0.514776261976732,3.77291128235836	0.000161354	0.000499383	1	FAM131B	family with sequence similarity 131 member B [Source:HGNC Symbol;Acc:HGNC:22202]	protein_coding	ENST00000409222,ENST00000409346,ENST00000409408,ENST00000409578,ENST00000410085,ENST00000443739,ENST00000519161,ENST00000519279,ENST00000521347	-	chr7	143353400	143362770	55.07
ENSG00000159871	6.79315	743.230044618372,0.24707108480473,27.4947004250445	2.03144e-166	2.00384e-163	1	8.77292	237.253308250822,0.56888551294231,15.4212465464655	1.17808e-53	5.63234e-52	1	LYPD5	LY6/PLAUR domain containing 5 [Source:HGNC Symbol;Acc:HGNC:26397]	protein_coding	ENST00000377950,ENST00000414615,ENST00000594013,ENST00000594049,ENST00000595666,ENST00000599397,ENST00000601224,ENST00000602179	-	chr19	43795929	43827206	45.42
ENSG00000159882	1.43543	295.491472927736,0.195339164357985,7.348420348133	2.00563e-13	2.1982e-12	1	2.59347	305.202077836059,0.160491514531632,16.1595737474304	9.72316e-59	5.25871e-57	1	ZNF230	zinc finger protein 230 [Source:HGNC Symbol;Acc:HGNC:13024]	protein_coding	ENST00000429154,ENST00000585491,ENST00000585568,ENST00000585632,ENST00000589275	+	chr19	44002948	44013926	40.86
ENSG00000159905	1.59602	124.92292176555,0.212597554120802,7.50721972705736	6.03963e-14	6.94385e-13	1	2.77174	91.1570486074932,0.280719234141667,9.87369183755642	5.41347e-23	8.39524e-22	1	ZNF221	zinc finger protein 221 [Source:HGNC Symbol;Acc:HGNC:13014]	protein_coding	ENST00000251269,ENST00000587682,ENST00000591168,ENST00000592350,ENST00000622072	+	chr19	43951223	43967709	41.33
ENSG00000159915	1.26897	13.3015909784898,0.533674953655928,2.37779038083645	0.0174167	0.0392555	1	1.59439	19.8603958984951,0.541311088455445,2.94541547750136	0.00322521	0.00771297	1	ZNF233	zinc finger protein 233 [Source:HGNC Symbol;Acc:HGNC:30946]	protein_coding	ENST00000391958,ENST00000588489,ENST00000589522,ENST00000590668,ENST00000592581	+	chr19	44259880	44275317	42.23
ENSG00000160145	5.41656	8.23690974055542,1.77181906738787,3.05706157571203	0.00223518	0.00633781	1	1.45595	87.7980051180784,0.23205147580639,6.27425943580193	3.51302e-10	2.23611e-09	1	KALRN	kalirin, RhoGEF kinase [Source:HGNC Symbol;Acc:HGNC:4814]	protein_coding	ENST00000240874,ENST00000291478,ENST00000354186,ENST00000360013,ENST00000393496,ENST00000393501,ENST00000439170,ENST00000448253,ENST00000454902,ENST00000459915,ENST00000460856,ENST00000462213,ENST00000471431,ENST00000473056,ENST00000477496,ENST00000483658,ENST00000484224,ENST00000484542,ENST00000488825,ENST00000494648,ENST00000498499,ENST00000522553	+	chr3	124080023	124726325	42.68
ENSG00000160161	1.72529	198.336286474325,0.291353853257035,5.92161833096088	3.18789e-09	2.27867e-08	1	1.17776	550.653220469241,0.160965077153547,7.31689745152792	2.5377e-13	2.13722e-12	1	CILP2	cartilage intermediate layer protein 2 [Source:HGNC Symbol;Acc:HGNC:24213]	protein_coding	ENST00000291495,ENST00000586018,ENST00000588333	+	chr19	19538248	19546659	64.23
ENSG00000160219	2.12742	12.4802743944131,0.636626762620946,3.34171125071222	0.000832636	0.00260009	1	1.55006	29.1031212886182,0.385070698098079,4.0254010624722	5.68783e-05	0.000189293	1	GAB3	GRB2 associated binding protein 3 [Source:HGNC Symbol;Acc:HGNC:17515]	protein_coding	ENST00000369568,ENST00000369575,ENST00000424127,ENST00000454973,ENST00000475685,ENST00000496390	-	chrX	154675249	154751583	40.81
ENSG00000160255	3.02559	96.013969018795,0.47721555663387,6.340096720107	2.29621e-10	1.85905e-09	1	2.29306	20.2624465862609,0.69449685735138,3.30176165068814	0.000960797	0.00256753	1	ITGB2	integrin subunit beta 2 [Source:HGNC Symbol;Acc:HGNC:6155]	protein_coding	ENST00000302347,ENST00000320216,ENST00000355153,ENST00000397846,ENST00000397850,ENST00000397852,ENST00000397854,ENST00000397857,ENST00000475170,ENST00000479202,ENST00000479849,ENST00000498666,ENST00000517563,ENST00000517819,ENST00000518033,ENST00000520389,ENST00000521987,ENST00000521995,ENST00000522688,ENST00000522931,ENST00000523126,ENST00000523323,ENST00000523663,ENST00000524251,ENST00000610622	-	chr21	44885953	44931989	57.45
ENSG00000160282	1.69647	83.9494968949863,0.281199160348876,6.03298897908649	1.60954e-09	1.18379e-08	1	4.15312	82.5894847698709,0.297057119460817,13.9808674430846	2.03986e-44	7.47965e-43	1	FTCD	formimidoyltransferase cyclodeaminase [Source:HGNC Symbol;Acc:HGNC:3974]	protein_coding	ENST00000291670,ENST00000397743,ENST00000397746,ENST00000397748,ENST00000446405,ENST00000460011,ENST00000469240,ENST00000480950,ENST00000483568,ENST00000488577,ENST00000494498,ENST00000498355	-	chr21	46136262	46155567	58.97
ENSG00000160471	2.65266	957.689450104079,0.151198653499944,17.544225081229	6.58448e-69	8.0595e-67	1	1.64266	49.3522881489938,0.30568602265452,5.37369848441237	7.71378e-08	3.76381e-07	1	COX6B2	cytochrome c oxidase subunit VIb polypeptide 2 (testis) [Source:HGNC Symbol;Acc:HGNC:24380]	protein_coding	ENST00000326529,ENST00000586191,ENST00000587357,ENST00000587854,ENST00000588572,ENST00000588586,ENST00000589467,ENST00000589879,ENST00000590900,ENST00000593184	-	chr19	55349306	55354814	59.97
ENSG00000160712	2.21405	21.9954419056963,0.573582021258047,3.86004197629986	0.000113368	0.000420217	1	1.07453	41.8437132158732,0.350174309913334,3.0685546393389	0.00215097	0.00533107	1	IL6R	interleukin 6 receptor [Source:HGNC Symbol;Acc:HGNC:6019]	protein_coding	ENST00000344086,ENST00000368485,ENST00000476006,ENST00000502679,ENST00000507256,ENST00000512471,ENST00000515190,ENST00000622330	+	chr1	154405193	154469450	49.12
ENSG00000161011	1.13825	4083.82629705135,0.0748496075611415,15.2071205790764	3.17191e-52	2.34316e-50	1	1.16668	3917.46542609012,0.0997278513913886,11.698680761133	1.2945e-31	3.06065e-30	1	SQSTM1	sequestosome 1 [Source:HGNC Symbol;Acc:HGNC:11280]	protein_coding	ENST00000360718,ENST00000389805,ENST00000422245,ENST00000453046,ENST00000464493,ENST00000466342,ENST00000481335,ENST00000485412,ENST00000504627,ENST00000506042,ENST00000506690,ENST00000508284,ENST00000510187,ENST00000512234,ENST00000514093,ENST00000626660	+	chr5	179806398	179838078	54.99
ENSG00000161082	3.65244	28.0779363229634,0.522965515771738,6.98410126915475	2.86685e-12	2.82116e-11	1	1.07994	24.132415628428,0.430922183082174,2.50611858120363	0.0122065	0.0255107	1	CELF5	CUGBP, Elav-like family member 5 [Source:HGNC Symbol;Acc:HGNC:14058]	protein_coding	ENST00000292672,ENST00000334293,ENST00000541430,ENST00000586050,ENST00000588101,ENST00000588350,ENST00000589370,ENST00000591483	+	chr19	3224703	3297076	53.43
ENSG00000161509	1.32553	35.7789487568551,0.380666058692552,3.48214569295751	0.000497413	0.00162437	1	1.53984	27.8888057459734,0.491849134483035,3.13071709746449	0.0017438	0.00442262	1	GRIN2C	glutamate receptor, ionotropic, N-methyl D-aspartate 2C [Source:HGNC Symbol;Acc:HGNC:4587]	protein_coding	ENST00000293190,ENST00000347612,ENST00000578159,ENST00000584176,ENST00000584496	-	chr17	74842023	74861504	59.83
ENSG00000161681	2.16865	680.978773015996,0.157652243985799,13.7559080281761	4.69351e-43	2.65001e-41	1	1.00868	147.626596260569,0.187656106608543,5.37515330969754	7.65175e-08	3.73776e-07	1	SHANK1	SH3 and multiple ankyrin repeat domains 1 [Source:HGNC Symbol;Acc:HGNC:15474]	protein_coding	ENST00000293441,ENST00000359082,ENST00000391813,ENST00000391814,ENST00000461154,ENST00000468654,ENST00000483128,ENST00000483981	-	chr19	50661827	50719450	56.27
ENSG00000161835	1.51376	179.28219573049,0.173422258561665,8.72875475027271	2.57492e-18	4.16382e-17	1	2.03387	146.19391213677,0.206187636807196,9.86415957250157	5.95309e-23	9.18273e-22	1	GRASP	GRP1 (general receptor for phosphoinositides 1)-associated scaffold protein [Source:HGNC Symbol;Acc:HGNC:18707]	protein_coding	ENST00000293662,ENST00000546756,ENST00000547749,ENST00000548505,ENST00000550809,ENST00000552049,ENST00000552508,ENST00000552963	+	chr12	52006940	52015889	58.66
ENSG00000162407	7.97489	47.7177898248061,1.27698182609708,6.2451073963696	4.23509e-10	3.32794e-09	1	1.76866	177.941832029216,0.178102972470798,9.93053434638673	3.06608e-23	4.82406e-22	1	PLPP3	phospholipid phosphatase 3 [Source:HGNC Symbol;Acc:HGNC:9229]	protein_coding	ENST00000371250,ENST00000459962,ENST00000461655,ENST00000472957,ENST00000476206	-	chr1	56494747	56645301	41.42
ENSG00000162444	1.43999	160.166518103445,0.249744593733785,5.7658406805572	8.12518e-09	5.51847e-08	1	2.21598	304.146303038221,0.17252060958257,12.844711640688	9.20944e-38	2.67879e-36	1	RBP7	retinol binding protein 7 [Source:HGNC Symbol;Acc:HGNC:30316]	protein_coding	ENST00000294435,ENST00000315901	+	chr1	9997206	10016020	48.33
ENSG00000162490	1.69963	2053.08951957754,0.107243658334015,15.8483342024974	1.44357e-56	1.26079e-54	1	1.10937	737.290388964179,0.0978958157999963,11.3321735842981	9.09201e-30	1.9694e-28	1	DRAXIN	dorsal inhibitory axon guidance protein [Source:HGNC Symbol;Acc:HGNC:25054]	protein_coding	ENST00000294485	+	chr1	11691729	11725857	53.39
ENSG00000162643	1.42372	208.693369512108,0.216014708477039,6.59082484214637	4.3739e-11	3.84412e-10	1	2.63248	232.686210733606,0.168230554820128,15.648040627729	3.42606e-55	1.72871e-53	1	WDR63	WD repeat domain 63 [Source:HGNC Symbol;Acc:HGNC:30711]	protein_coding	ENST00000294664,ENST00000326813,ENST00000370596,ENST00000464801,ENST00000484007,ENST00000528899	+	chr1	84999147	85133138	39.43
ENSG00000162729	1.05212	351.380931502513,0.157520481864328,6.67928675911169	2.40108e-11	2.17172e-10	1	1.11646	681.878916278879,0.166091908311028,6.72194117031518	1.79319e-11	1.29204e-10	1	IGSF8	immunoglobulin superfamily member 8 [Source:HGNC Symbol;Acc:HGNC:17813]	protein_coding	ENST00000314485,ENST00000368086,ENST00000448417,ENST00000460351,ENST00000614243	-	chr1	160091340	160098943	58.9
ENSG00000162804	1.67629	1601.28002052651,0.142179951402184,11.7899134959833	4.39993e-32	1.60049e-30	1	1.26417	53.7691288148462,0.295952717575478,4.27153773172595	1.9413e-05	6.93171e-05	1	SNED1	sushi, nidogen and EGF-like domains 1 [Source:HGNC Symbol;Acc:HGNC:24696]	protein_coding	ENST00000310397,ENST00000342631,ENST00000401644,ENST00000401884,ENST00000405547,ENST00000420591,ENST00000431690,ENST00000466618,ENST00000469006,ENST00000483962,ENST00000491761,ENST00000493358	+	chr2	240998838	241095568	50.8
ENSG00000162913	1.94017	24.6763415208851,0.592141203242412,3.27652830003195	0.00105092	0.00321116	1	1.3928	83.3497985676092,0.245533232401723,5.67255565851316	1.40683e-08	7.48708e-08	1	C1orf145	chromosome 1 open reading frame 145 [Source:HGNC Symbol;Acc:HGNC:32047]	protein_coding	ENST00000295012,ENST00000337335,ENST00000472613	-	chr1	228203506	228213664	60.11
ENSG00000163131	1.5856	13.1344501733949,0.607111557341016,2.61171417200505	0.00900895	0.0220381	1	2.28744	5.62214662539408,0.893869009675491,2.55903542729429	0.0104963	0.0223032	1	CTSS	cathepsin S [Source:HGNC Symbol;Acc:HGNC:2545]	protein_coding	ENST00000368985,ENST00000448301,ENST00000472977,ENST00000480760,ENST00000483930,ENST00000607427	-	chr1	150730196	150765957	39.39
ENSG00000163283	2.38449	69.0075784914053,0.372918453120784,6.39412882600299	1.61465e-10	1.32575e-09	1	5.66759	5.17084758572846,1.35318666060291,4.18832491758142	2.81021e-05	9.8254e-05	1	ALPP	alkaline phosphatase, placental [Source:HGNC Symbol;Acc:HGNC:439]	protein_coding	ENST00000392027,ENST00000474529,ENST00000485563	+	chr2	232378534	232382889	62.35
ENSG00000163286	3.52957	193.951721667091,0.213795499455003,16.5091022848021	3.15542e-61	3.11255e-59	1	6.82463	11.3038548338815,1.17943056362328,5.78637846400108	7.19201e-09	3.97167e-08	1	ALPPL2	alkaline phosphatase, placental like 2 [Source:HGNC Symbol;Acc:HGNC:441]	protein_coding	ENST00000295453,ENST00000611550	+	chr2	232406843	232410714	62.99
ENSG00000163346	1.50616	610.702441666624,0.137684044393782,10.9392648696918	7.4804e-28	2.17398e-26	1	1.75518	944.242703014929,0.109205094634411,16.0723076912879	3.98953e-58	2.13767e-56	1	PBXIP1	pre-B-cell leukemia homeobox interacting protein 1 [Source:HGNC Symbol;Acc:HGNC:21199]	protein_coding	ENST00000368460,ENST00000368463,ENST00000368465,ENST00000490230,ENST00000493133,ENST00000498553	-	chr1	154944076	154956123	54.24
ENSG00000163395	9.38688	2110.47261698964,0.369007712556898,25.4381719577947	9.54283e-143	6.66766e-140	1	7.12631	32.9861642756281,0.921507083311639,7.73331805367311	1.04779e-14	9.89853e-14	1	IGFN1	immunoglobulin-like and fibronectin type III domain containing 1 [Source:HGNC Symbol;Acc:HGNC:24607]	protein_coding	ENST00000295591,ENST00000335211,ENST00000412892,ENST00000437879,ENST00000444705,ENST00000473483	+	chr1	201190825	201228952	52.47
ENSG00000163545	2.30896	286.51822132718,0.13975655462549,16.5213318280912	2.57645e-61	2.55648e-59	1	1.95299	124.223286468316,0.199391602631697,9.79474319739812	1.18598e-22	1.81004e-21	1	NUAK2	NUAK family, SNF1-like kinase, 2 [Source:HGNC Symbol;Acc:HGNC:29558]	protein_coding	ENST00000367157	-	chr1	205302059	205321791	51.28
ENSG00000163617	1.14988	52.2534023345307,0.270175189460492,4.25605940349542	2.08061e-05	8.73994e-05	1	1.04712	53.0001332344849,0.284682569191509,3.67819561989043	0.00023489	0.000704914	1	CCDC191	coiled-coil domain containing 191 [Source:HGNC Symbol;Acc:HGNC:29272]	protein_coding	ENST00000295878,ENST00000460813,ENST00000463695,ENST00000480588,ENST00000481358,ENST00000483766,ENST00000491000,ENST00000527855	-	chr3	113964137	114056613	38.06
ENSG00000164061	1.11874	38.7091355615717,0.388096195456206,2.88263824214208	0.0039436	0.010569	1	1.31972	30.0543205002415,0.377250426869358,3.4982472388591	0.000468327	0.00133114	1	BSN	bassoon presynaptic cytomatrix protein [Source:HGNC Symbol;Acc:HGNC:1117]	protein_coding	ENST00000296452,ENST00000467456	+	chr3	49554489	49671545	48.81
ENSG00000164236	3.44498	428.839429444267,0.161231257286401,21.3667018677552	2.72731e-101	8.31533e-99	1	2.30859	139.701894962165,0.195403035652425,11.8144952503791	3.28516e-32	7.98543e-31	1	ANKRD33B	ankyrin repeat domain 33B [Source:HGNC Symbol;Acc:HGNC:35240]	protein_coding	ENST00000296657,ENST00000504806	+	chr5	10564330	10657816	47.57
ENSG00000164342	2.75661	7.60216608473541,1.13540469312497,2.42786164725651	0.0151881	0.034751	1	2.23781	44.3909203138274,0.340715330214287,6.56798142315968	5.10019e-11	3.5209e-10	1	TLR3	toll-like receptor 3 [Source:HGNC Symbol;Acc:HGNC:11849]	protein_coding	ENST00000296795,ENST00000504367,ENST00000508051,ENST00000512264,ENST00000513189	+	chr4	186069152	186088069	39.23
ENSG00000164379	2.44293	51.9406880730231,0.312629572762579,7.81414132703779	5.5339e-15	6.81823e-14	1	3.25925	30.434282215593,0.469201936930582,6.94637045706449	3.74804e-12	2.86896e-11	1	FOXQ1	forkhead box Q1 [Source:HGNC Symbol;Acc:HGNC:20951]	protein_coding	ENST00000296839	+	chr6	1312473	1314187	70.32
ENSG00000164403	1.92189	82.9162938927944,0.291535877744522,6.59230483603914	4.3305e-11	3.80798e-10	1	1.02971	259.759120600534,0.158391349798939,6.50107348552943	7.97489e-11	5.40413e-10	1	SHROOM1	shroom family member 1 [Source:HGNC Symbol;Acc:HGNC:24084]	protein_coding	ENST00000319854,ENST00000378676,ENST00000378679,ENST00000440118,ENST00000488072,ENST00000495680,ENST00000606676,ENST00000617339	-	chr5	132822141	132830898	60.03
ENSG00000164463	1.20254	98.1893033408139,0.207392753040504,5.79838685817248	6.69559e-09	4.5978e-08	1	1.42914	106.920631037979,0.232038071675956,6.15908638678938	7.31658e-10	4.49674e-09	1	CREBRF	CREB3 regulatory factor [Source:HGNC Symbol;Acc:HGNC:24050]	protein_coding	ENST00000296953,ENST00000517882,ENST00000520420,ENST00000520464,ENST00000522692,ENST00000523161	+	chr5	173056352	173139284	41.07
ENSG00000164764	2.73918	258.095972957891,0.169950379511702,16.117498783396	1.92234e-58	1.79087e-56	1	1.76517	74.208428373318,0.263100851501821,6.70908517804493	1.95848e-11	1.40238e-10	1	SBSPON	somatomedin B and thrombospondin type 1 domain containing [Source:HGNC Symbol;Acc:HGNC:30362]	protein_coding	ENST00000297354,ENST00000519697	-	chr8	73064540	73124088	42.54
ENSG00000164877	1.10555	575.325568310908,0.453091038852612,2.44000992300864	0.0146869	0.033756	1	3.23144	1644.13448720383,0.121549944568353,26.5852950424875	1.00418e-155	5.60625e-153	1	MICALL2	MICAL-like 2 [Source:HGNC Symbol;Acc:HGNC:29672]	protein_coding	ENST00000297508,ENST00000413446,ENST00000460198,ENST00000467394,ENST00000467783,ENST00000470807,ENST00000471899,ENST00000472100,ENST00000479007,ENST00000482839,ENST00000487156,ENST00000487187,ENST00000490608,ENST00000493998,ENST00000496184	-	chr7	1428465	1459502	63.37
ENSG00000164932	2.20636	11.0234856632749,0.917057529905867,2.40590895562524	0.0161323	0.0366959	1	4.15884	32.4968290137672,0.47688303827468,8.72088659051397	2.76032e-18	3.38574e-17	1	CTHRC1	collagen triple helix repeat containing 1 [Source:HGNC Symbol;Acc:HGNC:18831]	protein_coding	ENST00000330295,ENST00000415886,ENST00000520337,ENST00000520880	+	chr8	103371515	103382997	39.94
ENSG00000164938	1.81656	889.448432033452,0.12159845083441,14.9389988593909	1.83715e-50	1.31094e-48	1	1.46415	1071.99784749436,0.133888321542897,10.9355981653073	7.78906e-28	1.53362e-26	1	TP53INP1	tumor protein p53 inducible nuclear protein 1 [Source:HGNC Symbol;Acc:HGNC:18022]	protein_coding	ENST00000342697,ENST00000448464	-	chr8	94925972	94949411	42.53
ENSG00000165029	2.46682	115.292251785417,0.254849112287469,9.67954613238893	3.68348e-22	7.70177e-21	1	1.68035	186.254605654182,0.173670041857258,9.67552139168985	3.83134e-22	5.72122e-21	1	ABCA1	ATP binding cassette subfamily A member 1 [Source:HGNC Symbol;Acc:HGNC:29]	protein_coding	ENST00000374733,ENST00000374736,ENST00000423487,ENST00000494467	-	chr9	104781002	104928237	43.42
ENSG00000165272	4.63545	62.7626981897564,0.452250693870103,10.249743391689	1.18658e-24	2.93478e-23	1	3.58759	33.3945334510436,0.438274238858344,8.18572567221853	2.70668e-16	2.88416e-15	1	AQP3	aquaporin 3 (Gill blood group) [Source:HGNC Symbol;Acc:HGNC:636]	protein_coding	ENST00000297991,ENST00000463983,ENST00000473153,ENST00000493581,ENST00000494313	-	chr9	33441154	33447611	55.65
ENSG00000165507	3.14292	25.2106906677815,0.549848376642112,5.71597755219662	1.09075e-08	7.32805e-08	1	2.24792	66.6438822573886,0.290058484435665,7.74987748125997	9.19813e-15	8.72285e-14	1	C10orf10	chromosome 10 open reading frame 10 [Source:HGNC Symbol;Acc:HGNC:23355]	protein_coding	ENST00000298295,ENST00000448778,ENST00000496638	-	chr10	44970981	44978810	57.22
ENSG00000165731	2.31149	1162.12756737296,0.123247778312416,18.7548326462703	1.76773e-78	2.90619e-76	1	1.7284	95.4058204225038,0.240646855386218,7.18229653557474	6.855e-13	5.58567e-12	1	RET	ret proto-oncogene [Source:HGNC Symbol;Acc:HGNC:9967]	protein_coding	ENST00000340058,ENST00000355710,ENST00000479913,ENST00000498820,ENST00000615310	+	chr10	43077027	43130351	55.73
ENSG00000165802	1.85675	4193.54979298857,0.525907332862471,3.5305581109432	0.000414684	0.00137346	1	2.92696	13636.7654719715,0.0929318379833935,31.4957737904191	9.9246e-218	1.07353e-214	1	NSMF	NMDA receptor synaptonuclear signaling and neuronal migration factor [Source:HGNC Symbol;Acc:HGNC:29843]	protein_coding	ENST00000265663,ENST00000339554,ENST00000371468,ENST00000371472,ENST00000371473,ENST00000371474,ENST00000371475,ENST00000371482,ENST00000437259,ENST00000482448,ENST00000484316	-	chr9	137447570	137459334	65.22
ENSG00000165828	1.6353	31.4757401857222,0.54501034967802,3.00049290325345	0.00269543	0.00750078	1	3.36428	17.2554606337203,0.582191750602286,5.7786507670964	7.5302e-09	4.14652e-08	1	PRAP1	proline-rich acidic protein 1 [Source:HGNC Symbol;Acc:HGNC:23304]	protein_coding	ENST00000368554,ENST00000433452,ENST00000463201	+	chr10	133309410	133352683	56.13
ENSG00000166013	7.21267	14.4152357714428,1.43141437476029,5.03884232567542	4.68356e-07	2.5278e-06	1	6.07637	32.2316656083727,0.703505685767304,8.63726715114792	5.75736e-18	6.88616e-17	1	TRIM53BP	tripartite motif containing 53B, pseudogene [Source:HGNC Symbol;Acc:HGNC:37144]	unprocessed_pseudogene	ENST00000532912	+	chr11	89841997	89850970	36.83
ENSG00000166033	5.80624	368.532758357636,0.269275706632661,21.5624244636412	4.04834e-103	1.30551e-100	1	3.64521	322.852063379814,0.162891965357351,22.3780675505207	6.43745e-111	1.17277e-108	1	HTRA1	HtrA serine peptidase 1 [Source:HGNC Symbol;Acc:HGNC:9476]	protein_coding	ENST00000368984,ENST00000420892	+	chr10	122461525	122514908	49.2
ENSG00000166046	2.78247	21.0224973902768,0.577937767855047,4.8144809977766	1.47583e-06	7.40299e-06	1	2.24504	45.7710046992923,0.336315250970024,6.67540545862375	2.4655e-11	1.74664e-10	1	TCP11L2	t-complex 11, testis-specific-like 2 [Source:HGNC Symbol;Acc:HGNC:28627]	protein_coding	ENST00000299045,ENST00000546625,ENST00000547153,ENST00000548428,ENST00000549906,ENST00000551228,ENST00000551802,ENST00000552690,ENST00000553098,ENST00000553143	+	chr12	106301929	106347015	42.3
ENSG00000166106	9.22807	113.504579074987,1.27349579125092,7.24625405181608	4.28456e-13	4.56988e-12	1	1.78523	491.342047064729,0.119782556677464,14.9039533761698	3.10642e-50	1.34072e-48	1	ADAMTS15	ADAM metallopeptidase with thrombospondin type 1 motif 15 [Source:HGNC Symbol;Acc:HGNC:16305]	protein_coding	ENST00000299164	+	chr11	130448974	130476641	51.65
ENSG00000166448	6.96311	110.379991584529,0.722843764308461,9.63293547899878	5.80471e-22	1.2032e-20	1	4.01767	178.649327007343,0.203734148475488,19.7201440629156	1.44815e-86	1.58521e-84	1	TMEM130	transmembrane protein 130 [Source:HGNC Symbol;Acc:HGNC:25429]	protein_coding	ENST00000339375,ENST00000345589,ENST00000416379,ENST00000445790,ENST00000450876,ENST00000461092,ENST00000474857,ENST00000486839	-	chr7	98846488	98870771	52.26
ENSG00000166482	3.89147	201.099585294267,0.258837957153455,15.0343761722553	4.37147e-51	3.14615e-49	1	1.5273	10.3386859620705,0.649231315227297,2.35247436249665	0.018649	0.0371456	1	MFAP4	microfibrillar associated protein 4 [Source:HGNC Symbol;Acc:HGNC:7035]	protein_coding	ENST00000299610,ENST00000395592,ENST00000497081,ENST00000571210,ENST00000574313	-	chr17	19383442	19387240	57.09
ENSG00000166592	4.67718	97.6244887396464,0.396971498906588,11.782168012654	4.82362e-32	1.75081e-30	1	5.45837	53.2252660893657,0.480579593435134,11.3578932434711	6.7759e-30	1.47882e-28	1	RRAD	Ras-related associated with diabetes [Source:HGNC Symbol;Acc:HGNC:10446]	protein_coding	ENST00000299759,ENST00000420652,ENST00000566577,ENST00000567791,ENST00000568915	-	chr16	66921679	66925644	60.16
ENSG00000166689	4.86198	5.63708811967265,1.40052185761973,3.47154656571792	0.00051747	0.00168298	1	1.7931	13.794220657437,0.616375662596675,2.90910588880223	0.00362464	0.00856639	1	PLEKHA7	pleckstrin homology domain containing A7 [Source:HGNC Symbol;Acc:HGNC:27049]	protein_coding	ENST00000332954,ENST00000355661,ENST00000525049,ENST00000525177,ENST00000525581,ENST00000525781,ENST00000528376,ENST00000528637,ENST00000529049,ENST00000529213,ENST00000530489,ENST00000531066,ENST00000531079,ENST00000531776,ENST00000532079,ENST00000533251,ENST00000533901	-	chr11	16778295	17014443	46.39
ENSG00000166750	3.1882	12.166467453732,1.01972658703369,3.12652464525383	0.00176886	0.00513271	1	1.65688	69.2395791953895,0.27982161003656,5.9212161215909	3.1957e-09	1.83747e-08	1	SLFN5	schlafen family member 5 [Source:HGNC Symbol;Acc:HGNC:28286]	protein_coding	ENST00000299977,ENST00000542451,ENST00000592325	+	chr17	35243036	35273655	41.62
ENSG00000166793	2.26586	21.4801692635977,0.502915983923864,4.50544540462913	6.62339e-06	3.00236e-05	1	1.43569	55.3913335737234,0.302571897628877,4.744959384831	2.08548e-06	8.58205e-06	1	YPEL4	yippee like 4 [Source:HGNC Symbol;Acc:HGNC:18328]	protein_coding	ENST00000300022,ENST00000524592,ENST00000524669,ENST00000528797,ENST00000529776,ENST00000531442,ENST00000532314,ENST00000533025,ENST00000534711,ENST00000534810	-	chr11	57645087	57649944	55.21
ENSG00000166816	1.92105	49.0581202360804,0.315460511180431,6.08967050055225	1.13143e-09	8.46253e-09	1	3.67227	20.7510661194454,0.576423263303191,6.37077873278769	1.88071e-10	1.2306e-09	1	LDHD	lactate dehydrogenase D [Source:HGNC Symbol;Acc:HGNC:19708]	protein_coding	ENST00000300051,ENST00000450168,ENST00000568164,ENST00000569876	-	chr16	75111860	75116771	62.44
ENSG00000166825	3.16386	19.8160386192909,0.8800741394326,3.59499067155071	0.000324403	0.00109786	1	2.21556	97.0099047491248,0.226863192154274,9.76607137765374	1.57439e-22	2.39437e-21	1	ANPEP	alanyl (membrane) aminopeptidase [Source:HGNC Symbol;Acc:HGNC:500]	protein_coding	ENST00000300060,ENST00000558177,ENST00000558740,ENST00000559761,ENST00000559874,ENST00000559887,ENST00000560028,ENST00000560030,ENST00000560137	-	chr15	89784889	89815401	53.35
ENSG00000167011	5.42837	168.855265257259,0.373397769458772,14.5377748149004	6.98257e-48	4.57386e-46	1	3.23822	14.6503335068712,0.61904461941355,5.23100318130239	1.68593e-07	7.9074e-07	1	NAT16	N-acetyltransferase 16 (GCN5-related, putative) [Source:HGNC Symbol;Acc:HGNC:22030]	protein_coding	ENST00000300303,ENST00000443096,ENST00000444446,ENST00000455377	-	chr7	101170493	101180276	57.06
ENSG00000167103	1.37162	48.9511434508398,0.289823730363445,4.73260521947885	2.21656e-06	1.08082e-05	1	1.73795	24.8464865208581,0.438647570911444,3.96207581173183	7.43009e-05	0.000242445	1	PIP5KL1	phosphatidylinositol-4-phosphate 5-kinase-like 1 [Source:HGNC Symbol;Acc:HGNC:28711]	protein_coding	ENST00000300432,ENST00000388747,ENST00000464108,ENST00000464759,ENST00000476624,ENST00000477191,ENST00000485562,ENST00000490773,ENST00000492296,ENST00000495448,ENST00000497234,ENST00000498783	-	chr9	127920879	127930797	57.03
ENSG00000167178	3.93929	373.613209831345,0.251429873012156,15.6675384506532	2.52158e-55	2.11422e-53	1	5.63847	15.8177275933116,0.87785573761843,6.42300745066571	1.33608e-10	8.85959e-10	1	ISLR2	immunoglobulin superfamily containing leucine-rich repeat 2 [Source:HGNC Symbol;Acc:HGNC:29286]	protein_coding	ENST00000361742,ENST00000419208,ENST00000435464,ENST00000453268,ENST00000561740,ENST00000561975,ENST00000565068,ENST00000565159,ENST00000565332,ENST00000565540,ENST00000567206,ENST00000569886	+	chr15	74100311	74138540	50.88
ENSG00000167434	3.53178	320.685053310166,0.206325514387861,17.1174936528805	1.09907e-65	1.26234e-63	1	1.87079	13.3446500890866,0.600846026578861,3.11358925479421	0.00184827	0.00465889	1	CA4	carbonic anhydrase IV [Source:HGNC Symbol;Acc:HGNC:1375]	protein_coding	ENST00000300900,ENST00000585705,ENST00000586876,ENST00000587265,ENST00000590203,ENST00000591725	+	chr17	60149936	60170899	54.98
ENSG00000167554	1.33161	63.0641263918886,0.327931427021054,4.06063062505575	4.89403e-05	0.000194451	1	2.21013	70.070333607892,0.275651864423177,8.01783941304357	1.07621e-15	1.09372e-14	1	ZNF610	zinc finger protein 610 [Source:HGNC Symbol;Acc:HGNC:26687]	protein_coding	ENST00000321287,ENST00000327920,ENST00000403906,ENST00000593698,ENST00000594919,ENST00000599508,ENST00000601151,ENST00000613461,ENST00000616431	+	chr19	52336245	52367778	44.88
ENSG00000167555	1.28482	26.0735898935726,0.404235267979607,3.17839842486949	0.00148091	0.00438908	1	2.60256	19.9383019867365,0.507091321602804,5.13232574642317	2.86184e-07	1.30342e-06	1	ZNF528	zinc finger protein 528 [Source:HGNC Symbol;Acc:HGNC:29384]	protein_coding	ENST00000360465,ENST00000391787,ENST00000391788,ENST00000436397,ENST00000448954,ENST00000479718,ENST00000493272,ENST00000494167,ENST00000531472,ENST00000594530,ENST00000598192,ENST00000598479	+	chr19	52397849	52418412	43.66
ENSG00000167608	1.76815	154.98625450049,0.226311656332113,7.81289357141268	5.58898e-15	6.87108e-14	1	1.75023	15.9975476796141,0.566576750207299,3.08913074616549	0.00200743	0.00501409	1	TMC4	transmembrane channel like 4 [Source:HGNC Symbol;Acc:HGNC:22998]	protein_coding	ENST00000446291,ENST00000476013,ENST00000495398,ENST00000497518,ENST00000611183,ENST00000613492,ENST00000613723,ENST00000615945,ENST00000617472,ENST00000619895	-	chr19	54160108	54173250	56.1
ENSG00000167637	2.29858	625.935106051448,0.188200144041147,12.2134893791202	2.63348e-34	1.05145e-32	1	3.85138	652.996087768928,0.167853609908356,22.9448608701847	1.65827e-116	3.41663e-114	1	ZNF283	zinc finger protein 283 [Source:HGNC Symbol;Acc:HGNC:13077]	protein_coding	ENST00000324461,ENST00000586976,ENST00000588797,ENST00000588967,ENST00000590950,ENST00000591203,ENST00000593164,ENST00000593268,ENST00000618787	+	chr19	43827292	43852017	38.88
ENSG00000167641	2.07554	801.535496985278,0.208261783873541,9.96601854326173	2.14662e-23	4.89086e-22	1	2.25295	58.510852200162,0.343338789896999,6.56189095926433	5.31297e-11	3.66282e-10	1	PPP1R14A	protein phosphatase 1 regulatory inhibitor subunit 14A [Source:HGNC Symbol;Acc:HGNC:14871]	protein_coding	ENST00000301242,ENST00000347262,ENST00000587515,ENST00000591291,ENST00000591585	-	chr19	38251237	38256591	58.39
ENSG00000167654	8.52864	69.9070032309061,1.20050982919263,7.10418222383206	1.21037e-12	1.23459e-11	1	3.6555	51.9663824889524,0.359218069421277,10.1762791551204	2.53053e-24	4.179e-23	1	ATCAY	ataxia, cerebellar, Cayman type [Source:HGNC Symbol;Acc:HGNC:779]	protein_coding	ENST00000450849,ENST00000595916,ENST00000597739,ENST00000598136,ENST00000600960,ENST00000601323	+	chr19	3879864	3928079	51.6
ENSG00000167676	1.44582	63.9638305090747,0.268713550046072,5.38050873359029	7.42756e-08	4.47388e-07	1	2.13523	25.917081325265,0.434912415038631,4.909555879581	9.12829e-07	3.91629e-06	1	PLIN4	perilipin 4 [Source:HGNC Symbol;Acc:HGNC:29393]	protein_coding	ENST00000301286,ENST00000633942	-	chr19	4502180	4518465	59.39
ENSG00000167701	1.41371	29.7252707467531,0.375837961267161,3.7615001049495	0.000168897	0.000606865	1	1.28194	38.9687606911035,0.369246356370638,3.47178004322818	0.00051702	0.0014571	1	GPT	glutamic-pyruvate transaminase (alanine aminotransferase) [Source:HGNC Symbol;Acc:HGNC:4552]	protein_coding	ENST00000354769,ENST00000394955,ENST00000527165,ENST00000527961,ENST00000528431,ENST00000531330,ENST00000534702	+	chr8	144502973	144507174	68.44
ENSG00000167723	2.07028	8.73350434049674,0.73173986259945,2.82926105835652	0.00466556	0.0122879	1	2.25691	5.59182143864965,0.887886087006292,2.5418948316379	0.0110253	0.0233385	1	TRPV3	transient receptor potential cation channel, subfamily V, member 3 [Source:HGNC Symbol;Acc:HGNC:18084]	protein_coding	ENST00000301365,ENST00000381913,ENST00000571005,ENST00000571139,ENST00000572519,ENST00000573539,ENST00000574773,ENST00000575865,ENST00000576742,ENST00000577016,ENST00000616411	-	chr17	3510502	3557995	51.69
ENSG00000167767	8.57237	36.9669392716907,1.24545758870368,6.8829087622094	5.86426e-12	5.62573e-11	1	5.51541	47.3895909840073,0.500126720840432,11.0280231558279	2.79951e-28	5.64041e-27	1	KRT80	keratin 80, type II [Source:HGNC Symbol;Acc:HGNC:27056]	protein_coding	ENST00000313234,ENST00000394815,ENST00000466011	-	chr12	52168996	52192000	55.7
ENSG00000167772	2.07773	102.128121326966,0.519021897566142,4.00317264107772	6.24987e-05	0.000243674	1	2.29762	475.888992841237,0.166581908365763,13.7927210327178	2.81922e-43	9.9576e-42	1	ANGPTL4	angiopoietin like 4 [Source:HGNC Symbol;Acc:HGNC:16039]	protein_coding	ENST00000301455,ENST00000393962,ENST00000593998,ENST00000594348,ENST00000594875,ENST00000595079,ENST00000597137,ENST00000598255,ENST00000599192,ENST00000601770,ENST00000601886	+	chr19	8363289	8374373	55.64
ENSG00000167779	1.42342	226.649458166624,0.193346085703887,7.36201542946213	1.81154e-13	1.99591e-12	1	1.1619	105.87603339093,0.212871236003482,5.45823595283691	4.80888e-08	2.40125e-07	1	IGFBP6	insulin like growth factor binding protein 6 [Source:HGNC Symbol;Acc:HGNC:5475]	protein_coding	ENST00000301464,ENST00000548176,ENST00000548547,ENST00000549628	+	chr12	53097436	53102345	54.26
ENSG00000168079	1.37044	4465.76725575505,0.137209416929369,9.98797164829242	1.72067e-23	3.94178e-22	1	5.2793	209.635696945041,0.248466993022251,21.2474797832754	3.47842e-100	4.74024e-98	1	SCARA5	scavenger receptor class A member 5 [Source:HGNC Symbol;Acc:HGNC:28701]	protein_coding	ENST00000354914,ENST00000380385,ENST00000518030,ENST00000524352	-	chr8	27869882	27992727	49.04
ENSG00000168140	1.35158	1074.47068744096,0.12244628259851,11.0381798291377	2.50047e-28	7.44767e-27	1	1.50438	1470.21187787963,0.134354291077635,11.1971288709069	4.21163e-29	8.83522e-28	1	VASN	vasorin [Source:HGNC Symbol;Acc:HGNC:18517]	protein_coding	ENST00000304735	+	chr16	4371848	4383528	63.46
ENSG00000168209	2.18709	1468.35991988552,0.161137159636312,13.5728383662319	5.80306e-42	3.11896e-40	1	2.27076	241.552994029465,0.170499917764766,13.3182375515672	1.81338e-40	5.77977e-39	1	DDIT4	DNA damage inducible transcript 4 [Source:HGNC Symbol;Acc:HGNC:24944]	protein_coding	ENST00000307365,ENST00000471240,ENST00000473155	+	chr10	72273920	72276036	58.72
ENSG00000168280	1.34867	309.299558251195,0.220807119627632,6.10789389129528	1.00954e-09	7.60173e-09	1	1.56452	460.27083969691,0.132250110269253,11.8300087142412	2.73113e-32	6.66682e-31	1	KIF5C	kinesin family member 5C [Source:HGNC Symbol;Acc:HGNC:6325]	protein_coding	ENST00000435030,ENST00000450621,ENST00000460377,ENST00000464066,ENST00000482151	+	chr2	148875250	149026759	43.05
ENSG00000168350	2.69015	20.0758533103321,0.53900725982874,4.99093409556035	6.0088e-07	3.19515e-06	1	2.84505	5.3846552489391,1.02768071413389,2.76841473614759	0.00563297	0.0127345	1	DEGS2	delta(4)-desaturase, sphingolipid 2 [Source:HGNC Symbol;Acc:HGNC:20113]	protein_coding	ENST00000305631,ENST00000553834,ENST00000557117	-	chr14	100143957	100160163	60.68
ENSG00000168386	1.37445	332.208019233089,0.316572351137517,4.34164607077125	1.41419e-05	6.10414e-05	1	4.2407	515.034012140496,0.16017033210737,26.4761713368303	1.82362e-154	9.56404e-152	1	FILIP1L	filamin A interacting protein 1-like [Source:HGNC Symbol;Acc:HGNC:24589]	protein_coding	ENST00000331335,ENST00000354552,ENST00000383694,ENST00000398326,ENST00000468533,ENST00000471562,ENST00000476723,ENST00000477258,ENST00000487087,ENST00000495625	-	chr3	99830141	100114513	38.55
ENSG00000168477	2.2454	163.133734334918,0.191125120981402,11.7483248572593	7.20326e-32	2.59209e-30	1	4.11477	58.1826804028372,0.350317097305472,11.7458563430526	7.41674e-32	1.7705e-30	1	TNXB	tenascin XB [Source:HGNC Symbol;Acc:HGNC:11976]	protein_coding	ENST00000375244,ENST00000442721,ENST00000451343,ENST00000479795,ENST00000486148,ENST00000490077,ENST00000498094,ENST00000611016,ENST00000613214	-	chr6	32041154	32115334	54.31
ENSG00000168546	3.41201	9.94738812983461,0.849113500719082,4.01832560236448	5.86132e-05	0.00023002	1	3.01226	7.53696964211544,0.822013981026524,3.6644879440346	0.000247834	0.000740364	1	GFRA2	GDNF family receptor alpha 2 [Source:HGNC Symbol;Acc:HGNC:4244]	protein_coding	ENST00000306793,ENST00000517328,ENST00000517892,ENST00000518077,ENST00000519195,ENST00000520676,ENST00000522071,ENST00000524240	-	chr8	21690403	21812357	52.15
ENSG00000168621	3.64926	33.4556369723091,0.860624046732483,4.24024531712319	2.23276e-05	9.3346e-05	1	1.87833	199.978339637784,0.165237717298517,11.3674614003966	6.07282e-30	1.32873e-28	1	GDNF	glial cell derived neurotrophic factor [Source:HGNC Symbol;Acc:HGNC:4232]	protein_coding	ENST00000326524,ENST00000344622,ENST00000381826,ENST00000427982,ENST00000502572,ENST00000510177,ENST00000515058,ENST00000620847	-	chr5	37812677	37839686	46.08
ENSG00000168672	5.38035	22.3710838852841,1.11617744501046,4.82033664147415	1.43316e-06	7.20836e-06	1	1.548	120.014523153488,0.21839740433384,7.08800538526585	1.36059e-12	1.08465e-11	1	FAM84B	family with sequence similarity 84 member B [Source:HGNC Symbol;Acc:HGNC:24166]	protein_coding	ENST00000304916,ENST00000517458	-	chr8	126552442	126558393	50.4
ENSG00000168918	2.43587	34.759926409069,0.869588228711177,2.80117951574838	0.00509162	0.0132683	1	3.21179	34.4061163857988,0.436141297840294,7.36409695337842	1.7835e-13	1.5243e-12	1	INPP5D	inositol polyphosphate-5-phosphatase D [Source:HGNC Symbol;Acc:HGNC:6079]	protein_coding	ENST00000359570,ENST00000415617,ENST00000417661,ENST00000445964,ENST00000451407,ENST00000465281,ENST00000467393,ENST00000472517,ENST00000474278,ENST00000480983,ENST00000491070,ENST00000493078,ENST00000493632,ENST00000496402	+	chr2	233059967	233207903	48.79
ENSG00000168930	4.15128	91.7485004932395,0.441509134592959,9.40248015852948	5.32918e-21	1.05012e-19	1	4.72427	152.960972241221,0.249417031053498,18.9412319944324	5.21622e-80	4.80197e-78	1	TRIM49	tripartite motif containing 49 [Source:HGNC Symbol;Acc:HGNC:13431]	protein_coding	ENST00000329758,ENST00000532501	-	chr11	89797655	89808575	37.07
ENSG00000168961	2.37597	7.28858645184634,0.918244845372457,2.58750723375653	0.00966732	0.0234622	1	2.5886	8.40678707162225,0.83170021901157,3.11241737711407	0.00185562	0.00467334	1	LGALS9	lectin, galactoside-binding, soluble, 9 [Source:HGNC Symbol;Acc:HGNC:6570]	protein_coding	ENST00000302228,ENST00000313648,ENST00000395473,ENST00000448970,ENST00000467111,ENST00000481514,ENST00000486774,ENST00000577392,ENST00000578944,ENST00000579402,ENST00000579930,ENST00000580779,ENST00000581710,ENST00000583671,ENST00000584386,ENST00000584661	+	chr17	27629798	27649560	52.27
ENSG00000169093	1.35914	529.715258244518,0.119650280141411,11.3592423769551	6.67207e-30	2.18097e-28	1	1.92424	630.615899419587,0.121065955680852,15.894144580874	6.95717e-57	3.64872e-55	1	ASMTL	acetylserotonin O-methyltransferase-like [Source:HGNC Symbol;Acc:HGNC:751]	protein_coding	ENST00000381317,ENST00000381333,ENST00000462195,ENST00000463763,ENST00000474865,ENST00000534940	-	chrX	1403139	1453762	52.23
ENSG00000169291	5.95846	6.04650279956979,1.61084514640635,3.69896787490974	0.000216478	0.000761008	1	4.84535	22.8787185794562,0.628585319977923,7.70833593278393	1.27469e-14	1.19767e-13	1	SHE	Src homology 2 domain containing E [Source:HGNC Symbol;Acc:HGNC:27004]	protein_coding	ENST00000304760,ENST00000486773,ENST00000555188	-	chr1	154469772	154502113	45.01
ENSG00000169499	3.14192	623.045386439252,0.174892869504536,17.9648081944365	3.67546e-72	4.81514e-70	1	1.08982	92.5288400399744,0.250172031783732,4.35628004247415	1.32292e-05	4.8436e-05	1	PLEKHA2	pleckstrin homology domain containing A2 [Source:HGNC Symbol;Acc:HGNC:14336]	protein_coding	ENST00000518070,ENST00000518939,ENST00000519640,ENST00000521123,ENST00000521382,ENST00000521746,ENST00000616834,ENST00000616927,ENST00000617275	+	chr8	38901235	38973909	46.54
ENSG00000169548	2.36491	254.516624146144,0.15810442158206,14.957885970572	1.38352e-50	9.9146e-49	1	2.02748	189.954802760931,0.178996145473846,11.3269699039373	9.64851e-30	2.08733e-28	1	ZNF280A	zinc finger protein 280A [Source:HGNC Symbol;Acc:HGNC:18597]	protein_coding	ENST00000302097	-	chr22	22513736	22520270	42.95
ENSG00000170271	1.33246	133.34170234158,0.183353815512933,7.26715794966036	3.67129e-13	3.93883e-12	1	1.73695	51.7810295610788,0.320191555494616,5.42471090255537	5.80484e-08	2.87287e-07	1	FAXDC2	fatty acid hydroxylase domain containing 2 [Source:HGNC Symbol;Acc:HGNC:1334]	protein_coding	ENST00000326080,ENST00000423554,ENST00000517448,ENST00000517874,ENST00000517938,ENST00000518651,ENST00000519258,ENST00000519501,ENST00000520461,ENST00000520581,ENST00000520968,ENST00000521518,ENST00000522825,ENST00000523997,ENST00000524250,ENST00000524363	-	chr5	154818491	154859252	47.15
ENSG00000170549	1.22886	89.9977739688661,0.284013431900382,4.32677608852752	1.51308e-05	6.50751e-05	1	3.82006	5.51687021940774,1.12719679734484,3.38899408502172	0.000701495	0.00192741	1	IRX1	iroquois homeobox 1 [Source:HGNC Symbol;Acc:HGNC:14358]	protein_coding	ENST00000302006	+	chr5	3596054	3601403	58.22
ENSG00000170667	4.14946	466.328786143521,0.310152728028509,13.3787584066847	8.04805e-41	4.07727e-39	1	4.51595	97.2607762720212,0.333048831153118,13.5594329551194	6.96726e-42	2.35512e-40	1	RASA4B	RAS p21 protein activator 4B [Source:HGNC Symbol;Acc:HGNC:35202]	protein_coding	ENST00000306682,ENST00000465829,ENST00000467351,ENST00000477184,ENST00000488284,ENST00000495352,ENST00000541662	-	chr7	102482445	102517781	56.85
ENSG00000171174	2.33372	31.3900155956806,0.418786619613076,5.57258475426942	2.50987e-08	1.6058e-07	1	1.3343	34.0487747263255,0.375812571968469,3.55042903674978	0.000384604	0.00111273	1	RBKS	ribokinase [Source:HGNC Symbol;Acc:HGNC:30325]	protein_coding	ENST00000302188,ENST00000449378,ENST00000453412,ENST00000458185,ENST00000612015	-	chr2	27781364	27891098	40.78
ENSG00000171227	1.34904	132.595205318111,0.210970531953497,6.39447055853686	1.61105e-10	1.32365e-09	1	1.64271	23.3512437591021,0.434432216962098,3.78128666847944	0.00015602	0.000484	1	TMEM37	transmembrane protein 37 [Source:HGNC Symbol;Acc:HGNC:18216]	protein_coding	ENST00000306406,ENST00000409826,ENST00000417645,ENST00000465296	+	chr2	119429901	119438520	55.34
ENSG00000171388	3.77269	17.6562429763792,0.800133169368246,4.71507789908375	2.41618e-06	1.17169e-05	1	2.82106	55.3223977168354,0.324006060721905,8.70681677651833	3.12528e-18	3.81716e-17	1	APLN	apelin [Source:HGNC Symbol;Acc:HGNC:16665]	protein_coding	ENST00000429967	-	chrX	129645259	129654937	56.17
ENSG00000171551	1.70677	1419.62891227284,0.112532591328619,15.1669365188347	5.85463e-52	4.26854e-50	1	2.6152	203.629995380204,0.175789409275452,14.8768906162323	4.65643e-50	1.99972e-48	1	ECEL1	endothelin converting enzyme-like 1 [Source:HGNC Symbol;Acc:HGNC:3147]	protein_coding	ENST00000304546,ENST00000409941,ENST00000411860,ENST00000482346	-	chr2	232479827	232487828	64.78
ENSG00000171681	1.37889	2334.74885875878,0.105132939700733,13.1157051187182	2.67681e-39	1.28987e-37	1	1.72546	1966.97473295291,0.105387124626098,16.3726024591792	3.00102e-60	1.73129e-58	1	ATF7IP	activating transcription factor 7 interacting protein [Source:HGNC Symbol;Acc:HGNC:20092]	protein_coding	ENST00000261168,ENST00000396279,ENST00000428217,ENST00000534828,ENST00000535132,ENST00000535179,ENST00000535738,ENST00000536279,ENST00000536444,ENST00000537653,ENST00000538511,ENST00000539057,ENST00000539659,ENST00000540793,ENST00000541056,ENST00000541654,ENST00000542508,ENST00000542514,ENST00000542967,ENST00000542991,ENST00000543189,ENST00000544627,ENST00000545723,ENST00000545769	+	chr12	14365632	14502935	36.1
ENSG00000171724	5.84662	5.59229178499473,2.32583034844166,2.51377951645673	0.0119445	0.0282388	1	1.27279	53.8311659441838,0.286710048248001,4.43927598798746	9.0262e-06	3.38058e-05	1	VAT1L	vesicle amine transport 1-like [Source:HGNC Symbol;Acc:HGNC:29315]	protein_coding	ENST00000302536,ENST00000563850	+	chr16	77788530	77980107	44.33
ENSG00000171798	1.22797	119.643535152167,0.221209174373586,5.55116334446728	2.83775e-08	1.79571e-07	1	3.95287	132.241932851561,0.242850362920783,16.2769839651056	1.43783e-59	8.00145e-58	1	KNDC1	kinase non-catalytic C-lobe domain (KIND) containing 1 [Source:HGNC Symbol;Acc:HGNC:29374]	protein_coding	ENST00000304613,ENST00000368571,ENST00000478074,ENST00000485110,ENST00000530127	+	chr10	133160447	133226412	59.29
ENSG00000171992	1.25729	2770.73054354952,0.129957503717405,9.67461572194806	3.86541e-22	8.06207e-21	1	1.71833	307.833678994163,0.138200254732807,12.4335987437574	1.71726e-35	4.70262e-34	1	SYNPO	synaptopodin [Source:HGNC Symbol;Acc:HGNC:30672]	protein_coding	ENST00000307662,ENST00000394243,ENST00000518872,ENST00000519664,ENST00000522122	+	chr5	150601080	150659220	52.53
ENSG00000172005	7.48501	33.9535284372025,1.21778453040819,6.14641943061324	7.92515e-10	6.01888e-09	1	2.68807	5.59593485928962,0.917866011281614,2.92861181525438	0.00340479	0.00809767	1	MAL	mal, T-cell differentiation protein [Source:HGNC Symbol;Acc:HGNC:6817]	protein_coding	ENST00000309988,ENST00000349807,ENST00000353004,ENST00000354078,ENST00000489399	+	chr2	95025677	95053996	52.06
ENSG00000172061	3.8404	79.0870301348624,0.337245966029281,11.3875204784664	4.82526e-30	1.62154e-28	1	2.7394	49.112244949869,0.3294019065455,8.3162962146305	9.07548e-17	1.00621e-15	1	LRRC15	leucine rich repeat containing 15 [Source:HGNC Symbol;Acc:HGNC:20818]	protein_coding	ENST00000347624,ENST00000428839	-	chr3	194355247	194369743	52.68
ENSG00000172232	2.05436	23.6260231206851,0.65771513289745,3.1234872716655	0.00178722	0.00517971	1	1.72437	12.7555621809433,0.602982110944047,2.85973487727069	0.00423995	0.00986169	1	AZU1	azurocidin 1 [Source:HGNC Symbol;Acc:HGNC:913]	protein_coding	ENST00000233997,ENST00000592205	+	chr19	825097	832018	58.64
ENSG00000172346	4.07225	107.185692253221,0.306531631060995,13.2849368392576	2.83097e-40	1.42133e-38	1	2.15879	36.5413646442106,0.379061547445124,5.69508192444376	1.23313e-08	6.6217e-08	1	CSDC2	cold shock domain containing C2, RNA binding [Source:HGNC Symbol;Acc:HGNC:30359]	protein_coding	ENST00000306149,ENST00000460790	+	chr22	41560763	41577741	55.8
ENSG00000172780	1.68932	140.808238124674,0.486366052433562,3.47334929690375	0.000514006	0.00167301	1	1.80976	134.118621328118,0.678055239360312,2.66903997991097	0.00760684	0.0167092	1	RAB43	RAB43, member RAS oncogene family [Source:HGNC Symbol;Acc:HGNC:19983]	protein_coding	ENST00000315150,ENST00000393304,ENST00000393305,ENST00000393307,ENST00000393308,ENST00000457077,ENST00000476465,ENST00000615093	-	chr3	129087569	129122801	50.78
ENSG00000172794	2.54551	25.4066461802261,0.50282840415364,5.06239048474534	4.14032e-07	2.25859e-06	1	1.90229	9.86462116713438,0.660473616023627,2.88018584910379	0.00397441	0.00931542	1	RAB37	RAB37, member RAS oncogene family [Source:HGNC Symbol;Acc:HGNC:30268]	protein_coding	ENST00000340415,ENST00000392610,ENST00000392612,ENST00000392613,ENST00000392614,ENST00000392615,ENST00000392617,ENST00000402449,ENST00000481224,ENST00000488977,ENST00000527040,ENST00000528438,ENST00000531420,ENST00000533530,ENST00000577548,ENST00000613645	+	chr17	74670578	74747335	49.21
ENSG00000172969	2.58134	12.7197676344725,0.754753238753416,3.42011258397512	0.000625952	0.00200164	1	4.56737	19.341420888911,0.657185633978587,6.94989296923708	3.65563e-12	2.80195e-11	1	FRG2C	FSHD region gene 2 family member C [Source:HGNC Symbol;Acc:HGNC:33626]	protein_coding	ENST00000308062,ENST00000464571	+	chr3	75664330	75667220	44.34
ENSG00000173083	1.59944	11.3907737062692,0.613344385154645,2.60772910055637	0.00911451	0.0222638	1	2.16806	17.8362292989218,0.520163870733051,4.16804028112711	3.0723e-05	0.00010675	1	HPSE	heparanase [Source:HGNC Symbol;Acc:HGNC:5164]	protein_coding	ENST00000311412,ENST00000405413,ENST00000507150,ENST00000508891,ENST00000509906,ENST00000512196,ENST00000513463	-	chr4	83292461	83335153	41.22
ENSG00000173175	3.43821	164.088842749318,0.215790145335088,15.933129414253	3.73202e-57	3.32885e-55	1	1.02056	171.500292294539,0.195523783747403,5.21961726923564	1.79293e-07	8.36621e-07	1	ADCY5	adenylate cyclase 5 [Source:HGNC Symbol;Acc:HGNC:236]	protein_coding	ENST00000309879,ENST00000462833,ENST00000466617,ENST00000468683,ENST00000470367,ENST00000474577,ENST00000476455,ENST00000478092,ENST00000483566,ENST00000491190	-	chr3	123282296	123449758	51.27
ENSG00000173227	4.29339	228.271392901186,0.228993940221438,18.7489447926388	1.9747e-78	3.21493e-76	1	1.99933	103.54103268715,0.243844971747756,8.19917188765614	2.42049e-16	2.58589e-15	1	SYT12	synaptotagmin 12 [Source:HGNC Symbol;Acc:HGNC:18381]	protein_coding	ENST00000393946,ENST00000525149,ENST00000525457,ENST00000526281,ENST00000527043,ENST00000531392,ENST00000533427	+	chr11	67006778	67050863	53.68
ENSG00000173269	3.27971	16.4805100904113,0.629057176580364,5.21368526077287	1.85125e-07	1.05483e-06	1	1.72608	17.6068885086623,0.514978278164123,3.35175536085682	0.000803009	0.00218174	1	MMRN2	multimerin 2 [Source:HGNC Symbol;Acc:HGNC:19888]	protein_coding	ENST00000372027,ENST00000474994,ENST00000488950,ENST00000608090,ENST00000608753,ENST00000609457,ENST00000610081	-	chr10	86935540	86969481	55.09
ENSG00000173320	3.4134	33.838996775095,0.51430905304574,6.63687354786472	3.20406e-11	2.86249e-10	1	1.30094	77.6882093471626,0.258548529841167,5.03169339621505	4.86166e-07	2.15194e-06	1	STOX2	storkhead box 2 [Source:HGNC Symbol;Acc:HGNC:25450]	protein_coding	ENST00000308497,ENST00000506529,ENST00000511250,ENST00000512520,ENST00000513034	+	chr4	183853431	184023526	42.4
ENSG00000173531	1.00913	89.4863357676503,0.238690788552694,4.22777208700971	2.36017e-05	9.84518e-05	1	1.75493	67.8194566103803,0.285178956581574,6.15378252257793	7.56564e-10	4.63992e-09	1	MST1	macrophage stimulating 1 [Source:HGNC Symbol;Acc:HGNC:7380]	protein_coding	ENST00000448220,ENST00000449682,ENST00000468847,ENST00000479115,ENST00000480268,ENST00000481055,ENST00000481930,ENST00000484144,ENST00000484269,ENST00000484673,ENST00000488350,ENST00000489007,ENST00000490966,ENST00000491943,ENST00000492329,ENST00000492370,ENST00000493836,ENST00000494809,ENST00000494828,ENST00000497359,ENST00000498021	-	chr3	49683947	49689501	60.67
ENSG00000173805	3.36829	29.425336855441,0.496985977691305,6.77742643850199	1.22335e-11	1.13465e-10	1	1.53638	42.9985410867974,0.319455302980659,4.80938781573752	1.51393e-06	6.33348e-06	1	HAP1	huntingtin-associated protein 1 [Source:HGNC Symbol;Acc:HGNC:4812]	protein_coding	ENST00000310778,ENST00000341193,ENST00000347901,ENST00000393939,ENST00000442364,ENST00000455021,ENST00000458656	-	chr17	41717742	41734644	54.47
ENSG00000173918	3.88572	524.891266066974,0.183243360362617,21.2052349207777	8.5443e-100	2.51367e-97	1	4.42485	79.292360007339,0.313705437921282,14.1051056912177	3.5326e-45	1.32622e-43	1	C1QTNF1	C1q and tumor necrosis factor related protein 1 [Source:HGNC Symbol;Acc:HGNC:14324]	protein_coding	ENST00000311661,ENST00000339142,ENST00000354124,ENST00000392445,ENST00000578229,ENST00000579760,ENST00000580454,ENST00000580474,ENST00000581774,ENST00000582295,ENST00000582625,ENST00000583904	+	chr17	79022814	79049788	54.12
ENSG00000174307	1.14606	638.06193649005,0.134607093497007,8.51408144850077	1.67916e-17	2.54132e-16	1	1.52591	726.912572050901,0.143244594095086,10.6524493698294	1.69837e-26	3.11373e-25	1	PHLDA3	pleckstrin homology-like domain, family A, member 3 [Source:HGNC Symbol;Acc:HGNC:8934]	protein_coding	ENST00000367309,ENST00000367311,ENST00000485436,ENST00000497057	-	chr1	201464383	201469237	57.71
ENSG00000174348	3.43164	6.20573017124813,1.43474838887284,2.39180648986358	0.0167657	0.037977	1	1.50283	48.5511688838329,0.319791192348606,4.69942560727044	2.60894e-06	1.06142e-05	1	PODN	podocan [Source:HGNC Symbol;Acc:HGNC:23174]	protein_coding	ENST00000312553,ENST00000371500,ENST00000395871,ENST00000471210,ENST00000471285,ENST00000490650,ENST00000618387	+	chr1	53062052	53085502	56.02
ENSG00000174460	2.48503	566.315418413393,0.119998054284334,20.7089489947948	2.87664e-95	7.65689e-93	1	2.94957	198.330190049582,0.182052500715624,16.2017324449318	4.90262e-59	2.68512e-57	1	ZCCHC12	zinc finger, CCHC domain containing 12 [Source:HGNC Symbol;Acc:HGNC:27273]	protein_coding	ENST00000310164	+	chrX	118823790	118826968	51.84
ENSG00000174807	1.23997	1170.14509661433,0.166466879972167,7.44872028368216	9.425e-14	1.06573e-12	1	3.81177	29.8192687923905,0.461816319444594,8.25387418337202	1.53341e-16	1.67015e-15	1	CD248	CD248 molecule, endosialin [Source:HGNC Symbol;Acc:HGNC:18219]	protein_coding	ENST00000311330	-	chr11	66314487	66317044	65.4
ENSG00000174885	4.45281	31.564997888359,0.633789232162339,7.02570117291104	2.12994e-12	2.12981e-11	1	2.92899	8.40599759994065,0.813166245382916,3.60195510467026	0.000315833	0.000928034	1	NLRP6	NLR family, pyrin domain containing 6 [Source:HGNC Symbol;Acc:HGNC:22944]	protein_coding	ENST00000312165,ENST00000527946,ENST00000534750	+	chr11	278365	285359	63.52
ENSG00000175155	1.83039	159.531651715209,0.187056397616565,9.78522470575682	1.30306e-22	2.8086e-21	1	1.37372	67.8675221383874,0.273868250177557,5.01600018081669	5.27583e-07	2.32752e-06	1	YPEL2	yippee like 2 [Source:HGNC Symbol;Acc:HGNC:18326]	protein_coding	ENST00000312655,ENST00000581865,ENST00000582192,ENST00000582813,ENST00000585166	+	chr17	59331689	59401729	46.62
ENSG00000175463	2.39247	14.9432197880849,0.584152184693936,4.09562891789733	4.21024e-05	0.000169065	1	1.89814	24.1165440761127,0.46216876955104,4.10703261707185	4.00775e-05	0.000136836	1	TBC1D10C	TBC1 domain family member 10C [Source:HGNC Symbol;Acc:HGNC:24702]	protein_coding	ENST00000312390,ENST00000524662,ENST00000526387,ENST00000526474,ENST00000529132,ENST00000529635,ENST00000530967,ENST00000533745,ENST00000542590	+	chr11	67403915	67410089	61.91
ENSG00000175662	1.40804	637.666308803797,0.110058637091949,12.7935799970917	1.78078e-37	8.04902e-36	1	1.21117	529.32121904881,0.11941634959538,10.1424121788567	3.58145e-24	5.88085e-23	1	TOM1L2	target of myb1 like 2 membrane trafficking protein [Source:HGNC Symbol;Acc:HGNC:11984]	protein_coding	ENST00000318094,ENST00000379504,ENST00000395739,ENST00000468944,ENST00000478943,ENST00000486413,ENST00000535933,ENST00000537091,ENST00000540946,ENST00000542206,ENST00000577517,ENST00000577794,ENST00000579586,ENST00000581396	-	chr17	17843511	17972422	48.26
ENSG00000176046	2.44793	31.6802796437297,0.432027514040805,5.66613841238534	1.46052e-08	9.65368e-08	1	3.78115	29.8673476151986,0.467163028610223,8.09385778176728	5.78042e-16	5.99052e-15	1	NUPR1	nuclear protein 1, transcriptional regulator [Source:HGNC Symbol;Acc:HGNC:29990]	protein_coding	ENST00000324873,ENST00000395641,ENST00000567646	-	chr16	28532708	28539174	50.75
ENSG00000176222	4.06259	45.3997674746589,0.658147896072306,6.17276292471325	6.71068e-10	5.13373e-09	1	5.03099	58.5859824231352,0.405019499138783,12.4216043752218	1.9952e-35	5.45511e-34	1	ZNF404	zinc finger protein 404 [Source:HGNC Symbol;Acc:HGNC:19417]	protein_coding	ENST00000324394,ENST00000587539,ENST00000588094	-	chr19	43872363	43901385	36.81
ENSG00000176438	1.68752	61.3402980251535,0.407210314130576,4.14408952824475	3.41166e-05	0.000138739	1	1.61236	136.565018975038,0.206954589214642,7.79087258853099	6.6548e-15	6.38087e-14	1	SYNE3	spectrin repeat containing, nuclear envelope family member 3 [Source:HGNC Symbol;Acc:HGNC:19861]	protein_coding	ENST00000334258,ENST00000553340,ENST00000554873,ENST00000555759,ENST00000557275	-	chr14	95407266	95475836	50.57
ENSG00000176641	3.18164	7.20795107091836,1.15216838173823,2.76143966015322	0.00575471	0.0148098	1	3.7496	20.5862144193147,0.56412498192937,6.64675781784925	2.99619e-11	2.10622e-10	1	RNF152	ring finger protein 152 [Source:HGNC Symbol;Acc:HGNC:26811]	protein_coding	ENST00000312828,ENST00000588064,ENST00000588396,ENST00000591306,ENST00000619552	-	chr18	61808063	61894247	42.43
ENSG00000176697	4.96646	6.06688955318304,2.16635671794389,2.2925411716628	0.0218744	0.047893	1	2.02717	65.3671598787553,0.271449778315718,7.46792242870251	8.14708e-14	7.15018e-13	1	BDNF	brain-derived neurotrophic factor [Source:HGNC Symbol;Acc:HGNC:1033]	protein_coding	ENST00000314915,ENST00000356660,ENST00000395978,ENST00000395980,ENST00000395981,ENST00000395983,ENST00000395986,ENST00000418212,ENST00000420794,ENST00000438929,ENST00000439476,ENST00000525528,ENST00000525950,ENST00000530786,ENST00000530861,ENST00000532997,ENST00000533131,ENST00000533246,ENST00000584049	-	chr11	27654893	27722058	40.25
ENSG00000176769	4.54205	8.53399452704144,1.197819901193,3.79193103580256	0.00014948	0.00054221	1	5.93707	14.9083930757781,0.980405787231748,6.05573040041133	1.39782e-09	8.322e-09	1	TCERG1L	transcription elongation regulator 1 like [Source:HGNC Symbol;Acc:HGNC:23533]	protein_coding	ENST00000368642,ENST00000483040	-	chr10	131092391	131311721	48.72
ENSG00000176956	1.18474	116.369724224428,0.242716864018001,4.88115055887946	1.05469e-06	5.40197e-06	1	2.0679	39.1732650504715,0.354268994579884,5.83708712214113	5.31213e-09	2.98207e-08	1	LY6H	lymphocyte antigen 6 complex, locus H [Source:HGNC Symbol;Acc:HGNC:6728]	protein_coding	ENST00000342752,ENST00000414417,ENST00000430474,ENST00000479685,ENST00000615409	-	chr8	143157914	143160711	69.94
ENSG00000177614	2.61908	44.5723848948962,0.392153168809061,6.67872335565234	2.41033e-11	2.17891e-10	1	3.61418	8.01052137917693,0.900798901451031,4.01219635328719	6.01564e-05	0.000199373	1	PGBD5	piggyBac transposable element derived 5 [Source:HGNC Symbol;Acc:HGNC:19405]	protein_coding	ENST00000391860,ENST00000525115,ENST00000530424	-	chr1	230314482	230425729	48.15
ENSG00000177989	1.24773	28.9108693000473,0.362069057249147,3.44611498121238	0.000568708	0.00183397	1	1.2675	28.841810005473,0.413906497500688,3.06228331837837	0.00219655	0.00543471	1	ODF3B	outer dense fiber of sperm tails 3B [Source:HGNC Symbol;Acc:HGNC:34388]	protein_coding	ENST00000329363,ENST00000401779,ENST00000403326,ENST00000405135,ENST00000428989,ENST00000437588,ENST00000463472,ENST00000468249,ENST00000469660	-	chr22	50529710	50532580	71.23
ENSG00000178038	4.78789	5.38308342822859,1.44972300411452,3.30262571531863	0.000957841	0.0029581	1	2.00295	17.9634007559931,0.49474282665751,4.04847483490605	5.15525e-05	0.000172877	1	ALS2CL	ALS2 C-terminal like [Source:HGNC Symbol;Acc:HGNC:20605]	protein_coding	ENST00000318962,ENST00000383742,ENST00000415953,ENST00000423707,ENST00000431015,ENST00000434140,ENST00000450172,ENST00000473484,ENST00000486301,ENST00000498817	-	chr3	46668997	46693704	57.94
ENSG00000178297	5.45315	226.990287958586,0.313299864698229,17.4055411267434	7.48949e-68	8.97081e-66	1	2.58046	12.8471777305608,0.676487896232934,3.8144891966405	0.000136465	0.000428017	1	TMPRSS9	transmembrane protease, serine 9 [Source:HGNC Symbol;Acc:HGNC:30079]	protein_coding	ENST00000332578,ENST00000395264,ENST00000587863,ENST00000592650,ENST00000613480	+	chr19	2389771	2426239	53.19
ENSG00000178342	2.10007	28.6929328810838,0.470970602329904,4.45901994080901	8.23353e-06	3.67691e-05	1	1.6822	7.88753439462089,0.733431266188417,2.29360448931292	0.0218132	0.0427612	1	KCNG2	potassium channel, voltage gated modifier subfamily G, member 2 [Source:HGNC Symbol;Acc:HGNC:6249]	protein_coding	ENST00000316249,ENST00000590307	+	chr18	79863668	79900184	53.83
ENSG00000178597	4.36445	19.2206880135989,0.904262287651278,4.82652946987269	1.38933e-06	7.0005e-06	1	2.686	53.8120391270657,0.336024590221539,7.99346884933061	1.31194e-15	1.32938e-14	1	PSAPL1	prosaposin-like 1 (gene/pseudogene) [Source:HGNC Symbol;Acc:HGNC:33131]	protein_coding	ENST00000319098	-	chr4	7432258	7434945	60.64
ENSG00000178860	5.07222	42.8610607225176,0.691020121232802,7.34019531417346	2.13282e-13	2.33303e-12	1	1.28038	90.3992796921695,0.251984829502676,5.08116541928591	3.75126e-07	1.68631e-06	1	MSC	musculin [Source:HGNC Symbol;Acc:HGNC:7321]	protein_coding	ENST00000325509,ENST00000518440,ENST00000521739	-	chr8	71841549	71844468	58.6
ENSG00000178919	3.44277	10.2120817234204,0.841493502816432,4.09125711331774	4.29041e-05	0.000172078	1	6.10411	6.85918778247509,1.27292399741614,4.79534578454698	1.62394e-06	6.76754e-06	1	FOXE1	forkhead box E1 [Source:HGNC Symbol;Acc:HGNC:3806]	protein_coding	ENST00000375123	+	chr9	97853254	97856715	60.92
ENSG00000178928	4.81618	5.44885471928369,1.41379051655647,3.40657241403634	0.000657841	0.00209286	1	5.91852	6.13817924650015,1.29686044565589,4.56373121900435	5.02524e-06	1.95267e-05	1	TPRX1	tetra-peptide repeat homeobox 1 [Source:HGNC Symbol;Acc:HGNC:32174]	protein_coding	ENST00000322175,ENST00000535759,ENST00000543508	-	chr19	47801243	47819051	51.11
ENSG00000178947	1.66604	17.0798030146646,0.592956588783416,2.8097217713046	0.00495843	0.0129738	1	1.50204	58.9076143454365,0.278656292418328,5.39028296017144	7.03468e-08	3.45094e-07	1	SMIM10L2A	small integral membrane protein 10 like 2A [Source:HGNC Symbol;Acc:HGNC:34499]	protein_coding	ENST00000417443	+	chrX	135421943	135428074	58.22
ENSG00000179023	5.14669	19.1077287309009,0.927286430269917,5.55027109700155	2.85227e-08	1.80338e-07	1	2.95918	8.82231055823452,0.773831288304657,3.82406964184354	0.000131267	0.000412536	1	KLHDC7A	kelch domain containing 7A [Source:HGNC Symbol;Acc:HGNC:26791]	protein_coding	ENST00000400664	+	chr1	18480982	18486126	57.76
ENSG00000179168	1.13115	31.2406546164942,0.454039845573499,2.49129054924773	0.012728	0.0298331	1	2.22516	24.435987978116,0.496865403032999,4.47840240205385	7.52037e-06	2.8524e-05	1	GGN	gametogenetin [Source:HGNC Symbol;Acc:HGNC:18869]	protein_coding	ENST00000334928,ENST00000585737,ENST00000586599,ENST00000587676,ENST00000591809	-	chr19	38384265	38388082	64.93
ENSG00000179172	5.06478	6.47171555040311,1.50357841974988,3.36848733798167	0.000755819	0.00237971	1	6.26414	12.4401521665559,1.11053141827129,5.64066975006242	1.6939e-08	8.94063e-08	1	HNRNPCL1	heterogeneous nuclear ribonucleoprotein C-like 1 [Source:HGNC Symbol;Acc:HGNC:29295]	protein_coding	ENST00000317869,ENST00000617044	-	chr1	12847377	12947578	45.74
ENSG00000179292	3.65652	93.637758459331,0.286622109410907,12.7572727468739	2.8397e-37	1.27066e-35	1	1.51725	58.499250872584,0.339516044061581,4.46886284946374	7.86365e-06	2.97088e-05	1	TMEM151A	transmembrane protein 151A [Source:HGNC Symbol;Acc:HGNC:28497]	protein_coding	ENST00000327259	+	chr11	66291870	66296664	64.82
ENSG00000179388	1.95967	12.2968899304752,0.621898407571812,3.15111569543953	0.00162648	0.00476909	1	2.56974	14.0945398458895,0.624507188104052,4.11483268034954	3.8746e-05	0.000132683	1	EGR3	early growth response 3 [Source:HGNC Symbol;Acc:HGNC:3240]	protein_coding	ENST00000317216,ENST00000518773,ENST00000519492,ENST00000522910,ENST00000524088	-	chr8	22687659	22693302	55.71
ENSG00000179832	1.2825	942.448346913321,0.0801419485356102,16.0028753352437	1.22008e-57	1.10592e-55	1	1.1094	1024.02677545713,0.123372185348294,8.99232859808848	2.42047e-19	3.17116e-18	1	MROH1	maestro heat-like repeat family member 1 [Source:HGNC Symbol;Acc:HGNC:26958]	protein_coding	ENST00000326134,ENST00000423230,ENST00000525287,ENST00000527071,ENST00000527552,ENST00000528664,ENST00000528919,ENST00000532255,ENST00000534366,ENST00000534508,ENST00000544576	+	chr8	144148016	144261940	53.17
ENSG00000179862	2.97777	76.6750141461771,0.304387398215267,9.78283045535617	1.33426e-22	2.87217e-21	1	1.90637	69.8289549226278,0.351284706369191,5.42684701588809	5.73583e-08	2.84115e-07	1	CITED4	Cbp/p300-interacting transactivator, with Glu/Asp rich carboxy-terminal domain, 4 [Source:HGNC Symbol;Acc:HGNC:18696]	protein_coding	ENST00000372638	-	chr1	40861051	40862366	73.48
ENSG00000180532	3.17312	65.9343825677596,0.395902926615329,8.01488719064329	1.10238e-15	1.43747e-14	1	3.88897	56.0344768229485,0.398399863446585,9.76148389358951	1.64727e-22	2.50082e-21	1	ZSCAN4	zinc finger and SCAN domain containing 4 [Source:HGNC Symbol;Acc:HGNC:23709]	protein_coding	ENST00000318203,ENST00000612521	+	chr19	57668935	57679152	41.56
ENSG00000180573	2.25788	491.337432745394,0.111330630155526,20.2808287515858	1.89905e-91	4.89925e-89	1	1.59309	332.053996489703,0.131961115356261,12.0724501628917	1.47671e-33	3.78068e-32	1	HIST1H2AC	histone cluster 1, H2ac [Source:HGNC Symbol;Acc:HGNC:4733]	protein_coding	ENST00000314088,ENST00000377791,ENST00000602637	+	chr6	26124145	26139116	41.82
ENSG00000180596	1.0396	27.4428109935658,0.424681375172364,2.4479565779224	0.0143669	0.0331205	1	1.74918	27.0800902448708,0.401481379947166,4.35680451267361	1.31975e-05	4.83406e-05	1	HIST1H2BC	histone cluster 1, H2bc [Source:HGNC Symbol;Acc:HGNC:4757]	protein_coding	ENST00000314332,ENST00000396984	-	chr6	26114873	26123926	37.87
ENSG00000180914	6.56102	435.11833854255,0.337699006150789,19.4286017989934	4.42245e-84	8.82858e-82	1	1.2555	19.1050540297368,0.47722024891113,2.63086288454305	0.00851684	0.0184945	1	OXTR	oxytocin receptor [Source:HGNC Symbol;Acc:HGNC:8529]	protein_coding	ENST00000316793,ENST00000431493,ENST00000449615,ENST00000474615	-	chr3	8750408	8769628	50
ENSG00000181016	1.53815	10.2525460679797,0.630305090053251,2.44032961258499	0.0146739	0.0337354	1	2.38619	14.8068709971236,0.622332279267924,3.83427476133352	0.000125935	0.000396645	1	LSMEM1	leucine-rich single-pass membrane protein 1 [Source:HGNC Symbol;Acc:HGNC:22036]	protein_coding	ENST00000312849,ENST00000439068,ENST00000455302,ENST00000471030,ENST00000486022	+	chr7	112480853	112491062	40.22
ENSG00000181085	3.62481	57.296249662539,0.63206882365778,5.73483724212539	9.7606e-09	6.59185e-08	1	2.34186	389.434316019728,0.156768825621884,14.9382912795199	1.85675e-50	8.07408e-49	1	MAPK15	mitogen-activated protein kinase 15 [Source:HGNC Symbol;Acc:HGNC:24667]	protein_coding	ENST00000338033,ENST00000395107,ENST00000395108,ENST00000461928,ENST00000475376,ENST00000484654,ENST00000528175,ENST00000533830	+	chr8	143716259	143722458	65.08
ENSG00000181577	3.68297	7.35323112739566,1.11674639847268,3.29794840926822	0.00097394	0.003	1	2.78577	18.6038889292735,0.53452613404059,5.21166078945033	1.87158e-07	8.70969e-07	1	C6orf223	chromosome 6 open reading frame 223 [Source:HGNC Symbol;Acc:HGNC:28692]	protein_coding	ENST00000336600,ENST00000439969,ENST00000442114,ENST00000448947	+	chr6	44000580	44005958	58.84
ENSG00000182040	1.10051	56.2388140439484,0.271156454735526,4.05858643206486	4.93707e-05	0.000195998	1	2.06438	8.10295881980205,0.74695935785241,2.76371737046964	0.0057147	0.0129017	1	USH1G	Usher syndrome 1G (autosomal recessive) [Source:HGNC Symbol;Acc:HGNC:16356]	protein_coding	ENST00000579243,ENST00000614341	-	chr17	74916084	74923256	61.06
ENSG00000182053	3.288	77.1877850689232,0.371879473797328,8.8415833094638	9.43716e-19	1.57936e-17	1	5.10216	111.768927699303,0.315065514449048,16.1939697126499	5.56215e-59	3.03672e-57	1	TRIM49B	tripartite motif containing 49B [Source:HGNC Symbol;Acc:HGNC:42955]	protein_coding	ENST00000332682,ENST00000622138	+	chr11	49027501	49038451	36.78
ENSG00000182162	4.05456	24.7624403637424,0.671673106562601,6.03650973288455	1.57483e-09	1.15979e-08	1	6.23825	17.988639148983,0.961662455608098,6.48694411409504	8.75948e-11	5.91629e-10	1	P2RY8	purinergic receptor P2Y, G-protein coupled, 8 [Source:HGNC Symbol;Acc:HGNC:15524]	protein_coding	ENST00000381297,ENST00000460672	-	chrX	1462572	1537107	48.22
ENSG00000182179	1.42239	102.449003333368,0.224461462709409,6.33691975878339	2.34404e-10	1.89524e-09	1	3.49648	20.3246037252053,0.607176623420024,5.75859197626512	8.48184e-09	4.64248e-08	1	UBA7	ubiquitin-like modifier activating enzyme 7 [Source:HGNC Symbol;Acc:HGNC:12471]	protein_coding	ENST00000333486,ENST00000460516,ENST00000460703,ENST00000473992,ENST00000478688,ENST00000478875,ENST00000483751,ENST00000488536,ENST00000489826,ENST00000494212,ENST00000497908	-	chr3	49805207	49813946	58.14
ENSG00000182310	1.30723	197.636509814968,0.214071266188525,6.10652411260199	1.01824e-09	7.65691e-09	1	1.17075	385.621550221024,0.157422765058815,7.43700373584659	1.02995e-13	8.97095e-13	1	SPACA6	sperm acrosome associated 6 [Source:HGNC Symbol;Acc:HGNC:27113]	processed_transcript	ENST00000331594,ENST00000571328,ENST00000572160,ENST00000572565,ENST00000572609,ENST00000572703,ENST00000573151,ENST00000573266,ENST00000573896,ENST00000574072,ENST00000576093,ENST00000576494,ENST00000576975	+	chr19	51693340	51712387	51.41
ENSG00000182315	4.24777	135.175334792551,0.335004090912435,12.6797546716249	7.65711e-37	3.35254e-35	1	5.90186	144.013256955843,0.337680617560162,17.4776312152011	2.1213e-68	1.4985e-66	1	MBD3L3	methyl-CpG binding domain protein 3-like 3 [Source:HGNC Symbol;Acc:HGNC:37205]	protein_coding	ENST00000333843,ENST00000611585	-	chr19	7056209	7058640	47.7
ENSG00000182330	4.45195	76.3325257230271,0.552734923474571,8.05440073008441	7.98691e-16	1.05128e-14	1	5.24424	169.98542934536,0.256537646988324,20.4423711139549	7.02423e-93	8.38402e-91	1	PRAMEF8	PRAME family member 8 [Source:HGNC Symbol;Acc:HGNC:24074]	protein_coding	ENST00000357367,ENST00000614831,ENST00000621519	-	chr1	13281035	13285174	49.88
ENSG00000182472	1.6035	55.6765465403098,0.306319423771741,5.2347462006879	1.65212e-07	9.48585e-07	1	4.23129	29.8995239883314,0.537541331944827,7.87155792970863	3.50252e-15	3.4403e-14	1	CAPN12	calpain 12 [Source:HGNC Symbol;Acc:HGNC:13249]	protein_coding	ENST00000328867,ENST00000593700,ENST00000594497,ENST00000594552,ENST00000595177,ENST00000597354,ENST00000597716,ENST00000597740,ENST00000597987,ENST00000598684,ENST00000601685,ENST00000601953	-	chr19	38730187	38769904	51.15
ENSG00000182492	6.33496	3960.99847650655,0.160853422078107,39.3834252370682	0	0	1	3.97777	13.960750217917,0.699543991091688,5.68623157266529	1.29873e-08	6.94597e-08	1	BGN	biglycan [Source:HGNC Symbol;Acc:HGNC:1044]	protein_coding	ENST00000331595,ENST00000431891,ENST00000472615,ENST00000480756,ENST00000492658	+	chrX	153494939	153509554	62.66
ENSG00000182612	1.00834	80.0452392091498,0.22782268302415,4.42600007701608	9.59965e-06	4.23957e-05	1	1.14834	139.403370213597,0.201999695482074,5.68485450850634	1.30924e-08	6.99419e-08	1	TSPAN10	tetraspanin 10 [Source:HGNC Symbol;Acc:HGNC:29942]	protein_coding	ENST00000571707,ENST00000571914,ENST00000574882,ENST00000611590,ENST00000621293	+	chr17	81637171	81648749	55.78
ENSG00000182752	3.7003	11.7774577359725,1.50907899868187,2.45202574945785	0.0142054	0.0327844	1	2.39096	62.0999887951885,0.283639607216807,8.42955937332007	3.46969e-17	3.95326e-16	1	PAPPA	pregnancy-associated plasma protein A, pappalysin 1 [Source:HGNC Symbol;Acc:HGNC:8602]	protein_coding	ENST00000328252,ENST00000460463,ENST00000483254	+	chr9	116153804	116402322	42.35
ENSG00000182771	3.99649	88.1134899894164,0.32176560517356,12.4205149858182	2.02255e-35	8.47305e-34	1	1.96798	60.167832671869,0.287081334536452,6.85513429370556	7.12456e-12	5.31257e-11	1	GRID1	glutamate receptor, ionotropic, delta 1 [Source:HGNC Symbol;Acc:HGNC:4575]	protein_coding	ENST00000327946,ENST00000464741,ENST00000536331,ENST00000552278	-	chr10	85599555	86366493	45.04
ENSG00000182871	1.64924	7627.87032076119,0.0903973886447072,18.2443218275048	2.29568e-74	3.2624e-72	1	3.94749	6746.89381658792,0.112496112919894,35.0900499029832	9.56064e-270	2.75777e-266	1	COL18A1	collagen, type XVIII, alpha 1 [Source:HGNC Symbol;Acc:HGNC:2195]	protein_coding	ENST00000342220,ENST00000355480,ENST00000359759,ENST00000400337,ENST00000423214,ENST00000459895,ENST00000473212	+	chr21	45405137	45513720	59.66
ENSG00000183049	4.54724	130.888307198942,0.494605748460782,9.19365702018897	3.79708e-20	7.0202e-19	1	1.06405	629.664852857649,0.113144913445377,9.40433568247428	5.23599e-21	7.4339e-20	1	CAMK1D	calcium/calmodulin dependent protein kinase ID [Source:HGNC Symbol;Acc:HGNC:19341]	protein_coding	ENST00000378845,ENST00000487696,ENST00000615792,ENST00000619168	+	chr10	12349482	12835545	45.61
ENSG00000183160	7.68768	1092.03697099413,0.310705446440952,24.7426737976644	3.71763e-135	2.14969e-132	1	7.65596	11.9650685438475,1.17528047771095,6.51415520233601	7.30999e-11	4.96133e-10	1	TMEM119	transmembrane protein 119 [Source:HGNC Symbol;Acc:HGNC:27884]	protein_coding	ENST00000392806,ENST00000547567,ENST00000549031,ENST00000549447	-	chr12	108589846	108598320	56.18
ENSG00000183691	2.51344	17.1090311578506,0.576236450615632,4.36181740975039	1.28986e-05	5.60356e-05	1	1.93612	46.2465631931958,0.311179464059797,6.22188403745246	4.9122e-10	3.07693e-09	1	NOG	noggin [Source:HGNC Symbol;Acc:HGNC:7866]	protein_coding	ENST00000332822	+	chr17	56593699	56595590	59.46
ENSG00000183734	6.15595	13.6037220486724,1.27843873729504,4.81520592534598	1.47048e-06	7.38058e-06	1	2.5196	5.35734984563246,0.921050724400664,2.73556857664938	0.00622726	0.0139533	1	ASCL2	achaete-scute family bHLH transcription factor 2 [Source:HGNC Symbol;Acc:HGNC:739]	protein_coding	ENST00000331289	-	chr11	2268495	2270952	69.57
ENSG00000183770	3.33536	9.45778281522307,0.856998534589683,3.89191364075322	9.94566e-05	0.000372025	1	2.21527	10.5535001463677,0.65404779937428,3.38700835264966	0.000706592	0.0019408	1	FOXL2	forkhead box L2 [Source:HGNC Symbol;Acc:HGNC:1092]	protein_coding	ENST00000330315	-	chr3	138944224	138947140	64.62
ENSG00000183873	3.18673	36.4322214533683,0.597608925189868,5.33247278390187	9.68843e-08	5.74691e-07	1	2.23457	94.0755546580296,0.24838111086093,8.99653822343202	2.32947e-19	3.05425e-18	1	SCN5A	sodium channel, voltage gated, type V alpha subunit [Source:HGNC Symbol;Acc:HGNC:10593]	protein_coding	ENST00000327956,ENST00000333535,ENST00000413689,ENST00000414099,ENST00000423572,ENST00000425664,ENST00000449557,ENST00000450102,ENST00000451551,ENST00000455624,ENST00000464652,ENST00000476683,ENST00000491944,ENST00000612060	-	chr3	38548057	38649673	50.93
ENSG00000184160	4.8373	1323.29941754921,0.167014562714869,28.9633559715375	1.90532e-184	2.90458e-181	1	2.15066	461.335061420451,0.188885014995919,11.3860587034685	4.90686e-30	1.0777e-28	1	ADRA2C	adrenoceptor alpha 2C [Source:HGNC Symbol;Acc:HGNC:283]	protein_coding	ENST00000330055,ENST00000509482	+	chr4	3766348	3768526	69.62
ENSG00000184524	1.31668	237.168470364121,0.171544188601773,7.67544819791915	1.64841e-14	1.96323e-13	1	1.27402	47.9772917387856,0.303683138000663,4.19521328759316	2.72615e-05	9.54897e-05	1	CEND1	cell cycle exit and neuronal differentiation 1 [Source:HGNC Symbol;Acc:HGNC:24153]	protein_coding	ENST00000330106,ENST00000524587	-	chr11	787104	790123	66.23
ENSG00000184584	3.69584	58.9873178620861,0.662220065044811,5.58098574877505	2.39159e-08	1.53422e-07	1	3.15317	272.385866970593,0.160216945440682,19.6805990075687	3.16243e-86	3.42076e-84	1	TMEM173	transmembrane protein 173 [Source:HGNC Symbol;Acc:HGNC:27962]	protein_coding	ENST00000330794,ENST00000502362,ENST00000502825,ENST00000503287,ENST00000503838,ENST00000507297,ENST00000509573,ENST00000510817,ENST00000511850,ENST00000511886,ENST00000512606,ENST00000514119,ENST00000514348,ENST00000514542,ENST00000515507	-	chr5	139475534	139482935	53.57
ENSG00000184678	2.44383	299.191852925725,0.177207374225475,13.7908151769724	2.8947e-43	1.65106e-41	1	2.60294	255.788602326522,0.152983907766809,17.0144633865219	6.41583e-65	4.15876e-63	1	HIST2H2BE	histone cluster 2, H2be [Source:HGNC Symbol;Acc:HGNC:4760]	protein_coding	ENST00000369155,ENST00000369160	-	chr1	149842204	149886652	46.36
ENSG00000184731	3.10331	9.99623143107718,1.28000906581029,2.42444210353801	0.0153319	0.0350465	1	2.43031	58.4932585884477,0.29926824832467,8.12084473771199	4.6295e-16	4.84125e-15	1	FAM110C	family with sequence similarity 110 member C [Source:HGNC Symbol;Acc:HGNC:33340]	protein_coding	ENST00000327669,ENST00000460464,ENST00000461026	-	chr2	38814	46870	46.22
ENSG00000185101	3.26853	506.138793129048,0.181072303769452,18.0509743544904	7.75112e-73	1.05674e-70	1	3.12206	8.20145324629004,0.82590177211347,3.78018799297894	0.00015671	0.000485793	1	ANO9	anoctamin 9 [Source:HGNC Symbol;Acc:HGNC:20679]	protein_coding	ENST00000332826,ENST00000524802,ENST00000525804,ENST00000525857,ENST00000526142,ENST00000528927,ENST00000532094,ENST00000534161	-	chr11	417933	442011	59.43
ENSG00000185112	3.72678	265.362045957525,0.287196921471411,12.9764097787613	1.66504e-38	7.84301e-37	1	1.37555	808.471238448244,0.118664555056301,11.5918875449831	4.53037e-31	1.0344e-29	1	FAM43A	family with sequence similarity 43 member A [Source:HGNC Symbol;Acc:HGNC:26888]	protein_coding	ENST00000329759	+	chr3	194686544	194689037	60.99
ENSG00000185201	3.18057	380.079974988445,0.146177919477842,21.7581934728255	5.77801e-105	1.93783e-102	1	3.46019	136.293283452265,0.243507624742895,14.2097705547288	7.96862e-46	3.04443e-44	1	IFITM2	interferon induced transmembrane protein 2 [Source:HGNC Symbol;Acc:HGNC:5413]	protein_coding	ENST00000399815,ENST00000399817,ENST00000527146,ENST00000533141,ENST00000602569,ENST00000616316	+	chr11	307631	315272	56.84
ENSG00000185215	1.93517	3255.36526911933,0.122971018572075,15.7367798528524	8.46428e-56	7.20495e-54	1	1.70051	40.7054561258078,0.348060715986888,4.88567057386541	1.03077e-06	4.4005e-06	1	TNFAIP2	TNF alpha induced protein 2 [Source:HGNC Symbol;Acc:HGNC:11895]	protein_coding	ENST00000333007,ENST00000558056,ENST00000559195,ENST00000559255,ENST00000559406,ENST00000560428,ENST00000560562,ENST00000560670,ENST00000560869,ENST00000561156,ENST00000561217	+	chr14	103123442	103137439	61.2
ENSG00000185291	4.91057	37.7937338817924,0.631067390865138,7.78137962549059	7.17379e-15	8.74889e-14	1	2.6947	10.3784858869782,0.712825263060311,3.78031122239372	0.000156632	0.000485639	1	IL3RA	interleukin 3 receptor subunit alpha [Source:HGNC Symbol;Acc:HGNC:6012]	protein_coding	ENST00000331035,ENST00000381469,ENST00000432757	+	chrX	1336616	1382689	54.54
ENSG00000185338	5.6429	71.1387063054551,0.74432693674308,7.58120804324506	3.42352e-14	3.98951e-13	1	1.06044	401.20704095375,0.150939135952121,7.02560724896887	2.13137e-12	1.67291e-11	1	SOCS1	suppressor of cytokine signaling 1 [Source:HGNC Symbol;Acc:HGNC:19383]	protein_coding	ENST00000332029	-	chr16	11254405	11256179	68.56
ENSG00000185339	3.47363	8.46702729456063,1.09533159349398,3.17130165012707	0.00151757	0.00449022	1	7.0687	21.6450148380368,1.04276048054008,6.77883164950598	1.21152e-11	8.86584e-11	1	TCN2	transcobalamin 2 [Source:HGNC Symbol;Acc:HGNC:11653]	protein_coding	ENST00000215838,ENST00000405742,ENST00000407817,ENST00000423350,ENST00000450638,ENST00000471659,ENST00000493542	+	chr22	30606838	30627278	50.79
ENSG00000185559	2.2936	39.3680008709651,0.351370345283742,6.52759103317677	6.68359e-11	5.76825e-10	1	2.80608	21.7312190624386,0.496186595140688,5.65528972727017	1.55584e-08	8.24207e-08	1	DLK1	delta-like 1 homolog (Drosophila) [Source:HGNC Symbol;Acc:HGNC:2907]	protein_coding	ENST00000331224,ENST00000341267,ENST00000392848,ENST00000555747,ENST00000556051	+	chr14	100725705	100738224	55.89
ENSG00000185668	3.66028	25.7223824454753,0.587135378118803,6.23413057132473	4.54294e-10	3.55984e-09	1	2.97308	50.5862950389335,0.327884647416215,9.06745475736156	1.2183e-19	1.62443e-18	1	POU3F1	POU class 3 homeobox 1 [Source:HGNC Symbol;Acc:HGNC:9214]	protein_coding	ENST00000373012	-	chr1	38043827	38046794	63.17
ENSG00000185669	1.61663	29.1170049091335,0.429687322139888,3.76235062895539	0.000168324	0.000604934	1	3.05166	70.9712036261003,0.307335374462321,9.92942354356531	3.10043e-23	4.86925e-22	1	SNAI3	snail family zinc finger 3 [Source:HGNC Symbol;Acc:HGNC:18411]	protein_coding	ENST00000332281	-	chr16	88677682	88686493	57.19
ENSG00000185885	3.67374	355.953143310241,0.191889826001442,19.1450339854042	1.06469e-81	1.89934e-79	1	4.22699	69.5962532709627,0.333469440748975,12.6758075360437	8.05251e-37	2.27349e-35	1	IFITM1	interferon induced transmembrane protein 1 [Source:HGNC Symbol;Acc:HGNC:5412]	protein_coding	ENST00000328221,ENST00000408968,ENST00000525554,ENST00000528780	+	chr11	313506	315272	57.05
ENSG00000185988	1.66547	52.3258375506186,0.297847874678632,5.59168998392371	2.2487e-08	1.44977e-07	1	1.31313	85.4734018305271,0.243764333976566,5.38687720168605	7.16924e-08	3.51297e-07	1	PLK5	polo-like kinase 5 [Source:HGNC Symbol;Acc:HGNC:27001]	protein_coding	ENST00000334770,ENST00000454744,ENST00000588292,ENST00000588430	+	chr19	1524074	1535456	60.56
ENSG00000186223	6.46284	31.1815038521535,1.16194718468047,5.56207553902208	2.66585e-08	1.69782e-07	1	5.46249	37.6059385150481,0.566944982224507,9.63495731167865	5.69157e-22	8.44078e-21	1	SSU72P4	SSU72 pseudogene 4 [Source:HGNC Symbol;Acc:HGNC:43623]	processed_pseudogene	ENST00000530088	-	chr11	4287502	4288083	49.14
ENSG00000186642	8.50962	127.902916475033,1.03896343082816,8.1904926164036	2.60159e-16	3.55841e-15	1	1.53316	11.9892285443218,0.65284498199161,2.34842382949644	0.0188531	0.0375046	1	PDE2A	phosphodiesterase 2A [Source:HGNC Symbol;Acc:HGNC:8777]	protein_coding	ENST00000334456,ENST00000376450,ENST00000418754,ENST00000420501,ENST00000441209,ENST00000444035,ENST00000475807,ENST00000485058,ENST00000490749,ENST00000535701,ENST00000536308,ENST00000536458,ENST00000536918,ENST00000537631,ENST00000538299,ENST00000538749,ENST00000539367,ENST00000540345,ENST00000540380,ENST00000541998,ENST00000542223,ENST00000542969,ENST00000543575,ENST00000543750,ENST00000544239…	-	chr11	72576141	72674591	55.35
ENSG00000186765	1.52999	17.8469027571351,0.473226499703666,3.23309799391748	0.00122456	0.00368995	1	1.65297	12.9760614214622,0.567574181242653,2.91235048210871	0.0035872	0.00848936	1	FSCN2	fascin actin-bundling protein 2, retinal [Source:HGNC Symbol;Acc:HGNC:3960]	protein_coding	ENST00000334850,ENST00000417245,ENST00000527221	+	chr17	81528396	81537130	59.89
ENSG00000186854	2.08777	8.07974931749751,0.836746770192835,2.49510257044422	0.0125921	0.0295624	1	2.1145	12.234681078668,0.608606836801654,3.47432877224847	0.000512133	0.00144404	1	TRABD2A	TraB domain containing 2A [Source:HGNC Symbol;Acc:HGNC:27013]	protein_coding	ENST00000335459,ENST00000409133,ENST00000409520,ENST00000436322,ENST00000460991,ENST00000474298,ENST00000479944,ENST00000489999,ENST00000495990,ENST00000496500	-	chr2	84821650	84907008	45.98
ENSG00000186994	2.24123	11.5218751287299,0.676550863962369,3.31272397135637	0.000923921	0.00286011	1	2.7962	28.4129379179241,0.450488079012249,6.20704510700437	5.39901e-10	3.36966e-09	1	KANK3	KN motif and ankyrin repeat domains 3 [Source:HGNC Symbol;Acc:HGNC:24796]	protein_coding	ENST00000330915,ENST00000593331,ENST00000593649,ENST00000595639,ENST00000610351	-	chr19	8322584	8343262	55.19
ENSG00000187122	3.1563	74.3232972939415,0.297432244144868,10.6118191679319	2.62586e-26	7.04529e-25	1	1.68803	12.9307240127875,0.5676214117987,2.97386392105556	0.00294075	0.00709644	1	SLIT1	slit guidance ligand 1 [Source:HGNC Symbol;Acc:HGNC:11085]	protein_coding	ENST00000266058,ENST00000314867,ENST00000371041,ENST00000371070,ENST00000456008,ENST00000494968,ENST00000497714	-	chr10	96998038	97185920	50.45
ENSG00000187210	2.33717	215.094189920462,0.170329773561762,13.7214538707883	7.55354e-43	4.2363e-41	1	4.2987	57.8820377398386,0.368081125647796,11.6786824345061	1.63815e-31	3.82095e-30	1	GCNT1	glucosaminyl (N-acetyl) transferase 1, core 2 [Source:HGNC Symbol;Acc:HGNC:4203]	protein_coding	ENST00000376730,ENST00000442371,ENST00000444201,ENST00000480311,ENST00000488136	+	chr9	76419850	76507416	42.83
ENSG00000187260	3.5644	161.926033476145,0.240286599062924,14.8339725854865	8.83462e-50	6.19865e-48	1	1.30792	280.665764221385,0.175432776912257,7.45540299416926	8.95936e-14	7.83129e-13	1	WDR86	WD repeat domain 86 [Source:HGNC Symbol;Acc:HGNC:28020]	protein_coding	ENST00000334493,ENST00000463000,ENST00000469830,ENST00000477459,ENST00000484630,ENST00000496971,ENST00000621812,ENST00000628331	-	chr7	151375909	151410727	57.01
ENSG00000187479	1.2505	382.224816075239,0.346396071138383,3.61002350794576	0.000306169	0.00104099	1	2.06578	1277.63667361355,0.130823718999773,15.7905476260083	3.61429e-56	1.87283e-54	1	C11orf96	chromosome 11 open reading frame 96 [Source:HGNC Symbol;Acc:HGNC:38675]	protein_coding	ENST00000339446,ENST00000528572,ENST00000617612	+	chr11	43925342	43944338	53.45
ENSG00000187498	5.37984	43.4872255925987,0.865852866557422,6.21333647499786	5.18712e-10	4.03258e-09	1	4.08868	96.3612018464886,0.282900107450656,14.4527376705445	2.40916e-47	9.65171e-46	1	COL4A1	collagen, type IV, alpha 1 [Source:HGNC Symbol;Acc:HGNC:2202]	protein_coding	ENST00000375820,ENST00000467182,ENST00000474391,ENST00000543140,ENST00000615732	-	chr13	110148963	110307149	44.9
ENSG00000187650	1.05224	75.8771799213684,0.252992817312601,4.15918280486744	3.19388e-05	0.000130439	1	1.36318	58.4558465136836,0.332378515697825,4.10129123974497	4.10851e-05	0.00014	1	VMAC	vimentin-type intermediate filament associated coiled-coil protein [Source:HGNC Symbol;Acc:HGNC:33803]	protein_coding	ENST00000339485	+	chr19	5904858	5910853	53.34
ENSG00000187720	3.88545	91.7140558926251,0.466906071310095,8.321702411807	8.67088e-17	1.23641e-15	1	1.8619	210.17103022944,0.157391121118563,11.8297838765896	2.73846e-32	6.67528e-31	1	THSD4	thrombospondin type 1 domain containing 4 [Source:HGNC Symbol;Acc:HGNC:25835]	protein_coding	ENST00000261862,ENST00000355327,ENST00000357769,ENST00000567745,ENST00000567776,ENST00000567838,ENST00000620694	+	chr15	71096952	71783383	42.5
ENSG00000187808	3.27585	11.316179456567,0.837663430114594,3.91070548402247	9.20269e-05	0.000346397	1	2.49892	5.16287111937169,1.06854810322828,2.33860894273473	0.0193557	0.0383897	1	SOWAHD	sosondowah ankyrin repeat domain family member D [Source:HGNC Symbol;Acc:HGNC:32960]	protein_coding	ENST00000343905	+	chrX	119758613	119760164	66.37
ENSG00000187837	1.86804	212.378299233808,0.251505498270535,7.42742105201796	1.10735e-13	1.24375e-12	1	2.49429	485.161310451108,0.139904191217605,17.828536388213	4.24386e-71	3.17959e-69	1	HIST1H1C	histone cluster 1, H1c [Source:HGNC Symbol;Acc:HGNC:4716]	protein_coding	ENST00000343677	-	chr6	26055787	26056428	57.48
ENSG00000188042	6.51697	114.104083999685,0.796409096691273,8.18294715239438	2.76985e-16	3.77622e-15	1	2.84802	549.445838607026,0.117496724270858,24.2391733251152	8.6007e-130	2.4402e-127	1	ARL4C	ADP ribosylation factor like GTPase 4C [Source:HGNC Symbol;Acc:HGNC:698]	protein_coding	ENST00000339728,ENST00000390645	-	chr2	234493041	234497053	50.16
ENSG00000188283	1.00591	1101.16733511347,0.0773381699808516,13.0066037071673	1.1222e-38	5.31586e-37	1	2.34456	356.985310472811,0.149498584834969,15.6828219868242	1.98247e-55	1.01211e-53	1	ZNF383	zinc finger protein 383 [Source:HGNC Symbol;Acc:HGNC:18609]	protein_coding	ENST00000352998,ENST00000585441,ENST00000586068,ENST00000586658,ENST00000588250,ENST00000588371,ENST00000589413,ENST00000590503	+	chr19	37217926	37248738	41.4
ENSG00000188505	4.46809	145.26864712965,0.312790966765631,14.2845838176329	2.73036e-46	1.73429e-44	1	3.21925	5.7520996257635,1.03613467105162,3.10697674681622	0.00189011	0.00474835	1	NCCRP1	non-specific cytotoxic cell receptor protein 1 homolog (zebrafish) [Source:HGNC Symbol;Acc:HGNC:33739]	protein_coding	ENST00000339852	+	chr19	39196961	39201884	56.8
ENSG00000188825	1.67909	9.77273498784504,0.690545360588166,2.43153753932271	0.0150349	0.0344615	1	1.40306	22.9701056632362,0.440458112017574,3.18546585515482	0.00144521	0.00373095	1	LINC00910	long intergenic non-protein coding RNA 910 [Source:HGNC Symbol;Acc:HGNC:44361]	lincRNA	ENST00000341011,ENST00000586231,ENST00000587874,ENST00000588654,ENST00000592094,ENST00000592135	-	chr17	43369845	43389199	48.4
ENSG00000188833	2.88421	64.5245844493028,0.423883044050844,6.8042532894115	1.01575e-11	9.51568e-11	1	3.23417	179.532614521421,0.256800661351615,12.5940974833893	2.27548e-36	6.37244e-35	1	ENTPD8	ectonucleoside triphosphate diphosphohydrolase 8 [Source:HGNC Symbol;Acc:HGNC:24860]	protein_coding	ENST00000344119,ENST00000371506,ENST00000461823,ENST00000472938,ENST00000493135	-	chr9	137434364	137441816	67.44
ENSG00000189143	3.50067	6.27032922588627,1.24711256755084,2.80702401367619	0.00500015	0.0130746	1	2.28685	28.1897650062451,0.429947621642883,5.31889212982906	1.04401e-07	5.02886e-07	1	CLDN4	claudin 4 [Source:HGNC Symbol;Acc:HGNC:2046]	protein_coding	ENST00000340958,ENST00000431918,ENST00000435050,ENST00000466411,ENST00000476494	+	chr7	73799542	73832693	49.38
ENSG00000189253	3.062	43.0096296605755,0.495239888465826,6.18286286020955	6.29494e-10	4.83776e-09	1	4.27663	60.4060758083088,0.401516749519351,10.6511757637174	1.72176e-26	3.14996e-25	1	TRIM64B	tripartite motif containing 64B [Source:HGNC Symbol;Acc:HGNC:37147]	protein_coding	ENST00000329862	-	chr11	89869282	89876017	37.71
ENSG00000189292	3.23867	23.591513970996,0.707789277963627,4.57575189988617	4.74513e-06	2.1987e-05	1	1.54605	99.604973972953,0.227513183125411,6.79543700587332	1.07985e-11	7.93921e-11	1	FAM150B	family with sequence similarity 150 member B [Source:HGNC Symbol;Acc:HGNC:27683]	protein_coding	ENST00000344414,ENST00000401489,ENST00000401503,ENST00000403610,ENST00000405290,ENST00000452023,ENST00000463919,ENST00000619265	-	chr2	279558	288851	48.13
ENSG00000189348	6.08348	47.8062276648121,0.976899825971592,6.22732941613185	4.74453e-10	3.7126e-09	1	7.1191	162.948123044111,0.412248663905566,17.2689369402999	8.06137e-67	5.58072e-65	1	FAM90A27P	family with sequence similarity 90 member A27, pseudogene [Source:HGNC Symbol;Acc:HGNC:43617]	transcribed_unprocessed_pseudogene	ENST00000593323,ENST00000599085	+	chr19	53281559	53284944	55.17
ENSG00000196110	1.04945	188.420436614879,0.183417212170001,5.72163557753498	1.05503e-08	7.10232e-08	1	1.77631	104.362089381046,0.235384283043593,7.54643595285832	4.47331e-14	3.99894e-13	1	ZNF699	zinc finger protein 699 [Source:HGNC Symbol;Acc:HGNC:24750]	protein_coding	ENST00000308650,ENST00000588336,ENST00000591998	-	chr19	9294275	9309838	42.77
ENSG00000196154	3.20286	31.2403273485338,0.573781387302557,5.58202422016325	2.37735e-08	1.52567e-07	1	2.30047	79.9155567738416,0.26538875185145,8.66830382246771	4.38605e-18	5.28617e-17	1	S100A4	S100 calcium binding protein A4 [Source:HGNC Symbol;Acc:HGNC:10494]	protein_coding	ENST00000354332,ENST00000368714,ENST00000368715,ENST00000368716,ENST00000468373,ENST00000481009	-	chr1	153543613	153550136	56.3
ENSG00000196337	1.78778	23.465694820346,0.430906941369647,4.14887492085971	3.34113e-05	0.000136187	1	1.02052	50.7323393225136,0.311019473334755,3.28122449934989	0.00103357	0.00274357	1	CGB7	chorionic gonadotropin, beta polypeptide 7 [Source:HGNC Symbol;Acc:HGNC:16451]	protein_coding	ENST00000377280,ENST00000593309,ENST00000596965,ENST00000597853,ENST00000598442	-	chr19	49054275	49058860	63.63
ENSG00000196361	1.46058	57.0483682695171,0.31561102580738,4.62779669627949	3.69577e-06	1.73695e-05	1	3.63944	55.2298855080697,0.350779070197094,10.375312884674	3.21159e-25	5.52514e-24	1	ELAVL3	ELAV like neuron-specific RNA binding protein 3 [Source:HGNC Symbol;Acc:HGNC:3314]	protein_coding	ENST00000359227,ENST00000438662,ENST00000588853,ENST00000592218	-	chr19	11451326	11481046	53.1
ENSG00000196381	1.55469	26.988855396852,0.603536911493878,2.57595963848307	0.00999623	0.0241398	1	4.12903	66.1373719509572,0.340911231483649,12.1117583400927	9.15111e-34	2.36386e-32	1	ZNF781	zinc finger protein 781 [Source:HGNC Symbol;Acc:HGNC:26745]	protein_coding	ENST00000358582,ENST00000585624,ENST00000590008,ENST00000593040	-	chr19	37667751	37692322	41.97
ENSG00000196415	1.836	37.6121823791681,0.53551359343157,3.42849302984479	0.000606942	0.0019453	1	2.65733	6.95430109108261,1.13422682102115,2.34285726510186	0.0191367	0.038012	1	PRTN3	proteinase 3 [Source:HGNC Symbol;Acc:HGNC:9495]	protein_coding	ENST00000234347,ENST00000544537	+	chr19	840960	848175	58.02
ENSG00000196589	4.44228	79.8400049409522,0.431430663106848,10.2966225146531	7.29787e-25	1.82382e-23	1	5.59674	191.230739982629,0.26017612131142,21.5113701703265	1.21852e-102	1.80247e-100	1	CTB-25J19.1		lincRNA	ENST00000358469,ENST00000612322	-	chr19	7018971	7021432	47.68
ENSG00000196668	2.165	33.9113706516431,0.441431003594045,4.90451185310487	9.366e-07	4.8415e-06	1	3.20027	69.2066880187275,0.291207526790802,10.989664656693	4.28515e-28	8.56387e-27	1	LINC00173	long intergenic non-protein coding RNA 173 [Source:HGNC Symbol;Acc:HGNC:33791]	processed_transcript	ENST00000470091,ENST00000477702,ENST00000480237,ENST00000489452	+	chr12	116533422	116536518	50.76
ENSG00000196739	6.35882	491.595146532456,0.348512543767537,18.2456090674328	2.24224e-74	3.21368e-72	1	2.39604	1298.02322943593,0.0952177622104261,25.1638106334793	9.97876e-140	3.83783e-137	1	COL27A1	collagen, type XXVII, alpha 1 [Source:HGNC Symbol;Acc:HGNC:22986]	protein_coding	ENST00000356083,ENST00000451716,ENST00000468565,ENST00000477421,ENST00000485397,ENST00000490831,ENST00000494090,ENST00000494780	+	chr9	114155560	114312511	52.26
ENSG00000196967	2.846	17.0891227102999,1.05453594512773,2.69881998595272	0.00695858	0.0175129	1	1.50163	116.222552316262,0.21551756919842,6.96756713903881	3.22469e-12	2.48706e-11	1	ZNF585A	zinc finger protein 585A [Source:HGNC Symbol;Acc:HGNC:26305]	protein_coding	ENST00000292841,ENST00000356958,ENST00000392157,ENST00000587817,ENST00000588354,ENST00000588723	-	chr19	37106734	37172741	40.77
ENSG00000197054	3.36276	54.0616932888598,0.396192830793566,8.48769552184536	2.10775e-17	3.1671e-16	1	1.45076	35.0040197195351,0.361954611432058,4.00813433640029	6.12003e-05	0.000202639	1	ZNF763	zinc finger protein 763 [Source:HGNC Symbol;Acc:HGNC:27614]	protein_coding	ENST00000343949,ENST00000358987,ENST00000481745,ENST00000586494,ENST00000592625	+	chr19	11965037	11980381	43.75
ENSG00000197213	4.00258	6.07181753623074,1.27653149138607,3.13551339292432	0.00171554	0.00499788	1	2.65296	10.6807881595904,0.712117421700392,3.72544950343785	0.000194967	0.000594486	1	ZSCAN5B	zinc finger and SCAN domain containing 5B [Source:HGNC Symbol;Acc:HGNC:34246]	protein_coding	ENST00000358992,ENST00000586855,ENST00000587032,ENST00000589938	-	chr19	56189570	56197920	49.38
ENSG00000197380	2.35395	350.818812474381,0.126448197924704,18.6158946643005	2.38837e-77	3.77836e-75	1	1.02707	488.341702084218,0.14028031731817,7.32153009188692	2.45159e-13	2.06873e-12	1	DACT3	dishevelled-binding antagonist of beta-catenin 3 [Source:HGNC Symbol;Acc:HGNC:30745]	protein_coding	ENST00000300875,ENST00000391916,ENST00000410105	-	chr19	46647612	46661138	54.79
ENSG00000197406	1.76201	132.497901193694,0.190946573058951,9.22777829981769	2.76303e-20	5.1769e-19	1	7.5732	18.7473127713118,1.12042356681325,6.75923000904663	1.38727e-11	1.00965e-10	1	DIO3	deiodinase, iodothyronine, type III [Source:HGNC Symbol;Acc:HGNC:2885]	protein_coding	ENST00000510508	+	chr14	101561351	101563452	60.8
ENSG00000197444	1.26281	270.405518586572,0.145219497352515,8.69584413777857	3.44261e-18	5.48756e-17	1	1.55057	33.5652081077221,0.361281097289558,4.29187787977286	1.77168e-05	6.3668e-05	1	OGDHL	oxoglutarate dehydrogenase-like [Source:HGNC Symbol;Acc:HGNC:25590]	protein_coding	ENST00000374103,ENST00000419399,ENST00000432695,ENST00000471460,ENST00000490844,ENST00000496884	-	chr10	49734643	49762379	55.46
ENSG00000197471	2.19547	17.2141849091406,0.817885608497538,2.68432727579737	0.00726759	0.0182032	1	2.55648	5.8972473649354,1.07035701358744,2.38844007105767	0.0169201	0.0340943	1	SPN	sialophorin [Source:HGNC Symbol;Acc:HGNC:11249]	protein_coding	ENST00000360121,ENST00000395389,ENST00000436527,ENST00000561857,ENST00000563039	+	chr16	29662979	29670876	52.92
ENSG00000197594	2.16224	31.3079581772042,0.404422451077586,5.34649456424111	8.9674e-08	5.34569e-07	1	1.81839	8.50805286077967,0.754894908693963,2.40879830837863	0.0160051	0.0324205	1	ENPP1	ectonucleotide pyrophosphatase/phosphodiesterase 1 [Source:HGNC Symbol;Acc:HGNC:3356]	protein_coding	ENST00000360971,ENST00000459624,ENST00000486853,ENST00000513998	+	chr6	131808016	131895155	38.19
ENSG00000197647	5.49129	143.490952406044,0.404855941384919,13.5635760793772	6.5846e-42	3.5053e-40	1	2.14453	197.344233482339,0.16377196236691,13.0945835019261	3.53609e-39	1.06991e-37	1	ZNF433	zinc finger protein 433 [Source:HGNC Symbol;Acc:HGNC:20811]	protein_coding	ENST00000344980,ENST00000411841,ENST00000419886,ENST00000455504,ENST00000478765,ENST00000547560,ENST00000548669,ENST00000550507,ENST00000550745,ENST00000552904	-	chr19	12014732	12035741	43.27
ENSG00000197837	1.54476	16.1646103265163,0.495886841035937,3.11513974926972	0.00183858	0.00531113	1	1.63345	17.6775608073221,0.510822783080726,3.19767493122017	0.0013854	0.0035894	1	HIST4H4	histone cluster 4, H4 [Source:HGNC Symbol;Acc:HGNC:20510]	protein_coding	ENST00000358064,ENST00000537096,ENST00000537853,ENST00000539745,ENST00000540565,ENST00000541592	-	chr12	14767999	14771131	49.57
ENSG00000197903	1.35751	333.868119153728,0.129419406584962,10.4892209880098	9.68234e-26	2.50948e-24	1	1.89247	218.207918366597,0.206022782544147,9.18572742548608	4.08755e-20	5.54849e-19	1	HIST1H2BK	histone cluster 1, H2bk [Source:HGNC Symbol;Acc:HGNC:13954]	protein_coding	ENST00000356950	-	chr6	27146418	27146798	61.15
ENSG00000197956	1.49426	511.844221898411,0.179416115645198,8.32847447880204	8.18907e-17	1.17169e-15	1	3.24156	46.9380111792161,0.365584194959011,8.86678999710042	7.52847e-19	9.53845e-18	1	S100A6	S100 calcium binding protein A6 [Source:HGNC Symbol;Acc:HGNC:10496]	protein_coding	ENST00000368719,ENST00000368720,ENST00000462776,ENST00000462951,ENST00000496817	-	chr1	153534599	153536244	58.51
ENSG00000197971	3.19019	13.8724262197193,0.935136880595864,3.41146716846729	0.000646143	0.00206031	1	2.62561	12.6822008315548,0.703271012377352,3.73342255462727	0.000188895	0.000577293	1	MBP	myelin basic protein [Source:HGNC Symbol;Acc:HGNC:6925]	protein_coding	ENST00000354542,ENST00000355994,ENST00000359645,ENST00000382582,ENST00000397860,ENST00000397863,ENST00000397865,ENST00000397866,ENST00000397868,ENST00000397869,ENST00000397875,ENST00000447114,ENST00000459948,ENST00000467108,ENST00000473302,ENST00000482445,ENST00000483025,ENST00000484548,ENST00000487778,ENST00000490319,ENST00000490754,ENST00000493247,ENST00000493623,ENST00000495162,ENST00000497479…	-	chr18	76978827	77133683	48.31
ENSG00000198046	4.99316	6.15445268807287,1.83564345947501,2.72011201355242	0.00652598	0.0165533	1	2.37505	49.3104701858374,0.322898173894095,7.35542423822469	1.90322e-13	1.62341e-12	1	ZNF667	zinc finger protein 667 [Source:HGNC Symbol;Acc:HGNC:28854]	protein_coding	ENST00000292069,ENST00000504904,ENST00000587555,ENST00000589652,ENST00000589946,ENST00000591790,ENST00000592189,ENST00000629654	-	chr19	56439325	56478065	43.97
ENSG00000198106	1.65968	34.1660336500928,0.349012354670594,4.75535952643208	1.98094e-06	9.73858e-06	1	1.67138	10.2564939817259,0.692576762562474,2.41327151034806	0.01581	0.0320553	1	RP11-231C14.7		lincRNA	ENST00000604430	+	chr16	29291220	29372110	50.43
ENSG00000198400	2.70319	102.219318837258,0.301150037898769,8.97623475648617	2.80191e-19	4.8994e-18	1	2.14085	25.7865322902131,0.46014986366555,4.65249706388374	3.27939e-06	1.31077e-05	1	NTRK1	neurotrophic tyrosine kinase, receptor, type 1 [Source:HGNC Symbol;Acc:HGNC:8031]	protein_coding	ENST00000358660,ENST00000368196,ENST00000392302,ENST00000489021,ENST00000497019,ENST00000524377,ENST00000530298,ENST00000531606,ENST00000533630,ENST00000534682	+	chr1	156815640	156881850	53.11
ENSG00000198691	2.75989	11.7310968729893,0.958406587193659,2.87966599689494	0.00398097	0.0106572	1	2.81806	55.9606831935109,0.313694569587796,8.98345561419822	2.62393e-19	3.42477e-18	1	ABCA4	ATP binding cassette subfamily A member 4 [Source:HGNC Symbol;Acc:HGNC:34]	protein_coding	ENST00000370225,ENST00000460514,ENST00000465352,ENST00000470771,ENST00000472033,ENST00000484388,ENST00000536513	-	chr1	93992835	94121132	46.44
ENSG00000198753	1.68227	90.5323220055267,0.231252142220503,7.27462403562554	3.47387e-13	3.73658e-12	1	1.80365	59.185695128296,0.308090407017223,5.85427931437874	4.79083e-09	2.70257e-08	1	PLXNB3	plexin B3 [Source:HGNC Symbol;Acc:HGNC:9105]	protein_coding	ENST00000361971,ENST00000411613,ENST00000448847,ENST00000455214,ENST00000469190,ENST00000472415,ENST00000482654,ENST00000485980,ENST00000538966	+	chrX	153764196	153779346	66.13
ENSG00000198832	1.13253	755.183419728871,0.126112551400631,8.98028145138853	2.70075e-19	4.72744e-18	1	1.19496	568.004222349414,0.160883487396592,7.42748774957859	1.1068e-13	9.62096e-13	1	SELM	selenoprotein M [Source:EntrezGene;Acc:140606]	protein_coding	ENST00000400299,ENST00000402395,ENST00000460642,ENST00000465447,ENST00000465536,ENST00000469262,ENST00000490967,ENST00000491958,ENST00000495533,ENST00000611680	-	chr22	31104772	31120069	49.48
ENSG00000198910	2.60722	1904.19857453677,0.1082275419275,24.0901255009546	3.17247e-128	1.61209e-125	1	1.15871	553.925398606983,0.123556918496856,9.37795655905314	6.72637e-21	9.52645e-20	1	L1CAM	L1 cell adhesion molecule [Source:HGNC Symbol;Acc:HGNC:6470]	protein_coding	ENST00000361699,ENST00000361981,ENST00000370055,ENST00000370058,ENST00000370060,ENST00000407935,ENST00000420165,ENST00000439496,ENST00000455590,ENST00000458029,ENST00000460553,ENST00000464967,ENST00000474853,ENST00000484652,ENST00000491983,ENST00000496122,ENST00000616195	-	chrX	153861514	153909223	56.65
ENSG00000198914	2.14333	26.355442974854,0.433149955385982,4.94823824185713	7.48882e-07	3.93144e-06	1	2.12908	11.796768478351,0.626117160634604,3.40044986218796	0.000672751	0.00185758	1	POU3F3	POU class 3 homeobox 3 [Source:HGNC Symbol;Acc:HGNC:9216]	protein_coding	ENST00000361360	+	chr2	104855511	104860471	51.52
ENSG00000198959	9.0461	371.028225952856,0.728172771632781,12.423006966957	1.96052e-35	8.23957e-34	1	4.43459	121.001191054244,0.264472093549141,16.7677192912216	4.20336e-63	2.62626e-61	1	TGM2	transglutaminase 2 [Source:HGNC Symbol;Acc:HGNC:11778]	protein_coding	ENST00000361475,ENST00000373403,ENST00000453095,ENST00000468262,ENST00000469269,ENST00000474777	-	chr20	38127387	38166578	52.67
ENSG00000203814	1.86571	49.8689048049643,0.459349399978373,4.06162670031115	4.8732e-05	0.000193692	1	1.94641	53.6671120394796,0.350429732667993,5.55435259871789	2.78643e-08	1.42677e-07	1	HIST2H2BF	histone cluster 2, H2bf [Source:HGNC Symbol;Acc:HGNC:24700]	protein_coding	ENST00000369167,ENST00000420462,ENST00000469483,ENST00000545683,ENST00000620458	-	chr1	149782689	149812373	41.91
ENSG00000203852	2.08083	33.1312756739517,0.395561752082076,5.2604488995318	1.43704e-07	8.32392e-07	1	2.81524	47.9455435326735,0.348496564141628,8.0782409933642	6.57077e-16	6.77713e-15	1	HIST2H3A	histone cluster 2, H3a [Source:HGNC Symbol;Acc:HGNC:20505]	protein_coding	ENST00000403683	+	chr1	149852619	149854274	61.23
ENSG00000203900	2.76385	13.2787261745119,0.69845542377876,3.95709524320116	7.58667e-05	0.000290459	1	6.13651	33.5143897581016,0.682498002258857,8.99124735908232	2.4444e-19	3.19768e-18	1	RP11-261N11.8		antisense	ENST00000370257,ENST00000428531	+	chr20	63359988	63371177	63.17
ENSG00000204131	4.21852	6.68231407490846,1.46712661507432,2.87536019644438	0.00403567	0.0107899	1	1.08556	36.8366217617457,0.33956303921505,3.19692518513484	0.00138901	0.00359713	1	NHSL2	NHS like 2 [Source:HGNC Symbol;Acc:HGNC:33737]	protein_coding	ENST00000373677,ENST00000510661,ENST00000623354,ENST00000631375,ENST00000631833,ENST00000632230,ENST00000633930	+	chrX	71910818	72161750	45.33
ENSG00000204248	1.5576	103.348224533844,0.214541182158917,7.26013159077375	3.86714e-13	4.13308e-12	1	1.90191	133.307867882961,0.217815424382651,8.73176120388909	2.50737e-18	3.09082e-17	1	COL11A2	collagen, type XI, alpha 2 [Source:HGNC Symbol;Acc:HGNC:2187]	protein_coding	ENST00000341947,ENST00000361917,ENST00000374708,ENST00000395194,ENST00000457788,ENST00000477772	-	chr6	33162681	33192499	56.6
ENSG00000204291	5.14609	82.4625670374525,0.465646436058803,11.0515012969783	2.15579e-28	6.46699e-27	1	1.31821	130.071735309516,0.193951746316532,6.79656541879283	1.07143e-11	7.88066e-11	1	COL15A1	collagen, type XV, alpha 1 [Source:HGNC Symbol;Acc:HGNC:2192]	protein_coding	ENST00000375001,ENST00000467052,ENST00000471477,ENST00000496686,ENST00000610452	+	chr9	98943179	99070792	46.99
ENSG00000204335	1.86568	241.653560825964,0.185778950040017,10.0424618876198	9.91677e-24	2.30825e-22	1	1.80589	87.0140559266853,0.256770129880673,7.03311015299322	2.0198e-12	1.58822e-11	1	SP5	Sp5 transcription factor [Source:HGNC Symbol;Acc:HGNC:14529]	protein_coding	ENST00000375281,ENST00000487037	+	chr2	170715351	170718078	66.42
ENSG00000204449	4.33944	29.9058426860353,0.938965441903077,4.62151505158728	3.80948e-06	1.78839e-05	1	4.7655	76.1813459589225,0.346010664215822,13.7726912891507	3.72089e-43	1.30359e-41	1	TRIM49C	tripartite motif containing 49C [Source:HGNC Symbol;Acc:HGNC:38877]	protein_coding	ENST00000448984	+	chr11	90031106	90042025	37.03
ENSG00000204450	4.47133	8.02654124992813,1.87220531544981,2.38826729732362	0.016928	0.038293	1	4.29671	39.5260631324519,0.448962814796953,9.57030645458577	1.06589e-21	1.56202e-20	1	TRIM64	tripartite motif containing 64 [Source:HGNC Symbol;Acc:HGNC:14663]	protein_coding	ENST00000533122	+	chr11	89968502	89975228	37.61
ENSG00000204455	4.1665	16.3813227457226,0.896582771513729,4.64708754512246	3.36654e-06	1.59204e-05	1	5.88752	28.3751051676224,0.702175977762785,8.38467832416725	5.08647e-17	5.74993e-16	1	TRIM51BP	tripartite motif-containing 51B, pseudogene [Source:HGNC Symbol;Acc:HGNC:37145]	unprocessed_pseudogene	ENST00000525732	+	chr11	89854953	89862893	41.73
ENSG00000204478	4.7521	14.4495847308548,1.0815989943671,4.39359012557364	1.11494e-05	4.87775e-05	1	5.10364	28.2562470259069,0.587692796941807,8.68420170704991	3.81411e-18	4.61615e-17	1	PRAMEF20	PRAME family member 20 [Source:HGNC Symbol;Acc:HGNC:25224]	protein_coding	ENST00000316412,ENST00000602960	+	chr1	13410450	13421328	47.5
ENSG00000204481	4.58154	17.1346402801676,0.8572778463293,5.34428303708845	9.07756e-08	5.40368e-07	1	7.34488	9.63495673042667,1.2155732989908,6.04231682324956	1.51917e-09	9.01345e-09	1	PRAMEF14	PRAME family member 14 [Source:HGNC Symbol;Acc:HGNC:13576]	protein_coding	ENST00000334600,ENST00000602491	-	chr1	13342034	13347134	46.97
ENSG00000204501	3.71107	34.294134705184,0.704492076735698,5.26772993508714	1.38121e-07	8.03662e-07	1	4.83208	97.863651448385,0.310655461846694,15.554451613212	1.48421e-54	7.36024e-53	1	PRAMEF15	PRAME family member 15 [Source:HGNC Symbol;Acc:HGNC:26764]	protein_coding	ENST00000376152,ENST00000613530	+	chr1	13303509	13322598	45.85
ENSG00000204505	4.6051	39.762071041778,0.575334425828277,8.00421338971065	1.20233e-15	1.56293e-14	1	4.68661	73.16833181583,0.351924607830215,13.3170798483712	1.84171e-40	5.85929e-39	1	PRAMEF9	PRAME family member 9 [Source:HGNC Symbol;Acc:HGNC:27996]	protein_coding	ENST00000415919	+	chr1	13172455	13179464	48.13
ENSG00000204510	7.22153	14.5013421189773,1.40315518170827,5.14663616851681	2.65199e-07	1.48386e-06	1	6.65882	47.4143608534276,1.41885901791393,4.69307940213134	2.69123e-06	1.09233e-05	1	PRAMEF7	PRAME family member 7 [Source:HGNC Symbol;Acc:HGNC:28415]	protein_coding	ENST00000330881,ENST00000616979	+	chr1	12916610	12920482	50.06
ENSG00000204525	1.52985	211.988461125897,0.377745479116398,4.04995908817511	5.12266e-05	0.000202694	1	3.0661	701.880178724715,0.138494989307091,22.138718832313	1.33991e-108	2.31899e-106	1	HLA-C	major histocompatibility complex, class I, C [Source:HGNC Symbol;Acc:HGNC:4933]	protein_coding	ENST00000376228,ENST00000376237,ENST00000383329,ENST00000415537,ENST00000466892,ENST00000470363,ENST00000484378,ENST00000487245,ENST00000495835	-	chr6	31268749	31272130	59.28
ENSG00000204920	1.4775	134.322063514736,0.400440641201957,3.6896977441038	0.000224521	0.000786502	1	2.5935	311.633077583194,0.144377149995855,17.9633516760478	3.7732e-72	2.88951e-70	1	ZNF155	zinc finger protein 155 [Source:HGNC Symbol;Acc:HGNC:12940]	protein_coding	ENST00000270014,ENST00000407951,ENST00000586454,ENST00000587302,ENST00000588531,ENST00000590411,ENST00000590615,ENST00000591532,ENST00000611002	+	chr19	43967862	43998325	40.41
ENSG00000205336	4.45219	110.238962737192,0.362385867106813,12.285774069943	1.08006e-34	4.35374e-33	1	4.06555	22.4300116716623,0.559751406705705,7.26313967379179	3.78207e-13	3.14391e-12	1	ADGRG1	adhesion G protein-coupled receptor G1 [Source:HGNC Symbol;Acc:HGNC:4512]	protein_coding	ENST00000388813,ENST00000456916,ENST00000540164,ENST00000561696,ENST00000561782,ENST00000561833,ENST00000561872,ENST00000561969,ENST00000561988,ENST00000562003,ENST00000562101,ENST00000562414,ENST00000562467,ENST00000562558,ENST00000562608,ENST00000562631,ENST00000562673,ENST00000562682,ENST00000562804,ENST00000563007,ENST00000563374,ENST00000563414,ENST00000563445,ENST00000563548,ENST00000563862…	+	chr16	57610652	57665580	55.51
ENSG00000205413	1.11615	66.1636226231218,0.284744546148863,3.9198350908867	8.86096e-05	0.00033436	1	2.73295	20.9091575819444,0.491146921994408,5.56442728922506	2.63015e-08	1.35074e-07	1	SAMD9	sterile alpha motif domain containing 9 [Source:HGNC Symbol;Acc:HGNC:1348]	protein_coding	ENST00000379958,ENST00000446617,ENST00000620985	-	chr7	93099513	93118023	37.75
ENSG00000205502	5.60903	9.34867933468336,1.3064708643755,4.29326857990415	1.76062e-05	7.48575e-05	1	6.45008	5.18476983576099,1.35926543347601,4.74526885367726	2.0823e-06	8.57238e-06	1	C2CD4B	C2 calcium-dependent domain containing 4B [Source:HGNC Symbol;Acc:HGNC:33628]	protein_coding	ENST00000380392	-	chr15	62163535	62165283	67.12
ENSG00000205542	2.05987	89.0107330165727,0.704296751549543,2.92471789659048	0.00344769	0.00936718	1	3.39725	173.179980843167,0.201208772436206,16.8842087552131	5.87993e-64	3.71402e-62	1	TMSB4X	thymosin beta 4, X-linked [Source:HGNC Symbol;Acc:HGNC:11881]	protein_coding	ENST00000380633,ENST00000380635,ENST00000380636,ENST00000451311	+	chrX	12975108	12977227	50.47
ENSG00000205744	1.43507	75.3744084926425,0.290026649369544,4.94806049409465	7.49566e-07	3.93288e-06	1	1.00992	46.9378423449557,0.310604967377648,3.25147223679369	0.00114809	0.00302205	1	DENND1C	DENN/MADD domain containing 1C [Source:HGNC Symbol;Acc:HGNC:26225]	protein_coding	ENST00000381480,ENST00000543576,ENST00000586046,ENST00000588421,ENST00000588988,ENST00000589491,ENST00000590173,ENST00000590444,ENST00000590473,ENST00000590818,ENST00000590867,ENST00000591030,ENST00000591795,ENST00000592543	-	chr19	6467207	6482557	55.66
ENSG00000206557	2.26537	13.2822090454182,0.776730996643315,2.91654905143466	0.00353927	0.0095896	1	2.95454	18.6035453007978,0.533994957143962,5.53290102998962	3.14977e-08	1.60097e-07	1	TRIM71	tripartite motif containing 71, E3 ubiquitin protein ligase [Source:HGNC Symbol;Acc:HGNC:32669]	protein_coding	ENST00000383763	+	chr3	32818018	32897826	45.54
ENSG00000211445	3.04844	55.1506697218436,0.350500375244401,8.69738964481262	3.39606e-18	5.4185e-17	1	1.76201	20.2855070422512,0.502714240118231,3.50498501352898	0.000456633	0.00130133	1	GPX3	glutathione peroxidase 3 [Source:HGNC Symbol;Acc:HGNC:4555]	protein_coding	ENST00000388825,ENST00000517973,ENST00000519214,ENST00000520059,ENST00000520597,ENST00000521632,ENST00000521650,ENST00000521722,ENST00000614343,ENST00000622181,ENST00000625178	+	chr5	151020438	151028993	53.03
ENSG00000213626	3.96709	54.4748283550652,0.572087323957669,6.93441332576794	4.0791e-12	3.95162e-11	1	2.84694	163.79487491671,0.200692312299805,14.1855785679829	1.12534e-45	4.26175e-44	1	LBH	limb bud and heart development [Source:HGNC Symbol;Acc:HGNC:29532]	protein_coding	ENST00000395323,ENST00000401506,ENST00000404397,ENST00000406087,ENST00000407930,ENST00000412933,ENST00000464412,ENST00000467242,ENST00000484150	+	chr2	30231531	30323730	46.97
ENSG00000213694	5.32688	36.280441623119,0.982966978424877,5.41918287636816	5.9872e-08	3.65355e-07	1	1.31983	208.635615264918,0.174350530772869,7.56995348283429	3.73358e-14	3.36898e-13	1	S1PR3	sphingosine-1-phosphate receptor 3 [Source:HGNC Symbol;Acc:HGNC:3167]	protein_coding	ENST00000358157,ENST00000375846	+	chr9	88991447	89005010	48.5
ENSG00000213921	3.90964	5.62783980027499,1.2975615129282,3.01306542169731	0.00258623	0.00722581	1	6.46943	8.80291387696864,1.21987163826972,5.3033732189615	1.13682e-07	5.4441e-07	1	LEUTX	leucine twenty homeobox [Source:HGNC Symbol;Acc:HGNC:31953]	protein_coding	ENST00000396841	+	chr19	39776595	39786135	41.16
ENSG00000213928	1.2769	226.210278865961,0.3389743497702,3.76694443873039	0.000165258	0.00059468	1	1.29671	697.036228855544,0.110350644926844,11.7507882554122	6.99631e-32	1.67708e-30	1	IRF9	interferon regulatory factor 9 [Source:HGNC Symbol;Acc:HGNC:6131]	protein_coding	ENST00000324076,ENST00000396864,ENST00000557894,ENST00000559229,ENST00000559284,ENST00000559863,ENST00000560275,ENST00000560311,ENST00000560365,ENST00000560542,ENST00000560852,ENST00000561009,ENST00000561342,ENST00000561412,ENST00000561415	+	chr14	24161053	24166565	53.95
ENSG00000213963	1.51815	13.1695112791921,0.569285122833218,2.66676436772527	0.00765853	0.0191053	1	1.86977	10.2612823361675,0.732314325073143,2.55323648724521	0.0106727	0.0226558	1	AC074286.1		sense_overlapping	ENST00000397057,ENST00000430416,ENST00000443132,ENST00000447413,ENST00000456746,ENST00000611493,ENST00000625449,ENST00000627798	-	chr2	177283508	177392691	40.17
ENSG00000214279	1.62236	35.5472267966103,0.347488395730987,4.66882822396045	3.02923e-06	1.44328e-05	1	2.90022	23.5650985454882,0.46155460852581,6.28358380751015	3.30856e-10	2.11218e-09	1	SCART1	scavenger receptor protein family member [Source:EntrezGene;Acc:619207]	unitary_pseudogene	ENST00000438496,ENST00000462252,ENST00000463137,ENST00000475114,ENST00000482993,ENST00000488261	+	chr10	133453928	133523558	45.97
ENSG00000214295	5.88764	5.75969542419264,1.61299099728644,3.65013780418363	0.0002621	0.000904352	1	7.12478	22.6431634376153,1.04154431635228,6.84058945565815	7.8868e-12	5.86578e-11	1	FOXO1B	forkhead box O1B pseudogene [Source:HGNC Symbol;Acc:HGNC:3820]	processed_pseudogene	ENST00000504678	-	chr5	181099140	181100666	55.93
ENSG00000214402	4.50428	394.704588330511,0.235712859471427,19.1091852033864	2.11749e-81	3.73771e-79	1	2.05125	72.1430359904451,0.289378711017352,7.08847544026601	1.35597e-12	1.08147e-11	1	LCNL1	lipocalin-like 1 [Source:HGNC Symbol;Acc:HGNC:34436]	protein_coding	ENST00000408973,ENST00000432827,ENST00000460177,ENST00000482657	+	chr9	136981904	136986410	64.06
ENSG00000214456	2.5846	26.216603688131,0.473339978786871,5.46035429295261	4.75185e-08	2.92955e-07	1	3.22747	33.0474939450894,0.447269300407773,7.21594377093226	5.35612e-13	4.39954e-12	1	PLIN5	perilipin 5 [Source:HGNC Symbol;Acc:HGNC:33196]	protein_coding	ENST00000381848,ENST00000586133,ENST00000588887,ENST00000589728,ENST00000590350,ENST00000592610	-	chr19	4522531	4535224	55.3
ENSG00000214944	1.50186	66.9393731604428,0.344769186834484,4.35613714705012	1.32378e-05	5.74345e-05	1	2.1964	167.408334095233,0.18672076174131,11.7630262280085	6.05253e-32	1.45893e-30	1	ARHGEF28	Rho guanine nucleotide exchange factor 28 [Source:HGNC Symbol;Acc:HGNC:30322]	protein_coding	ENST00000296794,ENST00000296799,ENST00000426542,ENST00000437974,ENST00000503341,ENST00000504003,ENST00000506334,ENST00000509848,ENST00000510131,ENST00000510312,ENST00000512883,ENST00000513042,ENST00000513841,ENST00000545377	+	chr5	73626158	73941993	39.36
ENSG00000215218	1.10165	210.606284332279,0.140209766300772,7.85714656515244	3.92983e-15	4.90687e-14	1	6.85241	63.6439230272779,0.604032883578189,11.3444245157489	7.90445e-30	1.71862e-28	1	UBE2QL1	ubiquitin conjugating enzyme E2Q family-like 1 [Source:HGNC Symbol;Acc:HGNC:37269]	protein_coding	ENST00000399816	+	chr5	6448623	6494909	47.32
ENSG00000215386	4.06105	422.625693321475,0.17558924370913,23.1281370807694	2.41326e-118	1.0117e-115	1	1.31254	419.651835590559,0.130927217886248,10.0249235370885	1.18451e-23	1.89467e-22	1	MIR99AHG	mir-99a-let-7c cluster host gene [Source:HGNC Symbol;Acc:HGNC:1274]	lincRNA	ENST00000400178,ENST00000418813,ENST00000419952,ENST00000428669,ENST00000435697,ENST00000441820,ENST00000445461,ENST00000453910,ENST00000456342,ENST00000602280,ENST00000602323,ENST00000602339,ENST00000602505,ENST00000602580,ENST00000602620,ENST00000602892,ENST00000602901,ENST00000602935,ENST00000619222	+	chr21	16070522	16627397	35.3
ENSG00000215417	3.11781	66.8218339969862,0.393047857726382,7.9323864420014	2.14974e-15	2.74764e-14	1	1.83601	30.8982107461714,0.38212067442938,4.8047985980869	1.54907e-06	6.47267e-06	1	MIR17HG	miR-17-92 cluster host gene [Source:HGNC Symbol;Acc:HGNC:23564]	processed_transcript	ENST00000400282,ENST00000581816,ENST00000582141	+	chr13	91347820	91354579	44.48
ENSG00000215644	1.49082	588.341836513237,0.145958074253461,10.2140021188599	1.71636e-24	4.18947e-23	1	1.34658	59.4966579459274,0.315083287798965,4.27373913446247	1.92222e-05	6.87068e-05	1	GCGR	glucagon receptor [Source:HGNC Symbol;Acc:HGNC:4192]	protein_coding	ENST00000400723,ENST00000570996,ENST00000571425,ENST00000572185,ENST00000573428,ENST00000574283	+	chr17	81804132	81814013	65.98
ENSG00000217801	1.13695	18.1144206979111,0.458395766547917,2.48028044579631	0.0131279	0.0306348	1	2.19644	21.481010782498,0.485437909540724,4.52464682479389	6.04964e-06	2.3236e-05	1	RP11-465B22.3		transcribed_unprocessed_pseudogene	ENST00000394517,ENST00000412397,ENST00000427998,ENST00000433695,ENST00000451054,ENST00000456409	+	chr1	1059734	1069355	64.27
ENSG00000218672	3.93166	92.0822345441881,0.347137832123806,11.3259229893398	9.76449e-30	3.14282e-28	1	1.44176	47.8888649149894,0.303101014206621,4.7566949727279	1.96788e-06	8.12262e-06	1	AC008060.7		lincRNA	ENST00000401499	+	chr7	155382076	155396356	53.43
ENSG00000219665	7.58339	240.590861209491,0.86140893039169,8.80347089877612	1.32649e-18	2.19151e-17	1	4.38769	882.931929122752,0.125905841291934,34.8490103647938	4.40718e-266	9.53438e-263	1	CTD-2006C1.2		processed_transcript	ENST00000406892,ENST00000476474,ENST00000489336,ENST00000495324,ENST00000588047,ENST00000589551,ENST00000591838,ENST00000591898,ENST00000592187	+	chr19	11987617	12046275	44.43
ENSG00000220008	3.23412	26.5580953281573,0.506485881792521,6.38540633902168	1.70943e-10	1.40242e-09	1	1.15506	19.0319351735307,0.480903349302997,2.40186027193058	0.0163119	0.0329725	1	LINGO3	leucine rich repeat and Ig domain containing 3 [Source:HGNC Symbol;Acc:HGNC:21206]	protein_coding	ENST00000585527	-	chr19	2289784	2292024	69.75
ENSG00000220785	1.07413	92.3292622343691,0.207765015888318,5.16992955302653	2.34182e-07	1.31911e-06	1	1.27056	41.6643265919848,0.350468192384342,3.62531331853521	0.000288611	0.000852679	1	MTMR9LP	myotubularin related protein 9-like, pseudogene [Source:HGNC Symbol;Acc:HGNC:27920]	transcribed_unprocessed_pseudogene	ENST00000403496,ENST00000423995,ENST00000426597,ENST00000441044	-	chr1	32231658	32241620	52.54
ENSG00000221890	3.53805	133.690914091278,0.514299168746268,6.8793644076632	6.01202e-12	5.76089e-11	1	1.46964	593.909118132619,0.114430433502976,12.8430540694098	9.40881e-38	2.72866e-36	1	NPTXR	neuronal pentraxin receptor [Source:HGNC Symbol;Acc:HGNC:7954]	protein_coding	ENST00000333039	-	chr22	38818452	38843982	55.42
ENSG00000221946	2.09746	197.879992306495,0.210062179161193,9.98496900206525	1.77357e-23	4.05742e-22	1	1.87883	17.3251006593893,0.520791357705498,3.60763664635332	0.000308999	0.000909497	1	FXYD7	FXYD domain containing ion transport regulator 7 [Source:HGNC Symbol;Acc:HGNC:4034]	protein_coding	ENST00000270310,ENST00000439441,ENST00000586063,ENST00000588265	+	chr19	35143250	35154301	52.39
ENSG00000221963	2.06076	18.3129559639842,0.596496330005792,3.45477280031933	0.000550757	0.00178088	1	1.82039	9.09238882603823,0.692039693247406,2.63047487053896	0.00852657	0.018511	1	APOL6	apolipoprotein L6 [Source:HGNC Symbol;Acc:HGNC:14870]	protein_coding	ENST00000409652	+	chr22	35648395	35668409	41.58
ENSG00000221968	2.03359	314.223392538994,0.149476440644388,13.6047717701379	3.75138e-42	2.04243e-40	1	1.70939	417.053072450403,0.145413974306709,11.755334984098	6.62973e-32	1.59362e-30	1	FADS3	fatty acid desaturase 3 [Source:HGNC Symbol;Acc:HGNC:3576]	protein_coding	ENST00000278829,ENST00000414624,ENST00000525094,ENST00000525588,ENST00000526294,ENST00000527379,ENST00000527697,ENST00000529404,ENST00000529525,ENST00000531956,ENST00000533676,ENST00000534223,ENST00000534426	-	chr11	61873519	61892051	57.37
ENSG00000223417	3.75121	69.9382691983391,0.500026125485181,7.50203002026643	6.2837e-14	7.18768e-13	1	4.74005	89.0971922360275,1.17029047784328,4.05031515496337	5.11487e-05	0.000171623	1	TRIM49D1	tripartite motif containing 49D1 [Source:HGNC Symbol;Acc:HGNC:43973]	protein_coding	ENST00000420869,ENST00000530311,ENST00000605881	-	chr11	89911111	89921767	37.43
ENSG00000223547	5.82687	10.8662925258019,1.29330646299056,4.50540738519971	6.62457e-06	3.00236e-05	1	4.54278	8.25874634395982,0.993757901609034,4.57131636955511	4.8467e-06	1.88795e-05	1	ZNF844	zinc finger protein 844 [Source:HGNC Symbol;Acc:HGNC:25932]	protein_coding	ENST00000439326,ENST00000441304,ENST00000550826	+	chr19	12064699	12081565	44.52
ENSG00000223573	2.62836	9.75080303723515,0.760227366870379,3.45733863797502	0.000545539	0.00176571	1	1.06889	24.3927797790584,0.413030282609069,2.58792121475439	0.00965571	0.0206872	1	TINCR	tissue differentiation-inducing non-protein coding RNA [Source:HGNC Symbol;Acc:HGNC:14607]	lincRNA	ENST00000448587,ENST00000587632,ENST00000590789	-	chr19	5558167	5568034	55.62
ENSG00000223638	4.63313	98.9481039892053,0.535808074498602,8.64699213017837	5.28746e-18	8.33322e-17	1	5.17617	205.785959966358,0.240565427127883,21.5167000425056	1.08624e-102	1.62065e-100	1	RFPL4A	ret finger protein-like 4A [Source:HGNC Symbol;Acc:HGNC:16449]	protein_coding	ENST00000434937	+	chr19	55759014	55763175	42.74
ENSG00000223773	1.1655	27.4177460463986,0.386376060041382,3.01648076537381	0.00255727	0.0071567	1	1.81242	31.8213173652303,0.391631497479575,4.62787288088483	3.69441e-06	1.46515e-05	1	CD99P1	CD99 molecule pseudogene 1 [Source:HGNC Symbol;Acc:HGNC:7083]	transcribed_unprocessed_pseudogene	ENST00000414513,ENST00000430562,ENST00000431582,ENST00000435581,ENST00000527459	+	chrX	2609348	2657229	43.25
ENSG00000223953	3.12886	87.7949320344059,0.309765947359719,10.1007225700085	5.48366e-24	1.30064e-22	1	1.37704	48.9032215341292,0.306372857064712,4.49464753619184	6.96853e-06	2.65414e-05	1	C1QTNF5	C1q and tumor necrosis factor related protein 5 [Source:HGNC Symbol;Acc:HGNC:14344]	protein_coding	ENST00000525657,ENST00000528368,ENST00000530681,ENST00000634633	-	chr11	119338939	119340940	68.43
ENSG00000225581	4.9976	46.3969294697467,0.68968640913717,7.24618527960462	4.28674e-13	4.56988e-12	1	5.25894	119.942482241704,0.306349377092691,17.1664761688108	4.73295e-66	3.16267e-64	1	TRIM53AP	tripartite motif containing 53A, pseudogene [Source:HGNC Symbol;Acc:HGNC:19025]	unprocessed_pseudogene	ENST00000532014	-	chr11	89993536	89999741	36.82
ENSG00000225614	2.67244	461.720595189631,0.208073554585451,12.8437052017677	9.32999e-38	4.25148e-36	1	1.31185	144.771357321122,0.183398247350626,7.15299485785812	8.49048e-13	6.86979e-12	1	ZNF469	zinc finger protein 469 [Source:HGNC Symbol;Acc:HGNC:23216]	protein_coding	ENST00000437464,ENST00000565624	+	chr16	88427471	88440757	66.16
ENSG00000225783	1.88843	68.7915495652071,0.541951286738141,3.48449445445623	0.000493068	0.001613	1	1.21893	443.575448333886,0.119246876311461,10.2218816713432	1.58239e-24	2.64093e-23	1	MIAT	myocardial infarction associated transcript (non-protein coding) [Source:HGNC Symbol;Acc:HGNC:33425]	lincRNA	ENST00000413665,ENST00000418918,ENST00000419237,ENST00000421867,ENST00000422403,ENST00000425476,ENST00000430483,ENST00000436238,ENST00000439738,ENST00000440347,ENST00000449717,ENST00000450203,ENST00000451141,ENST00000452429,ENST00000453023,ENST00000455640,ENST00000458302,ENST00000613780,ENST00000616213,ENST00000616469,ENST00000620145	+	chr22	26646428	26676475	49.99
ENSG00000225828	1.01745	128.536360597269,0.218143487642455,4.66414609059941	3.09901e-06	1.47383e-05	1	1.82143	70.5235774920789,0.293728950539786,6.20106578644065	5.60821e-10	3.49392e-09	1	FAM229A	family with sequence similarity 229 member A [Source:HGNC Symbol;Acc:HGNC:44652]	protein_coding	ENST00000415596,ENST00000416512,ENST00000428500,ENST00000432622	-	chr1	32361270	32364278	61.28
ENSG00000226900	1.48747	72.9490992691346,0.270898973908729,5.49088228408384	3.99931e-08	2.48479e-07	1	1.3725	15.263879673228,0.530105527461736,2.58910339918809	0.00962262	0.0206265	1	RP11-432J24.5		lincRNA	ENST00000455414	-	chr10	132511626	132518191	52.3
ENSG00000227036	4.23155	31.3478610083489,0.698728505521302,6.05607301039165	1.39485e-09	1.03314e-08	1	3.52094	79.2980373537219,0.279542412512507,12.5953523080011	2.23958e-36	6.28207e-35	1	LINC00511	long intergenic non-protein coding RNA 511 [Source:HGNC Symbol;Acc:HGNC:43564]	lincRNA	ENST00000453722,ENST00000457958,ENST00000577773,ENST00000577828,ENST00000578206,ENST00000579631,ENST00000580175,ENST00000580199,ENST00000580500,ENST00000580861,ENST00000580948,ENST00000581183,ENST00000581549,ENST00000581801,ENST00000582712,ENST00000583460,ENST00000584749	-	chr17	72323123	72640472	47.33
ENSG00000227051	2.71174	15.3174411416703,0.643496592937814,4.21406674136238	2.50813e-05	0.000104132	1	1.08073	59.8597076814449,0.281029077350147,3.84560706301435	0.000120254	0.000380205	1	C14orf132	chromosome 14 open reading frame 132 [Source:HGNC Symbol;Acc:HGNC:20346]	lincRNA	ENST00000553764,ENST00000553782,ENST00000555004,ENST00000556728	+	chr14	96039324	96094080	47.78
ENSG00000228288	2.22215	17.0208461778302,0.514363732936347,4.3201852836584	1.55898e-05	6.68608e-05	1	1.39994	19.0463147595129,0.476678897312081,2.93687113109178	0.00331542	0.00791086	1	PCAT6	prostate cancer associated transcript 6 (non-protein coding) [Source:HGNC Symbol;Acc:HGNC:43714]	antisense	ENST00000417262,ENST00000425295,ENST00000553157	+	chr1	202810954	202812156	60.6
ENSG00000228526	1.59797	194.584535392835,0.221653705817978,7.20933095641973	5.62275e-13	5.9226e-12	1	2.39812	314.086862220939,0.141867973789167,16.9038695828182	4.21327e-64	2.68085e-62	1	MIR34AHG	MIR34A host gene [Source:HGNC Symbol;Acc:HGNC:51913]	lincRNA	ENST00000437157,ENST00000635405,ENST00000635687	-	chr1	9148011	9196983	50.8
ENSG00000228798	4.26335	10.6218395382011,1.03165453763029,4.13253575978472	3.58783e-05	0.000145535	1	2.65249	23.4081628553752,0.507432135642611,5.22728677202176	1.72016e-07	8.05703e-07	1	AP000473.5		lincRNA	ENST00000413645,ENST00000438762	+	chr21	16630827	16640683	38.15
ENSG00000229081	3.28824	11.0228511377899,0.817742176769923,4.02111684855513	5.79229e-05	0.000227579	1	1.92049	20.8688095611518,0.474540883095049,4.04704998204663	5.18672e-05	0.000173764	1	LINC01165	long intergenic non-protein coding RNA 1165 [Source:HGNC Symbol;Acc:HGNC:49534]	antisense	ENST00000445190	-	chr10	132520827	132522449	60.51
ENSG00000229361	4.85782	5.61584962347941,1.42901088783209,3.39942734902194	0.000675271	0.00214422	1	5.62947	8.42436007386554,1.18448823508401,4.75265740070111	2.0076e-06	8.27867e-06	1	UBTFL7	upstream binding transcription factor, RNA polymerase I-like 7 (pseudogene) [Source:HGNC Symbol;Acc:HGNC:35404]	processed_pseudogene	ENST00000418789	+	chr11	49081907	49083097	44.33
ENSG00000229542	3.8141	38.6152448056426,0.515896476584733,7.39314314991767	1.43398e-13	1.59248e-12	1	4.98183	34.3475623333922,0.533433013295527,9.33918716165795	9.70765e-21	1.36483e-19	1	SSU72P7	SSU72 pseudogene 7 [Source:HGNC Symbol;Acc:HGNC:43626]	processed_pseudogene	ENST00000532284	-	chr11	4338663	4339245	49.23
ENSG00000229921	1.88307	44.648444947983,0.338709467782759,5.55954161145927	2.70484e-08	1.71809e-07	1	2.07236	69.7778862324189,0.279110052563412,7.42487771087823	1.12884e-13	9.80274e-13	1	KIF25-AS1	KIF25 antisense RNA 1 [Source:HGNC Symbol;Acc:HGNC:20953]	lincRNA	ENST00000414364,ENST00000456585	-	chr6	167992822	167997077	54.16
ENSG00000230522	4.08035	148.582439443766,0.389260778213179,10.4823056059315	1.04173e-25	2.69163e-24	1	5.67304	273.77794231165,0.243524960104853,23.2955336124802	4.92036e-120	1.13542e-117	1	MBD3L2	methyl-CpG binding domain protein 3-like 2 [Source:HGNC Symbol;Acc:HGNC:18532]	protein_coding	ENST00000381393,ENST00000616171	+	chr19	7049321	7051735	47.37
ENSG00000232423	7.45619	17.0405895593374,2.83009959005956,2.63460283849752	0.00842358	0.0207667	1	4.62831	75.8365091482307,0.335890245829744,13.7792295536658	3.3988e-43	1.19317e-41	1	PRAMEF6	PRAME family member 6 [Source:HGNC Symbol;Acc:HGNC:30583]	protein_coding	ENST00000376189,ENST00000415464,ENST00000613225	-	chr1	12938472	13056491	45.46
ENSG00000232653	1.47811	35.0419266114553,0.472884903500846,3.12572031865366	0.0017737	0.00514588	1	1.11033	118.085598012892,0.215333285354594,5.1563386074485	2.51825e-07	1.15606e-06	1	GOLGA8N	golgin A8 family member N [Source:HGNC Symbol;Acc:HGNC:44405]	protein_coding	ENST00000448387,ENST00000453952,ENST00000567075,ENST00000569536,ENST00000569659,ENST00000605665,ENST00000611209	+	chr15	32593456	32607310	48.92
ENSG00000232783	5.88879	5.75807343472652,2.32373081811195,2.53419746028277	0.0112705	0.0268383	1	9.10251	32.5895823966137,1.08346831113245,8.40127174982514	4.41669e-17	5.00915e-16	1	FRG2FP	FSHD region gene 2 family member F, pseudogene [Source:HGNC Symbol;Acc:HGNC:51366]	transcribed_unprocessed_pseudogene	ENST00000411596,ENST00000419104,ENST00000422555,ENST00000453982	+	chr3	198110112	198111878	48.78
ENSG00000232977	2.77737	168.568296911326,0.211252840616912,13.1471435722355	1.76725e-39	8.56505e-38	1	2.61812	188.290343036745,0.195986333753947,13.3586888372414	1.05404e-40	3.40978e-39	1	LINC00327	long intergenic non-protein coding RNA 327 [Source:HGNC Symbol;Acc:HGNC:42009]	lincRNA	ENST00000443778,ENST00000575689,ENST00000576696	+	chr13	23466571	23487464	38.06
ENSG00000233297	2.79108	31.8371987116741,0.449363721025141,6.2111732369583	5.25905e-10	4.08093e-09	1	3.07028	16.6961459922421,0.624620064288102,4.91543031192402	8.85877e-07	3.81105e-06	1	RASA4DP	RAS p21 protein activator 4CD, pseudogene [Source:HGNC Symbol;Acc:HGNC:44226]	unprocessed_pseudogene	ENST00000460726	-	chr7	102681836	102690469	57.96
ENSG00000233608	1.69949	143.871151021964,0.178860012921393,9.50179340342601	2.06306e-21	4.13822e-20	1	2.67086	129.956753856217,0.210381203099312,12.6953245182828	6.27692e-37	1.7809e-35	1	TWIST2	twist family bHLH transcription factor 2 [Source:HGNC Symbol;Acc:HGNC:20670]	protein_coding	ENST00000448943,ENST00000612363	+	chr2	238848032	238910543	50.48
ENSG00000233621	3.00578	7.76354448496034,0.890529494012057,3.37526908469878	0.000737435	0.0023262	1	1.98604	11.7990041239292,0.672771080119705,2.95203387415435	0.00315688	0.00756344	1	LINC01137	long intergenic non-protein coding RNA 1137 [Source:HGNC Symbol;Acc:HGNC:49453]	antisense	ENST00000424989	-	chr1	37454879	37474411	46.75
ENSG00000233695	4.00848	11.8520240572825,1.07857489590283,3.71645942866703	0.000202034	0.000714749	1	3.86123	71.9084828697773,0.301709634659209,12.7978413569155	1.68572e-37	4.83827e-36	1	GAS6-AS1	GAS6 antisense RNA 1 [Source:HGNC Symbol;Acc:HGNC:39826]	antisense	ENST00000458001,ENST00000611082	+	chr13	113815630	113845744	60.84
ENSG00000233802	4.45706	67.0705452250692,1.53300582544722,2.90740238488226	0.00364444	0.00985227	1	4.87669	131.80100005363,0.864681617874449,5.63986541681934	1.70183e-08	8.97975e-08	1	TRIM49D2	tripartite motif containing 49D2 [Source:HGNC Symbol;Acc:HGNC:37217]	protein_coding	ENST00000526396,ENST00000623787	+	chr11	89924064	89933063	37.46
ENSG00000234684	2.08812	16.9832964167249,0.860380652267602,2.42696881038569	0.0152256	0.0348319	1	1.08125	115.083763976377,0.206453497477231,5.23726367072452	1.62975e-07	7.65429e-07	1	SDCBP2-AS1	SDCBP2 antisense RNA 1 [Source:HGNC Symbol;Acc:HGNC:44314]	antisense	ENST00000446423,ENST00000607947,ENST00000609285,ENST00000609470,ENST00000609745	+	chr20	1325405	1378734	43.98
ENSG00000234745	2.642	629.624079676347,0.731655927028213,3.61098951498099	0.000305031	0.00103775	1	3.83277	2736.26310204983,0.107199247498602,35.7536564137104	5.80447e-280	2.00916e-276	1	HLA-B	major histocompatibility complex, class I, B [Source:HGNC Symbol;Acc:HGNC:4932]	protein_coding	ENST00000412585,ENST00000434333,ENST00000463574,ENST00000474381,ENST00000481849,ENST00000497377,ENST00000498007	-	chr6	31353872	31357188	59
ENSG00000234869	1.84145	9.11614519194251,0.793629923029036,2.32028918242065	0.0203252	0.0450005	1	3.0914	32.8476090817008,0.40139150981226,7.70171468337619	1.34252e-14	1.25527e-13	1	RP3-439F8.1		antisense	ENST00000426112	+	chr22	46541495	46548196	52.51
ENSG00000235098	3.44361	36.1309890186237,0.524199564521638,6.56927806412242	5.05598e-11	4.41122e-10	1	5.9622	29.4202684652884,0.711404506655785,8.3808816687637	5.25327e-17	5.92302e-16	1	ANKRD65	ankyrin repeat domain 65 [Source:HGNC Symbol;Acc:HGNC:42950]	protein_coding	ENST00000427211,ENST00000442470,ENST00000454272,ENST00000520296,ENST00000537107	-	chr1	1418420	1421769	66.51
ENSG00000235268	4.02172	14.8324655790985,0.845768416980349,4.75510870009655	1.9834e-06	9.74783e-06	1	4.33184	20.371054386892,0.607855045468721,7.12643754915277	1.03e-12	8.2797e-12	1	KDM4E	lysine (K)-specific demethylase 4E [Source:HGNC Symbol;Acc:HGNC:37098]	protein_coding	ENST00000450979	+	chr11	95025258	95027596	50.58
ENSG00000235683	3.24991	5.20473195009983,1.18096230521203,2.75191825612819	0.00592473	0.0151984	1	1.66989	25.4863680544424,0.428590476062385,3.89623577436292	9.76993e-05	0.000312721	1	AC018442.1		processed_pseudogene	ENST00000421439	+	chr8	99695957	99698017	56.23
ENSG00000235706	1.10972	41.0276510981976,0.35407347813548,3.13415220393396	0.00172351	0.00501677	1	1.07286	45.5636676585361,0.318366601366186,3.36989476401053	0.000751969	0.0020537	1	DICER1-AS1	DICER1 antisense RNA 1 [Source:HGNC Symbol;Acc:HGNC:43017]	antisense	ENST00000435343,ENST00000439819,ENST00000439999,ENST00000554631	+	chr14	95157645	95179933	42.65
ENSG00000235890	1.02174	51.0608671332728,0.309607231736143,3.300117389225	0.000966444	0.00298074	1	5.38449	17.6988698159871,0.809090619947865,6.65499059815716	2.83318e-11	1.99649e-10	1	TSPEAR-AS1	TSPEAR antisense RNA 1 [Source:HGNC Symbol;Acc:HGNC:1271]	antisense	ENST00000430181,ENST00000451035	+	chr21	44506807	44516575	58.67
ENSG00000237412	2.48805	326.495596490198,0.232273330936678,10.7117331326436	8.96672e-27	2.4529e-25	1	7.23406	8.919468037711,1.23406881057674,5.86196151851925	4.57431e-09	2.58633e-08	1	PRSS56	protease, serine 56 [Source:HGNC Symbol;Acc:HGNC:39433]	protein_coding	ENST00000449534,ENST00000602410,ENST00000617714	+	chr2	232520463	232525716	66.12
ENSG00000237565	4.53526	12.8005213771961,0.987977422381242,4.59045162095944	4.42288e-06	2.05677e-05	1	7.47978	10.5913739035551,1.19412744455601,6.26380741088622	3.75689e-10	2.38608e-09	1	SSU72P5	SSU72 pseudogene 5 [Source:HGNC Symbol;Acc:HGNC:43624]	processed_pseudogene	ENST00000532495	+	chr11	4233286	4233869	49.14
ENSG00000237575	2.36736	10.3708915311655,0.674492302880654,3.50983854067124	0.000448379	0.0014766	1	1.70915	12.4410418233643,0.608467133090487,2.80894628723391	0.00497039	0.0113756	1	PYY2	peptide YY, 2 (pseudogene) [Source:HGNC Symbol;Acc:HGNC:9749]	transcribed_unprocessed_pseudogene	ENST00000315776,ENST00000441253	+	chr17	28226563	28228065	63.87
ENSG00000237624	1.90838	13.9856636946162,0.605307319782363,3.15275209837043	0.00161739	0.00474493	1	2.10161	9.4387590404773,0.835951644954537,2.51403418606864	0.0119359	0.0250181	1	OXCT2P1	3-oxoacid CoA-transferase 2 pseudogene 1 [Source:HGNC Symbol;Acc:HGNC:21627]	unprocessed_pseudogene	ENST00000447263	+	chr1	39514956	39516490	63.26
ENSG00000237693	4.06266	9.11518574009845,1.05187251494825,3.86230980534667	0.00011232	0.000416887	1	5.3979	13.3128524465564,0.925340663827775,5.83341406046091	5.43046e-09	3.04257e-08	1	IRGM	immunity-related GTPase family, M [Source:HGNC Symbol;Acc:HGNC:29597]	protein_coding	ENST00000520549,ENST00000522154,ENST00000609660	+	chr5	150846523	150900736	37.49
ENSG00000237940	1.71017	12.4607803840984,0.597988879553993,2.85986688777126	0.00423819	0.0112649	1	2.04595	12.6109468513033,0.68518268692403,2.98599820138813	0.00282654	0.00684852	1	AC093642.3		lincRNA	ENST00000416204,ENST00000426962,ENST00000429456,ENST00000451070	+	chr2	241970683	241977276	51.15
ENSG00000239810	5.52678	8.85061955763384,1.56101470901707,3.54050501528187	0.000399362	0.00132717	1	4.72586	44.7510434341638,0.463918564409638,10.1868224583261	2.27065e-24	3.75699e-23	1	PRAMEF11	PRAME family member 11 [Source:HGNC Symbol;Acc:HGNC:14086]	protein_coding	ENST00000619922	-	chr1	12824605	12831410	48.02
ENSG00000239887	4.28419	14.20053872299,0.8578358404678,4.99418961720427	5.90833e-07	3.1453e-06	1	2.19616	10.0497204055711,0.692754510432513,3.17018682055581	0.00152341	0.0039124	1	C1orf226	chromosome 1 open reading frame 226 [Source:HGNC Symbol;Acc:HGNC:34351]	protein_coding	ENST00000420220,ENST00000426197,ENST00000458626	+	chr1	162366908	162386818	50.44
ENSG00000240583	4.22913	263.244816209673,0.216116609618827,19.5687182380678	2.85779e-85	6.22367e-83	1	3.50898	261.091487232764,0.184280300727011,19.0415303658089	7.72375e-81	7.14839e-79	1	AQP1	aquaporin 1 (Colton blood group) [Source:HGNC Symbol;Acc:HGNC:633]	protein_coding	ENST00000311813,ENST00000409611,ENST00000409899,ENST00000441328,ENST00000482461	+	chr7	30911855	30925516	56.37
ENSG00000240694	1.99144	198.511362049397,0.18264670150577,10.9032184345385	1.11251e-27	3.19447e-26	1	2.31725	86.9245284724936,0.246218535357446,9.41134683134075	4.8982e-21	6.96002e-20	1	PNMA2	paraneoplastic Ma antigen 2 [Source:HGNC Symbol;Acc:HGNC:9159]	protein_coding	ENST00000518212,ENST00000521740,ENST00000521875,ENST00000522362,ENST00000522450,ENST00000522764,ENST00000523244,ENST00000523616	-	chr8	26504686	26514092	48.66
ENSG00000241489	1.07457	194.483988465068,0.174518626354267,6.15734723245592	7.39735e-10	5.63847e-09	1	1.8606	186.727836445311,0.243534098227957,7.639992915823	2.17234e-14	1.9977e-13	1	AF011889.5		protein_coding	ENST00000422081,ENST00000427113,ENST00000441880,ENST00000523759	-	chrX	149482543	149533935	46.6
ENSG00000242866	2.51633	15.9185647552356,0.554756173339975,4.53591791038723	5.73535e-06	2.62704e-05	1	4.42247	5.56867120270451,1.1875497154178,3.72403335439393	0.000196065	0.000597517	1	STRC	stereocilin [Source:HGNC Symbol;Acc:HGNC:16035]	protein_coding	ENST00000428650,ENST00000432436,ENST00000440125,ENST00000448437,ENST00000450892,ENST00000455136,ENST00000460952,ENST00000470279,ENST00000471703,ENST00000483250,ENST00000485556,ENST00000493750,ENST00000541030	-	chr15	43599398	43618800	50.99
ENSG00000243073	5.28626	33.2838879835819,1.07186519011272,4.93183096094874	8.14624e-07	4.24765e-06	1	4.64281	103.278438425585,0.29989692448121,15.4813565382347	4.63593e-54	2.24745e-52	1	PRAMEF4	PRAME family member 4 [Source:HGNC Symbol;Acc:HGNC:31971]	protein_coding	ENST00000235349	-	chr1	12879224	12886201	48.21
ENSG00000244242	2.99222	18.3159739677239,0.581037454070186,5.14978315065957	2.60788e-07	1.46113e-06	1	3.04179	9.6280007603599,0.73814962155812,4.12082784108608	3.77513e-05	0.000129481	1	IFITM10	interferon induced transmembrane protein 10 [Source:HGNC Symbol;Acc:HGNC:40022]	protein_coding	ENST00000340134,ENST00000382123,ENST00000482459,ENST00000486852	-	chr11	1732410	1750591	55.19
ENSG00000244270	1.48818	40.8794585846312,0.338247352926964,4.39968547885666	1.08408e-05	4.75142e-05	1	1.36087	93.2092238662016,0.231265946195143,5.884452563751	3.99374e-09	2.27592e-08	1	RPL32P29	ribosomal protein L32 pseudogene 29 [Source:HGNC Symbol;Acc:HGNC:35771]	processed_pseudogene	ENST00000497398	-	chr14	49577392	49577794	46.9
ENSG00000245598	3.86675	5.38414384857761,1.27943076901246,3.02223935372096	0.00250912	0.0070325	1	2.36746	5.4744274167803,0.911242687979975,2.59805451459113	0.00937536	0.0201539	1	DACT3-AS1	DACT3 antisense RNA 1 [Source:HGNC Symbol;Acc:HGNC:44120]	antisense	ENST00000500689,ENST00000525008,ENST00000525352	+	chr19	46660364	46677447	50.04
ENSG00000247982	1.39712	57.845055666695,0.324551340862434,4.30477277904446	1.67157e-05	7.14155e-05	1	1.35418	27.2628117938261,0.425429218583014,3.18308443227048	0.00145715	0.00375895	1	LINC00926	long intergenic non-protein coding RNA 926 [Source:HGNC Symbol;Acc:HGNC:27514]	lincRNA	ENST00000501726,ENST00000502027,ENST00000613170,ENST00000620766	+	chr15	57300365	57307769	49.29
ENSG00000248905	2.05514	38.75690689171,0.401992239535874,5.11239885967653	3.18093e-07	1.76101e-06	1	1.98162	78.8522036097949,0.279796753499278,7.0823407818132	1.4174e-12	1.12682e-11	1	FMN1	formin 1 [Source:HGNC Symbol;Acc:HGNC:3768]	protein_coding	ENST00000320930,ENST00000334528,ENST00000558197,ENST00000558628,ENST00000558711,ENST00000558882,ENST00000559047,ENST00000559150,ENST00000559610,ENST00000560317,ENST00000561249,ENST00000616417	-	chr15	32765545	33194733	39.64
ENSG00000249156	3.57341	49.7090252265574,0.482082042864843,7.41246148426072	1.23976e-13	1.38875e-12	1	4.73678	106.81486706745,0.290262487111175,16.3189697249995	7.23463e-60	4.10524e-58	1	RP11-432M8.9		processed_pseudogene	ENST00000503184	+	chr5	17610990	17611583	54.04
ENSG00000249357	3.66406	63.569579059506,0.450394586628983,8.13521876342433	4.11195e-16	5.53741e-15	1	4.85045	136.841933925858,0.264120344675735,18.3645291521399	2.52631e-75	2.11222e-73	1	RP11-432M8.8		processed_pseudogene	ENST00000505613	+	chr5	17604781	17605377	53.77
ENSG00000249620	3.30849	20.5464884556443,0.611897521191896,5.40693445208464	6.41126e-08	3.89248e-07	1	4.77221	51.491206772709,0.412342388111758,11.5734138329654	5.62011e-31	1.2748e-29	1	RP11-321E2.10		processed_pseudogene	ENST00000510266	-	chr5	17511833	17512238	57.88
ENSG00000249666	5.03141	11.767750740403,1.1773543152999,4.27348781653086	1.92439e-05	8.13323e-05	1	5.01703	28.7495035392116,0.577330328488166,8.69004653189938	3.62291e-18	4.40321e-17	1	RP11-432M8.12		processed_pseudogene	ENST00000515381	+	chr5	17632088	17632683	56.54
ENSG00000249790	3.66322	23.7816687340743,0.602282321165059,6.08222566193902	1.18526e-09	8.83358e-09	1	5.08594	21.9628765209295,0.675443139136252,7.52978473591769	5.0824e-14	4.51546e-13	1	RP11-20D14.6		lincRNA	ENST00000422780,ENST00000514568,ENST00000540299	+	chr12	8788257	8795789	49.9
ENSG00000250337	4.04379	24.1454982934164,0.728817624285743,5.54842880897583	2.88248e-08	1.82058e-07	1	3.22084	98.2945580876333,0.300652990784115,10.7128047196585	8.86351e-27	1.64417e-25	1	LINC01021	long intergenic non-protein coding RNA 1021 [Source:HGNC Symbol;Acc:HGNC:48995]	lincRNA	ENST00000503107,ENST00000505775,ENST00000510165,ENST00000512067,ENST00000514255,ENST00000514844	+	chr5	27472292	27496401	34.92
ENSG00000250386	3.00242	56.2824689367813,0.383291302292983,7.83324782952726	4.75426e-15	5.8837e-14	1	4.64845	60.7866549059694,0.847096798580523,5.48750155838036	4.07658e-08	2.04919e-07	1	RP11-432M8.11		processed_pseudogene	ENST00000510454	-	chr5	17625551	17625959	59.9
ENSG00000250584	3.95975	62.6671185840054,0.397438903142445,9.96316416876145	2.20917e-23	5.02655e-22	1	6.90154	7.09030743349527,1.27436804464829,5.41565952443166	6.10632e-08	3.01518e-07	1	LINC01511	long intergenic non-protein coding RNA 1511 [Source:HGNC Symbol;Acc:HGNC:51200]	lincRNA	ENST00000503067,ENST00000504989,ENST00000523692	-	chr5	1363582	1380067	48.86
ENSG00000250782	3.18369	17.428829884683,0.690933860004764,4.60780505848756	4.06942e-06	1.90349e-05	1	4.62034	37.0579196932187,0.468397005638356,9.86415940991182	5.9531e-23	9.18273e-22	1	RP11-432M8.13		processed_pseudogene	ENST00000512227	+	chr5	17634460	17635053	53.54
ENSG00000250986	4.97022	341.788849638405,0.23601976136328,21.0584884767834	1.91178e-98	5.43366e-96	1	4.58298	323.456125919561,0.182194110709664,25.1544047262978	1.26477e-139	4.75856e-137	1	AC141928.1		lincRNA	ENST00000511928	-	chr4	3758748	3763390	56.86
ENSG00000251258	4.29883	111.440836010562,0.44642943834332,9.62936269731615	6.01011e-22	1.24271e-20	1	5.13457	236.154616515045,0.235695952862718,21.7847229301232	3.23899e-105	5.14286e-103	1	RFPL4B	ret finger protein-like 4B [Source:HGNC Symbol;Acc:HGNC:33264]	protein_coding	ENST00000441065	+	chr6	112347330	112351296	40.13
ENSG00000251322	1.02378	876.910840080317,0.112125346157779,9.13067991986855	6.80704e-20	1.2367e-18	1	1.66905	1031.98326326233,0.125359103847047,13.3141130431225	1.91635e-40	6.06329e-39	1	SHANK3	SH3 and multiple ankyrin repeat domains 3 [Source:HGNC Symbol;Acc:HGNC:14294]	protein_coding	ENST00000262795,ENST00000414786,ENST00000445220	+	chr22	50674415	50733298	57.13
ENSG00000251615	1.63693	21.1056352672651,0.452721437271956,3.61575453097779	0.000299474	0.00101967	1	1.06877	30.5886844454296,0.371723890036113,2.87517576483993	0.00403803	0.00945173	1	RP11-774O3.3		lincRNA	ENST00000505448	-	chr4	8355090	8358338	44.97
ENSG00000251661	2.86264	12.5722001096527,0.796010177704109,3.59623851254553	0.000322852	0.00109311	1	1.35826	54.996198308112,0.303825278563762,4.47051888948665	7.80301e-06	2.9499e-05	1	RP11-326C3.11		antisense	ENST00000508004,ENST00000602429,ENST00000602756	+	chr11	318640	325631	55.65
ENSG00000253230	5.35821	7.90561979635714,1.34236568659233,3.99161432399598	6.5625e-05	0.000254915	1	4.0232	5.79961162292698,1.06830791109641,3.76595093224478	0.000165916	0.000511856	1	LINC00599	long intergenic non-protein coding RNA 599 [Source:HGNC Symbol;Acc:HGNC:27231]	lincRNA	ENST00000517675,ENST00000518557,ENST00000519461,ENST00000521242,ENST00000521863	-	chr8	9900064	9905366	53.37
ENSG00000253485	2.88941	29.18374703922,0.914176013991925,3.16067182634857	0.00157406	0.00463239	1	1.35866	176.397171414247,0.180437521542317,7.52982149897727	5.08097e-14	4.51546e-13	1	PCDHGA5	protocadherin gamma subfamily A, 5 [Source:HGNC Symbol;Acc:HGNC:8703]	protein_coding	ENST00000518069,ENST00000611914	+	chr5	141364232	141512979	45.2
ENSG00000253846	1.81071	16.3478690382595,0.653911970948753,2.76903835696125	0.0056222	0.0145147	1	2.90451	26.735752445747,0.479487818374377,6.05753535965192	1.38223e-09	8.23485e-09	1	PCDHGA10	protocadherin gamma subfamily A, 10 [Source:HGNC Symbol;Acc:HGNC:8697]	protein_coding	ENST00000398610,ENST00000612503	+	chr5	141412987	141512979	45.53
ENSG00000254087	2.09789	39.578654192527,0.374158827332616,5.60694468314825	2.05929e-08	1.33587e-07	1	1.61065	69.8257367372839,0.275867155848422,5.83848831058839	5.26766e-09	2.9591e-08	1	LYN	LYN proto-oncogene, Src family tyrosine kinase [Source:HGNC Symbol;Acc:HGNC:6735]	protein_coding	ENST00000420292,ENST00000519728,ENST00000520050,ENST00000520220	+	chr8	55879813	56014168	43.2
ENSG00000254305	3.99006	5.63575379558755,1.46824717126754,2.71756525022466	0.00657642	0.0166691	1	1.27594	44.8418896445766,0.322984370658829,3.95045786063056	7.80018e-05	0.000253612	1	MRPL9P1	mitochondrial ribosomal protein L9 pseudogene 1 [Source:HGNC Symbol;Acc:HGNC:29726]	transcribed_processed_pseudogene	ENST00000520744	-	chr8	76603240	76603852	50.73
ENSG00000254602	1.85141	25.3942260841177,0.461396756777986,4.01260982432112	6.00511e-05	0.00023517	1	1.45171	74.7467952268388,0.252380085845726,5.75207506738311	8.81546e-09	4.81595e-08	1	AP000662.4		sense_overlapping	ENST00000525988,ENST00000526243,ENST00000528466,ENST00000529908,ENST00000530595	+	chr11	57638024	57652790	52.34
ENSG00000254764	4.24794	27.6586929084642,0.668804466962345,6.3515453813076	2.13163e-10	1.73183e-09	1	4.23345	58.1244555224075,0.359984010169352,11.7601057535108	6.26558e-32	1.50818e-30	1	TRIM53CP	tripartite motif containing 53C, pseudogene [Source:HGNC Symbol;Acc:HGNC:43979]	unprocessed_pseudogene	ENST00000531490	-	chr11	48985871	48991881	36.62
ENSG00000254815	1.49354	313.931445736201,0.189482248153448,7.88221365277323	3.21631e-15	4.04913e-14	1	1.37729	149.101426143129,0.216059673924473,6.37456894452321	1.83478e-10	1.20146e-09	1	RP11-496I9.1		antisense	ENST00000527113,ENST00000527620,ENST00000533844	+	chr11	557595	560107	63.07
ENSG00000255194	5.17134	19.4654712196167,0.949981511342272,5.44362510870758	5.2207e-08	3.21152e-07	1	5.87007	19.7897866390192,0.859898110951951,6.8264723335297	8.70281e-12	6.44499e-11	1	SSU72P2	SSU72 pseudogene 2 [Source:HGNC Symbol;Acc:HGNC:43621]	processed_pseudogene	ENST00000524542	-	chr11	4242062	4242641	48.79
ENSG00000255690	1.36652	102.269342448316,0.274783838856219,4.97308672362389	6.58952e-07	3.4913e-06	1	1.2958	176.354391198047,0.179035096058045,7.23770004800964	4.56357e-13	3.76283e-12	1	TRIL	TLR4 interactor with leucine-rich repeats [Source:HGNC Symbol;Acc:HGNC:22200]	protein_coding	ENST00000539664	-	chr7	28953358	28958292	56.8
ENSG00000256294	1.12959	235.543162963042,0.228181164390631,4.95041569869343	7.40551e-07	3.89289e-06	1	2.09558	311.173048474496,0.160610352983301,13.0475772078451	6.56006e-39	1.96427e-37	1	ZNF225	zinc finger protein 225 [Source:HGNC Symbol;Acc:HGNC:13018]	protein_coding	ENST00000262894,ENST00000588926,ENST00000589155,ENST00000590612,ENST00000592360,ENST00000592780	+	chr19	44112181	44134816	41.4
ENSG00000256980	5.21168	39.8803157129693,0.682598609857172,7.63505978108059	2.25716e-14	2.65683e-13	1	4.97365	37.4275661232657,0.527342280177964,9.43153271028244	4.0414e-21	5.76624e-20	1	KHDC1L	KH homology domain containing 1-like [Source:HGNC Symbol;Acc:HGNC:37274]	protein_coding	ENST00000370388,ENST00000471312	-	chr6	73223544	73225770	52.09
ENSG00000257261	1.09484	32.6144440017315,0.353476083461931,3.09734866035947	0.0019526	0.00559904	1	1.67628	36.8835222059102,0.352637997863324,4.75355082418292	1.99875e-06	8.24412e-06	1	RP11-96H19.1		lincRNA	ENST00000551021,ENST00000551503,ENST00000611243	+	chr12	46383679	46876159	38.48
ENSG00000257433	3.74928	12.3869884192868,0.837547457671696,4.47649314958062	7.58791e-06	3.40856e-05	1	1.46198	11.3222480159828,0.627812186118662,2.32868393068254	0.0198758	0.0393042	1	RP1-197B17.3		antisense	ENST00000547799,ENST00000552133,ENST00000552502,ENST00000553045,ENST00000621159	+	chr12	47706085	47742294	50.18
ENSG00000257446	3.82267	159.18370337196,0.233494936055947,16.3715422985791	3.05376e-60	2.94302e-58	1	2.68034	88.0929105091507,0.243935389779422,10.9879274930339	4.36842e-28	8.71016e-27	1	ZNF878	zinc finger protein 878 [Source:HGNC Symbol;Acc:HGNC:37246]	protein_coding	ENST00000547628	-	chr19	12043805	12052939	46.11
ENSG00000257951	6.59899	33.9238881487981,1.1226527216485,5.87803360839985	4.15169e-09	2.93135e-08	1	6.2349	59.212639393298,0.530811807788462,11.7459744963469	7.40638e-32	1.77047e-30	1	RP11-554D14.4		unprocessed_pseudogene	ENST00000550420	+	chr12	107881242	107883382	43.39
ENSG00000258498	1.82745	174.162273648517,0.232076057051185,7.87434371158277	3.42536e-15	4.29618e-14	1	6.23633	7.49829948167222,1.26268539257622,4.93894566457881	7.85461e-07	3.39351e-06	1	DIO3OS	DIO3 opposite strand/antisense RNA (head to head) [Source:HGNC Symbol;Acc:HGNC:20348]	lincRNA	ENST00000553575,ENST00000553729,ENST00000554441,ENST00000554694,ENST00000554735,ENST00000555174,ENST00000555882,ENST00000556120,ENST00000556266,ENST00000557109,ENST00000557532,ENST00000557661,ENST00000617327	-	chr14	101552221	101560431	58.65
ENSG00000259024	2.41159	57.4920612615084,0.409117929404822,5.89460613095057	3.75576e-09	2.66189e-08	1	1.52243	129.878001034816,0.211903468072984,7.18456044311505	6.74237e-13	5.50166e-12	1	TVP23C-CDRT4	TVP23C-CDRT4 readthrough [Source:HGNC Symbol;Acc:HGNC:42961]	protein_coding	ENST00000481756,ENST00000518506,ENST00000522212,ENST00000557349	-	chr17	15436021	15563561	44.17
ENSG00000259370	4.40556	11.1566431276456,1.47379071859828,2.98926898499728	0.00279646	0.00775232	1	1.64888	94.7100539497003,0.245354619109548,6.72039385778547	1.81234e-11	1.30529e-10	1	RP11-1069G10.1		antisense	ENST00000557994,ENST00000558404,ENST00000558888,ENST00000560963	-	chr15	62827675	62884034	44.71
ENSG00000259820	3.74097	190.705513830805,0.266144131362566,14.0561775627528	7.05977e-45	4.25847e-43	1	2.00867	241.471196759769,0.186169041407023,10.7894786411896	3.85973e-27	7.30058e-26	1	AC083843.1		lincRNA	ENST00000568248	-	chr8	134792020	134798272	36.21
ENSG00000260231	1.33411	71.8521499859612,0.436992314737584,3.05293638973808	0.00226614	0.00641257	1	1.01395	279.063855791585,0.139958759162623,7.24459901432823	4.3372e-13	3.58643e-12	1	JHDM1D-AS1	JHDM1D antisense RNA 1 (head to head) [Source:HGNC Symbol;Acc:HGNC:48959]	antisense	ENST00000566699	+	chr7	140177261	140179640	49.58
ENSG00000260426	4.80928	106.362715553739,0.372188272477931,12.9216267513818	3.39879e-38	1.57009e-36	1	1.87372	60.8840491880979,0.298467112138012,6.27779750745281	3.43403e-10	2.18824e-09	1	RP5-912I13.1		sense_overlapping	ENST00000569431	+	chr7	155399922	155401782	54.27
ENSG00000260996	2.42754	10.7523147905604,0.720614092674313,3.36870384107741	0.000755225	0.00237873	1	3.23	11.0040388674079,0.708525170237481,4.55876479134415	5.14554e-06	1.99627e-05	1	RP13-122B23.8		sense_overlapping	ENST00000566954	-	chr9	137293868	137295721	61.54
ENSG00000261040	4.45497	27.3843926581189,0.724230146521276,6.15131934947048	7.6841e-10	5.8464e-09	1	3.66876	70.1090529702207,0.321148494664474,11.4238721949413	3.17754e-30	7.05047e-29	1	WFDC21P	WAP four-disulfide core domain 21, pseudogene [Source:HGNC Symbol;Acc:HGNC:50357]	processed_transcript	ENST00000566140,ENST00000587298,ENST00000588180,ENST00000589777,ENST00000589987,ENST00000590012,ENST00000590346,ENST00000592556	-	chr17	60083566	60091885	44.05
ENSG00000261652	2.25383	25.0881738774567,0.492904559318521,4.57255570087585	4.81811e-06	2.22882e-05	1	1.53732	15.5876009527004,0.540861273295976,2.84235338617811	0.00447818	0.0103656	1	C15orf65	chromosome 15 open reading frame 65 [Source:HGNC Symbol;Acc:HGNC:44654]	protein_coding	ENST00000569691,ENST00000570794	+	chr15	55408548	55418764	42.35
ENSG00000261678	2.75382	484.393413004116,0.181725866661429,15.1537279128806	7.15881e-52	5.1968e-50	1	2.81431	52.2045616322015,0.370537191840293,7.59521804114124	3.07275e-14	2.796e-13	1	SCRT1	scratch family zinc finger 1 [Source:HGNC Symbol;Acc:HGNC:15950]	protein_coding	ENST00000569446	-	chr8	144330565	144336281	66.78
ENSG00000261685	3.22927	266.797903955487,0.170478583948268,18.9423917552134	5.10256e-80	8.73111e-78	1	2.01502	260.450507556704,0.155742894665303,12.9381384985932	2.74193e-38	8.12578e-37	1	RP11-401P9.4		lincRNA	ENST00000563424	+	chr16	50645809	50649249	48.59
ENSG00000261888	1.82981	201.447524314621,0.20197358605424,9.05966281777371	1.30854e-19	2.32693e-18	1	1.76598	86.2641768774733,0.24287328549421,7.27119994304063	3.56308e-13	2.96758e-12	1	AC144831.1		lincRNA	ENST00000573312	+	chr17	83104255	83106910	57.08
ENSG00000262468	1.33112	23.8412574152863,0.49264348871577,2.70199618502037	0.00689246	0.0173726	1	1.31016	88.8744265276472,0.25313116315951,5.17582109563102	2.26911e-07	1.04584e-06	1	LINC01569	long intergenic non-protein coding RNA 1569 [Source:HGNC Symbol;Acc:HGNC:51380]	lincRNA	ENST00000571970,ENST00000573042,ENST00000573268	-	chr16	4245825	4253789	50.4
ENSG00000262576	1.28186	25.848102976339,0.554147714735952,2.31320342941598	0.0207115	0.0457048	1	3.63668	36.2572784049525,0.53707742900926,6.77124589536508	1.27678e-11	9.32373e-11	1	PCDHGA4	protocadherin gamma subfamily A, 4 [Source:HGNC Symbol;Acc:HGNC:8702]	protein_coding	ENST00000571252,ENST00000612927	+	chr5	141355025	141512979	45.2
ENSG00000263647	1.7721	13.8064126348195,0.547303547280843,3.23787477696136	0.00120424	0.00363591	1	2.8148	6.99782486648137,0.868837511346754,3.23973691320238	0.0011964	0.00314157	1	RP11-927P21.5		unprocessed_pseudogene	ENST00000579209	-	chr17	64761912	64762710	38.8
ENSG00000265298	1.0921	38.4761874276618,0.343989242458803,3.17482012206966	0.00149929	0.00444042	1	2.00608	26.6987181253017,0.445060894206604,4.50742786186899	6.56182e-06	2.50696e-05	1	RP13-104F24.3		unprocessed_pseudogene	ENST00000583145	+	chr17	64750420	64751311	52.47
ENSG00000265972	2.02196	409.17772410233,0.229307139184278,8.81770788722978	1.16827e-18	1.94159e-17	1	2.11118	148.057158311393,0.228579705095279,9.23606916100375	2.55719e-20	3.52367e-19	1	TXNIP	thioredoxin interacting protein [Source:HGNC Symbol;Acc:HGNC:16952]	protein_coding	ENST00000425134,ENST00000486597,ENST00000488537,ENST00000582401	-	chr1	145992435	145996600	42.49
ENSG00000266904	1.13648	29.9371124502931,0.450630156575162,2.52198028901694	0.0116696	0.0276591	1	1.65361	50.5131967102751,0.295115711412897,5.60325775178236	2.1036e-08	1.0966e-07	1	CTC-559E9.1		lincRNA	ENST00000586645,ENST00000586816,ENST00000586885,ENST00000588223,ENST00000589508,ENST00000589910,ENST00000590092	-	chr19	19757366	19776423	44.24
ENSG00000267422	1.63366	49.5958737705355,0.380908819453968,4.28884825102515	1.79602e-05	7.62854e-05	1	4.42644	57.1261542820471,0.389410354150656,11.3670386454311	6.10229e-30	1.33349e-28	1	CTD-2554C21.1		transcribed_processed_pseudogene	ENST00000587765,ENST00000591908	+	chr19	37779686	37792865	43.57
ENSG00000267519	1.77353	52.4589963962211,0.350404562030716,5.06136768541169	4.1626e-07	2.26853e-06	1	1.60522	114.839520125919,0.206313592197885,7.78049423402415	7.22418e-15	6.91149e-14	1	CTD-3252C9.4		lincRNA	ENST00000587762	-	chr19	13834516	13836289	55.64
ENSG00000267530	1.33164	109.984405049078,0.242200880151183,5.49809403051296	3.83918e-08	2.39239e-07	1	3.03354	36.9272967566092,0.39175371205458,7.74348494064452	9.67282e-15	9.15296e-14	1	AC006273.5		lincRNA	ENST00000586061,ENST00000606242	+	chr19	782755	785080	54.26
ENSG00000267680	1.43062	515.487785489554,0.156530424889566,9.13956181573721	6.27059e-20	1.14047e-18	1	2.53588	653.282164634148,0.131900755343943,19.2256867056941	2.25632e-82	2.24426e-80	1	ZNF224	zinc finger protein 224 [Source:HGNC Symbol;Acc:HGNC:13017]	protein_coding	ENST00000336976,ENST00000586978,ENST00000589060,ENST00000589680,ENST00000589870,ENST00000590614,ENST00000591511,ENST00000591551	+	chr19	44094339	44109886	39.97
ENSG00000267740	2.00248	17.8507314939221,0.568540104378257,3.52215251531257	0.000428058	0.00141357	1	1.3539	18.289417227163,0.502399916279316,2.69487329506759	0.00704154	0.0155961	1	AC024592.12		protein_coding	ENST00000585661,ENST00000586349,ENST00000592091	-	chr19	5866171	5903787	55.09
ENSG00000267908	2.9725	10.6240423055378,0.902582929569009,3.29332915587831	0.000990085	0.00304526	1	4.50788	31.3926649031388,0.514520482806187,8.76131835688733	1.9298e-18	2.39077e-17	1	ZSCAN5D	zinc finger and SCAN domain containing 5D [Source:HGNC Symbol;Acc:HGNC:37706]	unprocessed_pseudogene	ENST00000600684	+	chr19	56244043	56247482	51.25
ENSG00000268601	6.23183	7.29521598738031,1.40201242419454,4.44491902474193	8.7925e-06	3.9078e-05	1	6.67181	6.04571576699122,1.31522767334294,5.07274303904663	3.92122e-07	1.75942e-06	1	AC115522.3		lincRNA	ENST00000595680	-	chr19	43794309	43795658	45.04
ENSG00000268799	4.46113	39.8028140715508,0.529272920338619,8.42879690733212	3.49237e-17	5.15524e-16	1	5.17458	42.1299872461388,0.512972943544898,10.0874342520141	6.27892e-24	1.01941e-22	1	RP11-321E2.13		processed_pseudogene	ENST00000600799	-	chr5	17491361	17491769	65.53
ENSG00000269069	1.62189	79.5412997961032,0.417871739354305,3.88129962931909	0.0001039	0.000387177	1	4.87369	229.514880392975,0.21023027854663,23.1826042343385	6.82103e-119	1.53314e-116	1	CTC-471F3.5		processed_pseudogene	ENST00000597336	-	chr19	40023384	40025502	46.96
ENSG00000269118	4.99011	28.0465388882712,0.853398907095016,5.84733631945236	4.99507e-09	3.48574e-08	1	9.39074	65.7853960737232,1.05180486978599,8.92821935489238	4.32921e-19	5.58729e-18	1	FAM90A28P	family with sequence similarity 90 member A28, pseudogene [Source:HGNC Symbol;Acc:HGNC:43747]	transcribed_unprocessed_pseudogene	ENST00000596881,ENST00000597191	-	chr19	53299051	53308644	48.07
ENSG00000269386	1.26168	29.3657310247737,0.366191072502421,3.44541652207721	0.00057018	0.00183766	1	1.50408	28.3987937945072,0.410451407672305,3.66446373914818	0.000247857	0.000740364	1	RAB11B-AS1	RAB11B antisense RNA 1 [Source:HGNC Symbol;Acc:HGNC:44178]	antisense	ENST00000593581,ENST00000597407,ENST00000597785	-	chr19	8374373	8390685	48.55
ENSG00000269466	3.31191	120.435022064114,0.26403149906976,12.5436011249355	4.30957e-36	1.84827e-34	1	4.84965	164.507606021892,0.263880780866208,18.3781686102835	1.96491e-75	1.65886e-73	1	RP11-432M8.17		processed_pseudogene	ENST00000598383	-	chr5	17655129	17655538	65.61
ENSG00000269821	1.18877	902.081512185937,0.388104670803885,3.06300975466874	0.00219123	0.00622475	1	1.37736	671.538112830496,0.17410650464671,7.91104826529357	2.55231e-15	2.53139e-14	1	KCNQ1OT1	KCNQ1 opposite strand/antisense transcript 1 (non-protein coding) [Source:HGNC Symbol;Acc:HGNC:6295]	antisense	ENST00000597346	-	chr11	2608328	2699994	43.72
ENSG00000270093	4.79993	14.8821213991722,0.952038160883534,5.04174125689218	4.61315e-07	2.49542e-06	1	2.58289	39.0237869891488,0.396023505833399,6.52205183099935	6.9352e-11	4.71807e-10	1	AP000473.8		lincRNA	ENST00000602659	+	chr21	16643529	16645065	37.8
ENSG00000270194	1.19503	22.151017908039,0.433393782417091,2.75736668663272	0.0058269	0.0149703	1	1.37892	26.2629548140878,0.413254844790334,3.33672987553864	0.000847703	0.00229273	1	RP11-259K5.2		antisense	ENST00000604992	-	chr3	37241789	37244177	53.41
ENSG00000270276	1.16988	145.013949386004,0.237164534271619,4.93276677977894	8.10729e-07	4.22997e-06	1	2.57003	98.4910034053028,1.08275796082528,2.37359332888007	0.0176159	0.0353483	1	HIST2H4B	histone cluster 2, H4b [Source:HGNC Symbol;Acc:HGNC:29607]	protein_coding	ENST00000579512,ENST00000612061,ENST00000621520	-	chr1	149854045	149861210	46.92
ENSG00000270504	1.86351	43.1670216855646,0.504524028370206,3.69359631164362	0.000221105	0.00077567	1	1.87569	126.540297833147,0.224615138468875,8.35066700754238	6.78785e-17	7.58898e-16	1	RP11-420L9.5		antisense	ENST00000603791	+	chr6	3751111	3753871	62.22
ENSG00000270601	6.18892	13.9360114625325,1.35317583039605,4.57362257484632	4.79363e-06	2.21872e-05	1	5.96955	21.0225247921317,0.847905137100277,7.04035249080303	1.91754e-12	1.51193e-11	1	PRAMEF5	PRAME family member 5 [Source:HGNC Symbol;Acc:HGNC:27995]	protein_coding	ENST00000622421	+	chr1	13254212	13263314	47.59
ENSG00000270605	1.09731	51.3085437140467,0.267878923152841,4.09630353925604	4.19799e-05	0.000168654	1	1.38875	34.3269568110286,0.39194111082881,3.54326650808565	0.000395203	0.00114085	1	RP5-1092A3.4		antisense	ENST00000604716	-	chr1	28239509	28241453	41.59
ENSG00000270882	2.42376	203.582575330047,0.203824335684189,11.8914219489173	1.31154e-32	4.90922e-31	1	2.44107	225.672792209404,0.24664995963362,9.89690862963036	4.29341e-23	6.70028e-22	1	HIST2H4A	histone cluster 2, H4a [Source:HGNC Symbol;Acc:HGNC:4794]	protein_coding	ENST00000578186,ENST00000613412,ENST00000614272,ENST00000618193	+	chr1	149832659	149839767	46.9
ENSG00000271361	1.06302	33.6418026416526,0.349630047103887,3.04041382775371	0.00236253	0.00665837	1	1.19343	60.9156625861423,0.281488957838675,4.23970603871165	2.23813e-05	7.91808e-05	1	HTATSF1P2	HIV-1 Tat specific factor 1 pseudogene 2 [Source:HGNC Symbol;Acc:HGNC:38586]	processed_pseudogene	ENST00000604204	-	chr6	3023142	3023772	49.76
ENSG00000272168	1.65236	209.102269687628,0.264120590286555,6.25609722241714	3.94731e-10	3.11494e-09	1	1.5393	471.956561913059,0.125787325723101,12.2372848575438	1.96496e-34	5.15267e-33	1	CASC15	cancer susceptibility candidate 15 (non-protein coding) [Source:HGNC Symbol;Acc:HGNC:28245]	lincRNA	ENST00000444265,ENST00000605917,ENST00000606197,ENST00000606336,ENST00000606851,ENST00000607048	+	chr6	21664772	22214505	40.88
ENSG00000272196	2.56673	168.410340151472,0.305496893358343,8.40181960569731	4.39613e-17	6.43269e-16	1	3.28473	203.301257929979,0.49901452000207,6.58243958033987	4.62791e-11	3.20637e-10	1	HIST2H2AA4	histone cluster 2, H2aa4 [Source:HGNC Symbol;Acc:HGNC:29668]	protein_coding	ENST00000607355	+	chr1	149851061	149851624	61.7
ENSG00000272398	3.00233	64.6455282929626,0.715979148130754,4.19331713300312	2.74905e-05	0.000113628	1	1.63074	315.388023212802,0.142977620246672,11.4055517593576	3.92282e-30	8.6487e-29	1	CD24	CD24 molecule [Source:HGNC Symbol;Acc:HGNC:1645]	protein_coding	ENST00000606017,ENST00000610952,ENST00000615659,ENST00000619133,ENST00000619869,ENST00000620405,ENST00000621311,ENST00000622315	-	chr6	106969831	106975627	50.84
ENSG00000273151	2.03794	137.791261963123,0.204722110523331,9.95468177945661	2.40591e-23	5.45199e-22	1	1.25893	164.066401797167,0.181923049918387,6.92010863264232	4.51297e-12	3.4242e-11	1	RP11-449P15.2		antisense	ENST00000609998	-	chr7	879790	886547	56.24
ENSG00000273796	2.45049	12.0464947284534,0.65402101783795,3.74681332219142	0.000179095	0.000640488	1	3.68116	10.3554227684912,0.767634630216899,4.79546386476609	1.62299e-06	6.76519e-06	1	LL21NC02-21A1.1		lincRNA	ENST00000617004	-	chr21	45403809	45404369	59.71
ENSG00000273802	1.9585	94.2221313317696,0.295287091649425,6.63253010082774	3.29981e-11	2.9402e-10	1	2.78991	156.710325962865,0.197997023574759,14.0906422755909	4.336e-45	1.62431e-43	1	HIST1H2BG	histone cluster 1, H2bg [Source:HGNC Symbol;Acc:HGNC:4746]	protein_coding	ENST00000541790	-	chr6	26215159	26216692	48.76
ENSG00000274180	1.99196	59.8219671979951,0.639341618353774,3.11563539027895	0.00183549	0.00530404	1	1.52637	307.754918920542,0.160494000046468,9.51046708097622	1.89808e-21	2.7582e-20	1	NATD1	N-acetyltransferase domain containing 1 [Source:HGNC Symbol;Acc:HGNC:30770]	protein_coding	ENST00000611551	-	chr17	21238870	21253410	58.51
ENSG00000274373	4.64774	17.9396306463915,0.843277960387893,5.51151916138494	3.5575e-08	2.22762e-07	1	3.2768	10.0455075607873,0.798836049050605,4.10196735752258	4.09652e-05	0.000139674	1	RP13-714J12.1		lincRNA	ENST00000622182	-	chr12	132424504	132425208	56.74
ENSG00000274750	2.08811	130.020353565481,0.194967808461928,10.7100092034883	9.13527e-27	2.49494e-25	1	3.13939	113.512821147456,0.233662439992943,13.4355858168568	3.74096e-41	1.23089e-39	1	HIST1H3E	histone cluster 1, H3e [Source:HGNC Symbol;Acc:HGNC:4769]	protein_coding	ENST00000614911,ENST00000634733	+	chr6	26224199	26227473	42.63
ENSG00000274764	7.07117	13.0501566517871,2.75153247870594,2.56990331323937	0.0101727	0.0245165	1	6.30256	65.7675069077381,1.18311130642876,5.32710874240603	9.97884e-08	4.81875e-07	1	PRAMEF27	PRAME family member 27 [Source:HGNC Symbol;Acc:HGNC:51234]	protein_coding	ENST00000436041	-	chr1	13049476	13056491	48.08
ENSG00000275342	6.46756	333.092895349542,0.873158432337941,7.40709057086432	1.291e-13	1.44164e-12	1	3.77149	1412.25342472667,0.110358853840367,34.1747452445079	5.73762e-256	1.10334e-252	1	SGK223	Tyrosine-protein kinase SgK223 [Source:UniProtKB/Swiss-Prot;Acc:Q86YV5]	protein_coding	ENST00000615670,ENST00000622241	-	chr8	8317736	8386498	43.93
ENSG00000275620	1.57736	11.7873647073625,0.580105178741351,2.71908800895653	0.00654622	0.0165977	1	3.70168	6.80260908290467,0.983999312522306,3.76186808548645	0.000168649	0.000519731	1	FLJ16779	uncharacterized LOC100192386 [Source:EntrezGene;Acc:100192386]	antisense	ENST00000612722	+	chr20	63253978	63261615	61.9
ENSG00000277075	1.63448	25.5309227402802,0.427636965771733,3.82212497337527	0.000132307	0.000484421	1	2.47805	20.7645362751,0.474765092463232,5.21951876272252	1.79389e-07	8.36793e-07	1	HIST1H2AE	histone cluster 1, H2ae [Source:HGNC Symbol;Acc:HGNC:4724]	protein_coding	ENST00000303910	+	chr6	26216975	26217483	56.19
ENSG00000277476	1.41256	63.1888100028599,0.305005250090016,4.63127393643403	3.63423e-06	1.71138e-05	1	1.03187	164.680384955011,0.244902553546658,4.21338101684998	2.51576e-05	8.84785e-05	1	RP11-147L13.13		lincRNA	ENST00000622750	+	chr17	68133201	68135935	59.74
ENSG00000277806	1.71832	13.4225021318738,0.568068609748145,3.02483921509868	0.00248765	0.00697466	1	3.30543	9.32635102648521,0.768577443994186,4.30070571448925	1.70255e-05	6.13237e-05	1	RP11-15A1.8		sense_intronic	ENST00000616184	+	chr19	43976815	43977448	29.65
ENSG00000278611	1.28512	28.5488671310637,0.422267471527424,3.04336984219629	0.00233945	0.00660329	1	2.12117	11.5264574761318,0.634644353391807,3.34230158729685	0.000830867	0.00224966	1	CTC-543D15.8		lincRNA	ENST00000613560,ENST00000619671	+	chr19	9538733	9539734	49.4
ENSG00000278828	1.47314	90.4992802266853,0.226283566511347,6.51012873371254	7.50864e-11	6.43724e-10	1	1.26171	75.9256606092917,0.25395257367869,4.96830337589969	6.75412e-07	2.9422e-06	1	HIST1H3H	histone cluster 1, H3h [Source:HGNC Symbol;Acc:HGNC:4775]	protein_coding	ENST00000369163	+	chr6	27810064	27811300	49.07
ENSG00000278917	4.26222	20.7919960580737,0.813943288373462,5.23651255232601	1.63639e-07	9.41037e-07	1	4.59271	23.9597287888351,0.58479726248138,7.85350511900111	4.04568e-15	3.96033e-14	1	RP11-15A1.4		TEC	ENST00000623722	+	chr19	43891233	43895411	37.38
ENSG00000279161	5.1137	6.67929175410761,1.401061885596,3.64987660435035	0.000262366	0.000905086	1	4.27621	11.1408786478734,0.807042631701396,5.29861266718213	1.16686e-07	5.57406e-07	1	CTB-12A17.2		TEC	ENST00000624917	-	chr19	46636810	46639161	56.04
ENSG00000279400	1.74715	26.3768319390228,0.475830475449121,3.67179478952777	0.000240853	0.000837244	1	2.19732	6.8439772422421,0.81227517887099,2.70513785787987	0.0068276	0.0151825	1	CTD-2353F22.2		TEC	ENST00000624112	+	chr5	36667717	36669958	41.12
ENSG00000279518	4.59768	8.59294259867789,1.21275288973019,3.79110783986649	0.000149977	0.000543773	1	1.66596	9.97887554051276,0.679925554296001,2.4502085330485	0.0142774	0.0292805	1	AC083843.4		TEC	ENST00000623679	-	chr8	134783694	134785879	35.32
ENSG00000279592	5.58124	17.2947014656989,1.14146883287246,4.88952626241688	1.01079e-06	5.1914e-06	1	1.31307	43.3498157568134,0.360713230458873,3.64019496815838	0.000272432	0.000808189	1	RP11-417N10.4		TEC	ENST00000623505	+	chr16	71859680	71860676	58.78
ENSG00000280119	1.62397	10.641506501752,0.674441606217094,2.4078767079848	0.0160456	0.0365086	1	1.99771	6.18703381013435,0.850128254124043,2.34988821454687	0.018779	0.0373788	1	AC093642.1		TEC	ENST00000625132	+	chr2	242001209	242006013	49.74
ENSG00000280267	5.60423	28.4584583682891,2.25223187106469,2.48830266372347	0.0128354	0.0300276	1	8.03473	104.977396344706,2.48812904240315,3.2292257107887	0.00124126	0.00324754	1	PRAMEF26	PRAME family member 26 [Source:HGNC Symbol;Acc:HGNC:49178]	protein_coding	ENST00000621259,ENST00000624207	-	chr1	13049476	13158092	45.81
ENSG00000280639	6.38239	15.9389957732217,1.48324813468323,4.3029833745124	1.68513e-05	7.19217e-05	1	4.56941	92.5024125181519,0.30515432181477,14.9741101207561	1.08409e-50	4.74997e-49	1	RP11-96C21.2		lincRNA	ENST00000630447	-	chr15	70570958	70586606	49.19
ENSG00000282164	1.93158	38.6238168906859,0.342635092280646,5.63743879732173	1.72598e-08	1.13058e-07	1	1.49539	18.191461898776,0.486437508779914,3.07415703286802	0.00211098	0.00524097	1	PEG13	paternally expressed 13 [Source:HGNC Symbol;Acc:HGNC:19969]	sense_intronic	ENST00000631594	-	chr8	140094894	140099137	55.09
ENSG00000282988	1.7396	39.2235473773484,0.357673557641753,4.86364626694621	1.15243e-06	5.87567e-06	1	2.17623	45.3417479254211,0.328972495955847,6.61524884594093	3.70927e-11	2.59275e-10	1	RP1-34B20.21		protein_coding	ENST00000635200,ENST00000635641	-	chr6	26195595	26199293	47.53
ENSG00000283039	4.50774	8.24549226813737,1.25314859092516,3.59712782610821	0.00032175	0.00109021	1	4.38141	10.582476079415,0.8421668211672,5.20254214437179	1.96581e-07	9.12614e-07	1	KLF18	Kruppel-like factor 18 [Source:HGNC Symbol;Acc:HGNC:51793]	protein_coding	ENST00000634670	-	chr1	44137821	44141631	53.69
ENSG00000283064	1.54228	31.7997915106716,0.438270916874909,3.51900758877006	0.000433164	0.00142902	1	1.40131	18.695813534887,0.51571029704913,2.71724689848264	0.00658275	0.0146814	1	RP1-221C16.8		antisense	ENST00000635439	-	chr6	26160765	26172802	42.83

## Sheet: Downregiulated in Both
Gene	log2 fold change (MLE): Group HS_SY_II_25nMTAK981 vs HS_SY_II_DMSO	DESeq2 Stat:Mean,SE,Wald stat	Wald test p-value: Group HS_SY_II_25nMTAK981 vs HS_SY_II_DMSO	BH adjusted p-values	Significance: Abs(Log2FC)>=1 BHP<0.05	log2 fold change (MLE): Group SYO1_100nMTAK981 vs SYO1_DMSO	DESeq2 Stat:Mean,SE,Wald stat	Wald test p-value: Group SYO1_100nMTAK981 vs SYO1_DMSO	BH adjusted p-values	Significance: Abs(Log2FC)>=1 BHP<0.05	gene_name	Description	gene_biotype	transcript_id	strand	chromosome	start	end	% GC content
ENSG00000000460	-1.07247	536.244619314475,0.117341740084161,-9.13969993691312	6.26259e-20	1.14025e-18	-1	-2.13803	417.603300696159,0.151923519611024,-14.0730820533031	5.55928e-45	2.07806e-43	-1	C1orf112	chromosome 1 open reading frame 112 [Source:HGNC Symbol;Acc:HGNC:25565]	protein_coding	ENST00000286031,ENST00000359326,ENST00000413811,ENST00000459772,ENST00000466580,ENST00000472795,ENST00000481744,ENST00000496973,ENST00000498289	+	chr1	169662007	169854080	39.22
ENSG00000003249	-1.60437	201.149247228806,0.145977146824674,-10.9905235391745	4.24457e-28	1.25092e-26	-1	-4.22301	413.552136441223,0.222961877049548,-18.9404814850905	5.2911e-80	4.84514e-78	-1	DBNDD1	dysbindin (dystrobrevin binding protein 1) domain containing 1 [Source:HGNC Symbol;Acc:HGNC:28455]	protein_coding	ENST00000002501,ENST00000304733,ENST00000392973,ENST00000568330,ENST00000568662,ENST00000568838,ENST00000623401	-	chr16	90004865	90020128	59.39
ENSG00000007968	-1.29864	881.984049079299,0.137062390522144,-9.47481949364369	2.67222e-21	5.32824e-20	-1	-3.01497	412.572350609173,0.177058090871059,-17.0281496143511	5.07848e-65	3.32929e-63	-1	E2F2	E2F transcription factor 2 [Source:HGNC Symbol;Acc:HGNC:3114]	protein_coding	ENST00000361729,ENST00000487237	-	chr1	23506430	23531220	51.66
ENSG00000012048	-1.0432	1455.82684073348,0.139029244436556,-7.50343773251778	6.21655e-14	7.13033e-13	-1	-2.67327	1061.15686028214,0.113032571851533,-23.6504495848494	1.16781e-123	3.06232e-121	-1	BRCA1	breast cancer 1 [Source:HGNC Symbol;Acc:HGNC:1100]	protein_coding	ENST00000352993,ENST00000354071,ENST00000357654,ENST00000412061,ENST00000461221,ENST00000461574,ENST00000461798,ENST00000468300,ENST00000470026,ENST00000471181,ENST00000472490,ENST00000473961,ENST00000476777,ENST00000477152,ENST00000478531,ENST00000484087,ENST00000487825,ENST00000489037,ENST00000491747,ENST00000492859,ENST00000493795,ENST00000493919,ENST00000494123,ENST00000497488,ENST00000586385…	-	chr17	43044295	43170245	44.09
ENSG00000014138	-1.00078	1138.43884748026,0.0821141761964302,-12.1877031013584	3.61466e-34	1.43636e-32	-1	-2.09553	1488.0743294271,0.0978968589528659,-21.4055138718188	1.18705e-101	1.71202e-99	-1	POLA2	polymerase (DNA directed), alpha 2, accessory subunit [Source:HGNC Symbol;Acc:HGNC:30073]	protein_coding	ENST00000265465,ENST00000525924,ENST00000527618,ENST00000527850,ENST00000532391,ENST00000532469,ENST00000533192,ENST00000534785	+	chr11	65261762	65305589	47.9
ENSG00000055118	4.06205	110.005231160273,0.318836352732736,12.7402211852053	3.53392e-37	1.57189e-35	1	-2.05165	97.6258209594008,0.279867232200741,-7.33081214180827	2.28762e-13	1.93793e-12	-1	KCNH2	potassium channel, voltage gated eag related subfamily H, member 2 [Source:HGNC Symbol;Acc:HGNC:6251]	protein_coding	ENST00000262186,ENST00000330883,ENST00000430723,ENST00000461280,ENST00000473610,ENST00000532957	-	chr7	150944961	150978315	59.57
ENSG00000058804	-1.04918	1618.55388953856,0.088682975819355,-11.8306843299184	2.70924e-32	1.00512e-30	-1	-2.26632	1568.36502466885,0.116534731221686,-19.4476233459199	3.05255e-84	3.20185e-82	-1	NDC1	NDC1 transmembrane nucleoporin [Source:HGNC Symbol;Acc:HGNC:25525]	protein_coding	ENST00000371429,ENST00000480952	-	chr1	53765460	53838860	40.26
ENSG00000061918	-1.15823	336.233397351493,0.160141261328788,-7.23256004543846	4.73973e-13	5.02723e-12	-1	-1.67217	64.0645681628987,0.311492707337746,-5.36823775171608	7.95097e-08	3.87627e-07	-1	GUCY1B3	guanylate cyclase 1, soluble, beta 3 [Source:HGNC Symbol;Acc:HGNC:4687]	protein_coding	ENST00000264424,ENST00000502959,ENST00000503520,ENST00000505154,ENST00000505764,ENST00000507146,ENST00000513437	+	chr4	155758992	155807591	36.52
ENSG00000065328	-1.45604	1526.81427371338,0.10669233421868,-13.6471323163572	2.0998e-42	1.15828e-40	-1	-2.9733	1325.4002260545,0.104097055487632,-28.5627369497042	1.95159e-179	1.29908e-176	-1	MCM10	minichromosome maintenance 10 replication initiation factor [Source:HGNC Symbol;Acc:HGNC:18043]	protein_coding	ENST00000378694,ENST00000378714,ENST00000459751,ENST00000479669,ENST00000481292,ENST00000484800,ENST00000485659	+	chr10	13161554	13211104	43.59
ENSG00000065361	1.70618	186.330278412692,0.183006250665905,9.32306663530664	1.13025e-20	2.18355e-19	1	-1.17339	129.493244362788,0.23107015098656,-5.07808613011941	3.81256e-07	1.71298e-06	-1	ERBB3	erb-b2 receptor tyrosine kinase 3 [Source:HGNC Symbol;Acc:HGNC:3431]	protein_coding	ENST00000267101,ENST00000411731,ENST00000415288,ENST00000546748,ENST00000546884,ENST00000548709,ENST00000549061,ENST00000549205,ENST00000549282,ENST00000549472,ENST00000549644,ENST00000549672,ENST00000549832,ENST00000550070,ENST00000550828,ENST00000550869,ENST00000551085,ENST00000551176,ENST00000551242,ENST00000552691,ENST00000553131	+	chr12	56079857	56103505	49.92
ENSG00000071539	-1.18921	2315.46279270471,0.0684430725207744,-17.375147481933	1.27279e-67	1.51371e-65	-1	-2.64961	1280.32203447023,0.10467561571918,-25.3125393987041	2.32455e-141	9.14341e-139	-1	TRIP13	thyroid hormone receptor interactor 13 [Source:HGNC Symbol;Acc:HGNC:12307]	protein_coding	ENST00000166345,ENST00000508430,ENST00000508456,ENST00000509210,ENST00000510412,ENST00000512024,ENST00000513435	+	chr5	892643	919357	50.49
ENSG00000073670	2.72017	430.311046678925,0.176589397790177,15.4039218231655	1.54037e-53	1.19585e-51	1	-1.86881	297.126172963117,0.171572271053509,-10.8922725617964	1.2547e-27	2.43715e-26	-1	ADAM11	ADAM metallopeptidase domain 11 [Source:HGNC Symbol;Acc:HGNC:189]	protein_coding	ENST00000200557,ENST00000355638,ENST00000535346,ENST00000587773,ENST00000588363	+	chr17	44759031	44781846	59.28
ENSG00000075131	-1.09338	498.368438717353,0.101039178674313,-10.8213373804683	2.72768e-27	7.68747e-26	-1	-1.03057	406.136056262173,0.134911433070565,-7.63883052584266	2.19204e-14	2.01474e-13	-1	TIPIN	TIMELESS interacting protein [Source:HGNC Symbol;Acc:HGNC:30750]	protein_coding	ENST00000261881,ENST00000561773,ENST00000562124,ENST00000566524,ENST00000568216,ENST00000570251	-	chr15	66336206	66386746	44.05
ENSG00000076382	-1.10029	2566.15236312841,0.0746453007082355,-14.7403072140296	3.55165e-49	2.44089e-47	-1	-2.27561	3003.41377938957,0.0853030162331943,-26.6767620290591	8.7588e-157	5.05295e-154	-1	SPAG5	sperm associated antigen 5 [Source:HGNC Symbol;Acc:HGNC:13452]	protein_coding	ENST00000321765,ENST00000378976,ENST00000536674,ENST00000577259,ENST00000578230,ENST00000578479,ENST00000580083,ENST00000580377,ENST00000580406,ENST00000580567,ENST00000580676,ENST00000580682,ENST00000581133,ENST00000582076,ENST00000582175,ENST00000584206	-	chr17	28577565	28599279	46.5
ENSG00000077152	-1.11556	1672.11969973645,0.106044243535547,-10.5197484322791	7.00604e-26	1.82997e-24	-1	-1.99563	609.720569784152,0.121495883805703,-16.4254947541566	1.25655e-60	7.29767e-59	-1	UBE2T	ubiquitin conjugating enzyme E2T [Source:HGNC Symbol;Acc:HGNC:25009]	protein_coding	ENST00000367274,ENST00000460852,ENST00000487227	-	chr1	202331657	202341980	40.71
ENSG00000080854	1.17064	41.7023934447901,0.313141445850668,3.73838322826519	0.000185207	0.000660235	1	-1.0643	30.1308669967852,0.423178699607222,-2.51501103463748	0.0119029	0.0249549	-1	IGSF9B	immunoglobulin superfamily member 9B [Source:HGNC Symbol;Acc:HGNC:32326]	protein_coding	ENST00000321016,ENST00000526663,ENST00000527648,ENST00000530957,ENST00000533160,ENST00000533871,ENST00000564347	-	chr11	133908564	133956985	56.66
ENSG00000080986	-1.04248	1595.66552351696,0.0847907960140268,-12.2946803530514	9.67387e-35	3.91838e-33	-1	-2.17076	874.983743808562,0.130161715239588,-16.6774100410936	1.91336e-62	1.19117e-60	-1	NDC80	NDC80 kinetochore complex component [Source:HGNC Symbol;Acc:HGNC:16909]	protein_coding	ENST00000261597,ENST00000574096,ENST00000574567,ENST00000575515,ENST00000576274	+	chr18	2571511	2616635	36.36
ENSG00000084628	2.81692	16.5372614017757,0.647542731803697,4.35017357374846	1.3603e-05	5.88971e-05	1	-2.24816	43.9946309067685,0.409416909992688,-5.49111488994475	3.99404e-08	2.01003e-07	-1	NKAIN1	Na+/K+ transporting ATPase interacting 1 [Source:HGNC Symbol;Acc:HGNC:25743]	protein_coding	ENST00000373736,ENST00000526106,ENST00000528449,ENST00000530145,ENST00000533581	-	chr1	31179745	31239554	50.46
ENSG00000086300	-1.23427	62.9366479299653,0.522969915689194,-2.36011591716457	0.0182692	0.0410336	-1	-1.48285	243.629658141635,0.183142113613503,-8.09671054469969	5.64652e-16	5.85877e-15	-1	SNX10	sorting nexin 10 [Source:HGNC Symbol;Acc:HGNC:14974]	protein_coding	ENST00000338523,ENST00000396376,ENST00000409367,ENST00000409838,ENST00000412416,ENST00000416246,ENST00000446848,ENST00000462993,ENST00000619420	+	chr7	26291895	26374329	42.66
ENSG00000089685	-1.00399	2287.04973550624,0.10265669305826,-9.78009401618422	1.37083e-22	2.94711e-21	-1	-2.89974	2519.57330400353,0.0965496689941981,-30.0337087565656	3.5637e-198	3.24616e-195	-1	BIRC5	baculoviral IAP repeat containing 5 [Source:HGNC Symbol;Acc:HGNC:593]	protein_coding	ENST00000301633,ENST00000350051,ENST00000374948,ENST00000586192,ENST00000587746,ENST00000589892,ENST00000590449,ENST00000590925,ENST00000591800,ENST00000592115,ENST00000592734	+	chr17	78214186	78225636	49.27
ENSG00000090889	-1.01163	2953.68529242164,0.112453572809461,-8.99600641885111	2.34078e-19	4.11452e-18	-1	-2.54729	1365.16381710149,0.102900892262604,-24.7548007211584	2.7524e-135	9.52715e-133	-1	KIF4A	kinesin family member 4A [Source:HGNC Symbol;Acc:HGNC:13339]	protein_coding	ENST00000374403,ENST00000485406	+	chrX	70290090	70420832	40.48
ENSG00000092470	-1.07551	721.546295878555,0.135685769556163,-7.92649551036388	2.25417e-15	2.87235e-14	-1	-2.23249	379.725636919175,0.152690036684963,-14.6210762232062	2.06116e-48	8.5341e-47	-1	WDR76	WD repeat domain 76 [Source:HGNC Symbol;Acc:HGNC:25773]	protein_coding	ENST00000263795,ENST00000381246,ENST00000452115,ENST00000478130	+	chr15	43826963	43868419	41.87
ENSG00000092853	-1.19469	1243.15627264911,0.0784085560714078,-15.2366847205578	2.01856e-52	1.50441e-50	-1	-2.17234	1710.13700638724,0.101078805053917,-21.4915279484586	1.8686e-102	2.71763e-100	-1	CLSPN	claspin [Source:HGNC Symbol;Acc:HGNC:19715]	protein_coding	ENST00000251195,ENST00000318121,ENST00000373220,ENST00000466308,ENST00000517467,ENST00000520551	-	chr1	35720218	35769967	42.79
ENSG00000093009	-1.35468	861.930040540271,0.104881010258662,-12.9163301065024	3.64097e-38	1.67735e-36	-1	-2.82797	814.856828740453,0.125320640892577,-22.565870223164	9.38096e-113	1.82423e-110	-1	CDC45	cell division cycle 45 [Source:HGNC Symbol;Acc:HGNC:1739]	protein_coding	ENST00000263201,ENST00000404724,ENST00000407835,ENST00000428937,ENST00000437685,ENST00000438587,ENST00000455750,ENST00000471470,ENST00000483431,ENST00000487669,ENST00000491520,ENST00000493724	+	chr22	19479459	19520612	48.03
ENSG00000094804	-1.11924	2132.70812708329,0.0705777415426495,-15.8582160590679	1.23348e-56	1.08294e-54	-1	-2.15766	1596.5692103983,0.0925466131959035,-23.3143502966518	3.17102e-120	7.41634e-118	-1	CDC6	cell division cycle 6 [Source:HGNC Symbol;Acc:HGNC:1744]	protein_coding	ENST00000209728,ENST00000473555,ENST00000577249,ENST00000580824,ENST00000582402	+	chr17	40287633	40304657	43.75
ENSG00000100162	-1.13098	658.681768739107,0.111866854163245,-10.1100944429345	4.98362e-24	1.18539e-22	-1	-2.41893	546.424098634213,0.15579438439511,-15.5264334904727	2.29811e-54	1.13314e-52	-1	CENPM	centromere protein M [Source:HGNC Symbol;Acc:HGNC:18352]	protein_coding	ENST00000215980,ENST00000396437,ENST00000402338,ENST00000402420,ENST00000404067,ENST00000407253,ENST00000460824,ENST00000472374	-	chr22	41938721	41947164	53.29
ENSG00000100297	-1.1331	2119.42582126068,0.09513378883945,-11.9105626431774	1.04271e-32	3.92046e-31	-1	-2.39976	2610.35202451082,0.104968125186461,-22.8617763383467	1.11596e-115	2.27223e-113	-1	MCM5	minichromosome maintenance complex component 5 [Source:HGNC Symbol;Acc:HGNC:6948]	protein_coding	ENST00000216122,ENST00000382011,ENST00000416905,ENST00000417343,ENST00000444778,ENST00000451351,ENST00000464908,ENST00000465557,ENST00000493076,ENST00000493569	+	chr22	35400063	35425430	52.51
ENSG00000100479	-1.20678	310.152958755618,0.138207309510677,-8.73167676237138	2.50924e-18	4.06857e-17	-1	-2.61355	308.30832002549,0.184031141975724,-14.2016648828691	8.94615e-46	3.41037e-44	-1	POLE2	polymerase (DNA directed), epsilon 2, accessory subunit [Source:HGNC Symbol;Acc:HGNC:9178]	protein_coding	ENST00000216367,ENST00000539565,ENST00000553805,ENST00000553850,ENST00000554377,ENST00000554396,ENST00000554671,ENST00000554851,ENST00000555724,ENST00000556584,ENST00000556937	-	chr14	49643555	49688422	41.33
ENSG00000101003	-1.16528	930.368512395471,0.0913564614860983,-12.7553619811754	2.9102e-37	1.2979e-35	-1	-2.27308	940.026457437028,0.117693133612695,-19.3136433834666	4.12426e-83	4.17418e-81	-1	GINS1	GINS complex subunit 1 (Psf1 homolog) [Source:HGNC Symbol;Acc:HGNC:28980]	protein_coding	ENST00000262460,ENST00000473460,ENST00000481735,ENST00000484893	+	chr20	25407727	25452628	41.38
ENSG00000101057	-1.15194	7162.50809318605,0.100049300565801,-11.513771135922	1.12451e-30	3.88803e-29	-1	-2.98336	3143.59608897574,0.0990983973343856,-30.1050068148954	4.16673e-199	4.00632e-196	-1	MYBL2	v-myb avian myeloblastosis viral oncogene homolog-like 2 [Source:HGNC Symbol;Acc:HGNC:7548]	protein_coding	ENST00000217026,ENST00000396863	+	chr20	43667019	43716496	49.88
ENSG00000101412	-1.07573	1232.19054203459,0.109452053776897,-9.8283447024261	8.50044e-23	1.86332e-21	-1	-2.69952	1076.40844413921,0.126532895781451,-21.3344932055805	5.43301e-101	7.58299e-99	-1	E2F1	E2F transcription factor 1 [Source:HGNC Symbol;Acc:HGNC:3113]	protein_coding	ENST00000343380	-	chr20	33675683	33686404	55.58
ENSG00000101911	-1.03178	799.906336289722,0.117812741570355,-8.75780835808634	1.99083e-18	3.26018e-17	-1	-1.36491	412.565818041314,0.143995665295539,-9.47879337449344	2.5724e-21	3.70388e-20	-1	PRPS2	phosphoribosyl pyrophosphate synthetase 2 [Source:HGNC Symbol;Acc:HGNC:9465]	protein_coding	ENST00000380663,ENST00000380668,ENST00000398491,ENST00000461630,ENST00000489404	+	chrX	12791355	12824222	42.76
ENSG00000105251	1.39174	148.354795550016,0.195012312784805,7.13669899272512	9.55989e-13	9.85309e-12	1	-2.07255	50.3777702853777,0.363902327428125,-5.69534164435054	1.23125e-08	6.61368e-08	-1	SHD	Src homology 2 domain containing transforming protein D [Source:HGNC Symbol;Acc:HGNC:30633]	protein_coding	ENST00000543264,ENST00000593383,ENST00000597466,ENST00000599689,ENST00000600475	+	chr19	4278601	4290724	54.76
ENSG00000105997	4.68075	13.7054464551648,1.25445899996692,3.73129037748688	0.000190501	0.000677954	1	-1.31799	362.759412049123,0.134504042756674,-9.79890634770027	1.13811e-22	1.73851e-21	-1	HOXA3	homeobox A3 [Source:HGNC Symbol;Acc:HGNC:5104]	protein_coding	ENST00000317201,ENST00000396352,ENST00000518451,ENST00000521401,ENST00000522456,ENST00000522788,ENST00000612286	-	chr7	27106184	27152581	50.31
ENSG00000106268	-1.08086	422.725896696152,0.1528934967367,-7.06934531139422	1.55666e-12	1.57441e-11	-1	-1.52564	803.264003324835,0.130484764386592,-11.6920569767313	1.39955e-31	3.29552e-30	-1	NUDT1	nudix hydrolase 1 [Source:HGNC Symbol;Acc:HGNC:8048]	protein_coding	ENST00000339737,ENST00000343985,ENST00000356714,ENST00000397046,ENST00000397048,ENST00000397049,ENST00000454650,ENST00000471348,ENST00000487426	+	chr7	2242222	2251146	56.77
ENSG00000106689	-1.76163	1446.32037301064,0.104230965363289,-16.9012367124088	4.40569e-64	4.73583e-62	-1	-1.02187	246.863051100533,0.164142525553379,-6.22550609703209	4.80004e-10	3.01211e-09	-1	LHX2	LIM homeobox 2 [Source:HGNC Symbol;Acc:HGNC:6594]	protein_coding	ENST00000373615,ENST00000446480,ENST00000488674,ENST00000560961	+	chr9	124001670	124033301	51.83
ENSG00000107821	-1.45043	621.426405384028,0.0941575440594047,-15.4043169517978	1.53098e-53	1.1941e-51	-1	-1.20182	406.777689028426,0.146714545715913,-8.19154171879091	2.57901e-16	2.75184e-15	-1	KAZALD1	Kazal-type serine peptidase inhibitor domain 1 [Source:HGNC Symbol;Acc:HGNC:25460]	protein_coding	ENST00000370200,ENST00000465807,ENST00000470106,ENST00000477267,ENST00000477979,ENST00000608812	+	chr10	101061841	101068131	58.78
ENSG00000109089	-1.125	514.419450927029,0.117202918547983,-9.59875146320857	8.09186e-22	1.66086e-20	-1	-1.17723	744.632477999051,0.149450165458471,-7.87708344663984	3.35111e-15	3.29345e-14	-1	CDR2L	cerebellar degeneration-related protein 2-like [Source:HGNC Symbol;Acc:HGNC:29999]	protein_coding	ENST00000337231	+	chr17	74987632	75005800	53.8
ENSG00000109805	-1.12403	2936.28380560162,0.0835415385787289,-13.4547517316016	2.88707e-41	1.48507e-39	-1	-2.22575	1762.97934495217,0.110899088523519,-20.0700546965815	1.34856e-89	1.54566e-87	-1	NCAPG	non-SMC condensin I complex subunit G [Source:HGNC Symbol;Acc:HGNC:24304]	protein_coding	ENST00000251496,ENST00000509719,ENST00000510063,ENST00000513226,ENST00000514176	+	chr4	17810902	17844862	35.41
ENSG00000110723	-1.11009	32.1041874947676,0.36269168607168,-3.0606893203785	0.00220828	0.00626788	-1	-1.42898	15.4076478952474,0.604864340432553,-2.36248422263598	0.0181529	0.0362786	-1	EXPH5	exophilin 5 [Source:HGNC Symbol;Acc:HGNC:30578]	protein_coding	ENST00000265843,ENST00000524840,ENST00000525344,ENST00000526312,ENST00000531386,ENST00000533052	-	chr11	108505431	108593738	41.4
ENSG00000111247	-1.274	964.939831750306,0.0797953224769518,-15.9658107082867	2.21149e-57	1.99379e-55	-1	-2.37319	546.895368449,0.176506775756367,-13.4453406015698	3.27893e-41	1.08505e-39	-1	RAD51AP1	RAD51 associated protein 1 [Source:HGNC Symbol;Acc:HGNC:16956]	protein_coding	ENST00000228843,ENST00000352618,ENST00000398012,ENST00000442992,ENST00000535558,ENST00000536117,ENST00000536346,ENST00000536886,ENST00000538817,ENST00000544029,ENST00000544110,ENST00000544173,ENST00000544927,ENST00000544931	+	chr12	4538798	4560048	36.4
ENSG00000111665	-1.00722	981.094017054103,0.0735252908771439,-13.6990036165139	1.02927e-42	5.75328e-41	-1	-2.00841	783.689613860329,0.112175668213373,-17.9041544982706	1.09445e-71	8.3077e-70	-1	CDCA3	cell division cycle associated 3 [Source:HGNC Symbol;Acc:HGNC:14624]	protein_coding	ENST00000229265,ENST00000422785,ENST00000446553,ENST00000535406,ENST00000535871,ENST00000536241,ENST00000538862,ENST00000540683,ENST00000544610,ENST00000545368,ENST00000603043,ENST00000604599	-	chr12	6844793	6852066	52.08
ENSG00000114405	-1.74145	196.459588144407,0.16654183542361,-10.4565201063402	1.36787e-25	3.50732e-24	-1	-1.78402	76.2740413482448,0.294673423122947,-6.05421323825316	1.41106e-09	8.39792e-09	-1	C3orf14	chromosome 3 open reading frame 14 [Source:HGNC Symbol;Acc:HGNC:25024]	protein_coding	ENST00000232519,ENST00000462069,ENST00000465142,ENST00000486169,ENST00000491323,ENST00000494481,ENST00000542214	+	chr3	62318973	62336213	35.7
ENSG00000116962	-1.00515	1879.39204971423,0.112466553994034,-8.93732231323825	3.98714e-19	6.88572e-18	-1	-2.03673	5081.85200807683,0.0717741840291983,-28.3769684598993	3.89146e-177	2.49443e-174	-1	NID1	nidogen 1 [Source:HGNC Symbol;Acc:HGNC:7821]	protein_coding	ENST00000264187,ENST00000366595	-	chr1	235975830	236065162	44.98
ENSG00000117650	-1.01279	954.096176332022,0.0842089041951129,-12.027157032955	2.55819e-33	9.83984e-32	-1	-2.44503	581.685866057654,0.128298077874582,-19.05744462213	5.69911e-81	5.3316e-79	-1	NEK2	NIMA-related kinase 2 [Source:HGNC Symbol;Acc:HGNC:7745]	protein_coding	ENST00000366998,ENST00000366999,ENST00000462283,ENST00000489633,ENST00000540251	-	chr1	211658657	211675630	39.5
ENSG00000118193	-1.04827	2561.64540867793,0.137818422186283,-7.60616415808727	2.82351e-14	3.30407e-13	-1	-2.64769	1085.1298423087,0.144999090922263,-18.2600742194691	1.72057e-74	1.39802e-72	-1	KIF14	kinesin family member 14 [Source:HGNC Symbol;Acc:HGNC:19181]	protein_coding	ENST00000367350,ENST00000614960	-	chr1	200551497	200620734	37.83
ENSG00000119919	-1.66611	307.654645167972,0.178742937545887,-9.32123674284459	1.14992e-20	2.21899e-19	-1	-2.03014	20.5881574066465,0.560395650965996,-3.62269704898616	0.000291547	0.000860619	-1	NKX2-3	NK2 homeobox 3 [Source:HGNC Symbol;Acc:HGNC:7836]	protein_coding	ENST00000344586,ENST00000622383	+	chr10	99532933	99536524	59.41
ENSG00000121152	-1.09891	2584.93787468852,0.102867911196216,-10.6827228977075	1.22621e-26	3.32724e-25	-1	-2.78793	1668.35179206687,0.0960702913786927,-29.0197211372339	3.71056e-185	2.67578e-182	-1	NCAPH	non-SMC condensin I complex subunit H [Source:HGNC Symbol;Acc:HGNC:1112]	protein_coding	ENST00000240423,ENST00000427946,ENST00000435349,ENST00000435975,ENST00000455200,ENST00000456906,ENST00000477409	+	chr2	96335787	96373845	45.2
ENSG00000121211	-1.41369	321.374834100897,0.153693200869401,-9.19812079939245	3.64264e-20	6.75702e-19	-1	-1.58224	166.726736336584,0.202936658758351,-7.79670307059432	6.35455e-15	6.1099e-14	-1	MND1	meiotic nuclear divisions 1 [Source:HGNC Symbol;Acc:HGNC:24839]	protein_coding	ENST00000240488,ENST00000503967,ENST00000504860,ENST00000508731,ENST00000509752,ENST00000622785	+	chr4	153344649	153415118	39.03
ENSG00000121281	3.26906	436.68260676922,0.212060835218683,15.4156925121946	1.28387e-53	1.01076e-51	1	-1.35291	289.84739633756,0.161718532129289,-8.36581422640855	5.97012e-17	6.70941e-16	-1	ADCY7	adenylate cyclase 7 [Source:HGNC Symbol;Acc:HGNC:238]	protein_coding	ENST00000254235,ENST00000394697,ENST00000537579,ENST00000562623,ENST00000563677,ENST00000564044,ENST00000564965,ENST00000566433,ENST00000566761,ENST00000567277,ENST00000568731,ENST00000568930,ENST00000568933,ENST00000569265,ENST00000570187	+	chr16	50246137	50318135	54.43
ENSG00000121753	1.37345	1197.78539767068,0.116102625987012,11.8295776630018	2.7452e-32	1.01397e-30	1	-1.19811	766.628175981325,0.14805207643228,-8.0925073957456	5.84489e-16	6.05009e-15	-1	ADGRB2	adhesion G protein-coupled receptor B2 [Source:HGNC Symbol;Acc:HGNC:944]	protein_coding	ENST00000373655,ENST00000373658,ENST00000398538,ENST00000398542,ENST00000398547,ENST00000398556,ENST00000420125,ENST00000436464,ENST00000465256,ENST00000466109,ENST00000468430,ENST00000527361,ENST00000530134,ENST00000530999,ENST00000533175	-	chr1	31727117	31764893	58.75
ENSG00000121900	2.06872	49.1965080039822,0.323326582726647,6.39822683165292	1.57192e-10	1.29403e-09	1	-1.57588	211.036972988171,0.198422628859039,-7.94205486963427	1.98859e-15	1.98595e-14	-1	TMEM54	transmembrane protein 54 [Source:HGNC Symbol;Acc:HGNC:24143]	protein_coding	ENST00000329151,ENST00000373463,ENST00000463914,ENST00000474144,ENST00000475208,ENST00000482771	-	chr1	32894594	32901438	57.33
ENSG00000121957	-1.03398	1973.69405419365,0.0922260475575285,-11.2113142074055	3.58826e-29	1.13317e-27	-1	-1.2217	856.426035502973,0.113443845568984,-10.7692097478597	4.81113e-27	9.06052e-26	-1	GPSM2	G-protein signaling modulator 2 [Source:HGNC Symbol;Acc:HGNC:29501]	protein_coding	ENST00000264126,ENST00000406462,ENST00000435475,ENST00000435987,ENST00000441735,ENST00000446797	+	chr1	108875350	108934545	38.78
ENSG00000122952	-1.02591	2092.40806148516,0.0670273470476869,-15.3058732586529	6.9858e-53	5.2768e-51	-1	-2.42289	1620.61556566039,0.0941170195880952,-25.7434109497378	3.82037e-146	1.69536e-143	-1	ZWINT	ZW10 interacting kinetochore protein [Source:HGNC Symbol;Acc:HGNC:13195]	protein_coding	ENST00000318387,ENST00000361148,ENST00000373944,ENST00000395405,ENST00000460654,ENST00000467523,ENST00000478181,ENST00000489649,ENST00000494312	-	chr10	56357228	56361275	48.07
ENSG00000123219	-1.30372	884.675084583532,0.126614239409072,-10.2967534116141	7.28795e-25	1.82382e-23	-1	-2.40227	452.487452579389,0.163996536344747,-14.6482888231768	1.38151e-48	5.76141e-47	-1	CENPK	centromere protein K [Source:HGNC Symbol;Acc:HGNC:29479]	protein_coding	ENST00000242872,ENST00000396679,ENST00000502997,ENST00000504508,ENST00000505960,ENST00000506282,ENST00000508311,ENST00000508421,ENST00000509397,ENST00000510354,ENST00000510693,ENST00000510768,ENST00000511841,ENST00000513951,ENST00000514814,ENST00000515497,ENST00000515873	-	chr5	65517766	65563171	37.27
ENSG00000123485	-1.05878	1239.36511461192,0.0695105680430622,-15.231990905553	2.16885e-52	1.60927e-50	-1	-1.79332	892.085858949181,0.115271622898615,-15.5573392579439	1.41875e-54	7.05585e-53	-1	HJURP	Holliday junction recognition protein [Source:HGNC Symbol;Acc:HGNC:25444]	protein_coding	ENST00000373395,ENST00000411486,ENST00000414924,ENST00000432087,ENST00000433484,ENST00000434039,ENST00000441687,ENST00000453122,ENST00000454020	-	chr2	233833416	233854566	48.25
ENSG00000124920	2.8974	329.515866155304,0.177002016537073,16.3693173758284	3.16747e-60	3.03516e-58	1	-1.45511	333.79852057002,0.153421381102272,-9.4843971113703	2.43788e-21	3.51897e-20	-1	MYRF	myelin regulatory factor [Source:HGNC Symbol;Acc:HGNC:1181]	protein_coding	ENST00000265460,ENST00000278836,ENST00000389602,ENST00000536352,ENST00000537318,ENST00000537766,ENST00000539361,ENST00000546247	+	chr11	61752642	61788518	59.94
ENSG00000125885	-1.12733	1191.13112130667,0.0917933034500951,-12.2812067664165	1.14281e-34	4.59562e-33	-1	-2.18664	1398.52290397336,0.115476473851412,-18.9357971066369	5.78337e-80	5.26804e-78	-1	MCM8	minichromosome maintenance 8 homologous recombination repair factor [Source:HGNC Symbol;Acc:HGNC:16147]	protein_coding	ENST00000265187,ENST00000378883,ENST00000378886,ENST00000378896,ENST00000610722	+	chr20	5950652	5998977	39.4
ENSG00000126246	-1.06219	192.439874240543,0.184760979188382,-5.74901311178608	8.97659e-09	6.08441e-08	-1	-1.75637	65.7625652654082,0.326574491288534,-5.37817521229334	7.52446e-08	3.67766e-07	-1	IGFLR1	IGF like family receptor 1 [Source:HGNC Symbol;Acc:HGNC:23620]	protein_coding	ENST00000246532,ENST00000586140,ENST00000587101,ENST00000588018,ENST00000588992,ENST00000589175,ENST00000591277,ENST00000591748,ENST00000592537,ENST00000592693,ENST00000592889	-	chr19	35738801	35742453	57.9
ENSG00000126787	-1.12863	1772.15228419175,0.100191352716335,-11.2647089580054	1.95998e-29	6.23662e-28	-1	-2.62995	1655.81815186811,0.135542481515484,-19.4031101757324	7.26408e-84	7.52811e-82	-1	DLGAP5	discs, large (Drosophila) homolog-associated protein 5 [Source:HGNC Symbol;Acc:HGNC:16864]	protein_coding	ENST00000247191,ENST00000395425,ENST00000554007,ENST00000554067,ENST00000557645	-	chr14	55148112	55191678	39.11
ENSG00000127337	-1.0137	318.042861573641,0.121210743199284,-8.36308469846245	6.10993e-17	8.84016e-16	-1	-1.3189	447.413289387925,0.163143546289672,-8.08431311555733	6.25155e-16	6.45944e-15	-1	YEATS4	YEATS domain containing 4 [Source:HGNC Symbol;Acc:HGNC:24859]	protein_coding	ENST00000247843,ENST00000548020,ENST00000549685,ENST00000552949,ENST00000552955	+	chr12	69359703	69390796	39.36
ENSG00000127423	-1.00466	269.48019558698,0.143617587311144,-6.99538346397335	2.64534e-12	2.6094e-11	-1	-2.27529	211.9727220818,0.219019304974164,-10.3885177821403	2.79665e-25	4.83051e-24	-1	AUNIP	aurora kinase A and ninein interacting protein [Source:HGNC Symbol;Acc:HGNC:28363]	protein_coding	ENST00000374298,ENST00000481602,ENST00000538789	-	chr1	25831913	25859458	42.54
ENSG00000128578	-1.06061	210.861506792431,0.169942232211479,-6.24102992239524	4.34699e-10	3.40948e-09	-1	-1.42997	97.4088822342539,0.245090168377295,-5.83447563279707	5.396e-09	3.02522e-08	-1	STRIP2	striatin interacting protein 2 [Source:HGNC Symbol;Acc:HGNC:22209]	protein_coding	ENST00000249344,ENST00000435494,ENST00000465033	+	chr7	129434433	129488399	43.81
ENSG00000128604	1.37003	16.5033277025385,0.550129798553956,2.49036997846885	0.012761	0.0298868	1	-1.5207	21.1311268596005,0.524281102986651,-2.90053386973489	0.00372528	0.00878623	-1	IRF5	interferon regulatory factor 5 [Source:HGNC Symbol;Acc:HGNC:6120]	protein_coding	ENST00000249375,ENST00000357234,ENST00000402030,ENST00000461416,ENST00000464557,ENST00000465603,ENST00000467002,ENST00000473745,ENST00000473787,ENST00000477535,ENST00000479582,ENST00000488569,ENST00000489702,ENST00000613821,ENST00000619830	+	chr7	128937612	128950035	56.34
ENSG00000128708	-1.03788	1826.78842225805,0.0682986997698505,-15.1961560877278	3.74989e-52	2.75798e-50	-1	-1.25106	1312.29732202735,0.106985706567566,-11.6937516175981	1.3719e-31	3.2348e-30	-1	HAT1	histone acetyltransferase 1 [Source:HGNC Symbol;Acc:HGNC:4821]	protein_coding	ENST00000264108,ENST00000392584,ENST00000412731,ENST00000457761,ENST00000460481,ENST00000494601	+	chr2	171922448	171983682	39.93
ENSG00000128944	-1.10669	822.491453193683,0.0789651770253524,-14.0149184696698	1.26343e-44	7.46004e-43	-1	-1.89593	587.873400495546,0.131551184607337,-14.4120890849723	4.3437e-47	1.72819e-45	-1	KNSTRN	kinetochore-localized astrin/SPAG5 binding protein [Source:HGNC Symbol;Acc:HGNC:30767]	protein_coding	ENST00000249776,ENST00000416151,ENST00000448395,ENST00000557920,ENST00000559083,ENST00000559304,ENST00000559591,ENST00000559604,ENST00000560220,ENST00000560321,ENST00000560673,ENST00000560981,ENST00000561169,ENST00000561196,ENST00000561367,ENST00000608100	+	chr15	40382721	40394246	44.95
ENSG00000129173	-1.29897	577.958282337449,0.111220102632359,-11.6792911001915	1.62646e-31	5.82781e-30	-1	-2.64624	335.904086996518,0.167607867257439,-15.7883044097105	3.74512e-56	1.93483e-54	-1	E2F8	E2F transcription factor 8 [Source:HGNC Symbol;Acc:HGNC:24727]	protein_coding	ENST00000250024,ENST00000527884,ENST00000529188,ENST00000532666,ENST00000620009	-	chr11	19224063	19241620	41.92
ENSG00000129810	-1.03185	429.580769514511,0.137513269734127,-7.50365500921122	6.20625e-14	7.12338e-13	-1	-2.28776	384.497927837489,0.16015158313178,-14.2849501649866	2.71604e-46	1.06109e-44	-1	SGOL1	shugoshin-like 1 (S. pombe) [Source:HGNC Symbol;Acc:HGNC:25088]	protein_coding	ENST00000263753,ENST00000306698,ENST00000412997,ENST00000417364,ENST00000419233,ENST00000421451,ENST00000425061,ENST00000437051,ENST00000442720,ENST00000443724,ENST00000452020,ENST00000456624,ENST00000460637	-	chr3	20160593	20186292	37.06
ENSG00000129993	1.58933	161.658502298231,0.23956358771602,6.63426331667925	3.26127e-11	2.9074e-10	1	-1.90062	106.226477573678,0.268590760926205,-7.07627696002991	1.48079e-12	1.1756e-11	-1	CBFA2T3	core-binding factor, runt domain, alpha subunit 2; translocated to, 3 [Source:HGNC Symbol;Acc:HGNC:1537]	protein_coding	ENST00000268679,ENST00000327483,ENST00000562719,ENST00000563640,ENST00000563856,ENST00000563920,ENST00000564416,ENST00000566868,ENST00000569443,ENST00000569464,ENST00000570046	-	chr16	88874858	88977204	60.67
ENSG00000130675	-1.3464	317.535563033818,0.167087502780838,-8.05803988123471	7.75275e-16	1.02448e-14	-1	-1.39343	94.6465769525743,0.249829412856859,-5.57752788261803	2.43961e-08	1.25811e-07	-1	MNX1	motor neuron and pancreas homeobox 1 [Source:HGNC Symbol;Acc:HGNC:4979]	protein_coding	ENST00000252971,ENST00000425745,ENST00000428439,ENST00000469500,ENST00000474448,ENST00000479817,ENST00000543409,ENST00000605400	-	chr7	156994051	157010651	55.77
ENSG00000131153	-1.12304	726.017240438948,0.110726250822844,-10.1425007511576	3.5782e-24	8.6211e-23	-1	-2.72102	930.604743076182,0.117814203843483,-23.0958802252753	5.09311e-118	1.10183e-115	-1	GINS2	GINS complex subunit 2 (Psf2 homolog) [Source:HGNC Symbol;Acc:HGNC:24575]	protein_coding	ENST00000253462,ENST00000595355,ENST00000596233	-	chr16	85676198	85690073	49.77
ENSG00000133067	6.74748	10.4430088263136,1.37794321914587,4.89677395037291	9.74228e-07	5.01745e-06	1	-2.2361	175.984474270471,0.227614828554277,-9.82405942260174	8.86981e-23	1.36332e-21	-1	LGR6	leucine-rich repeat containing G protein-coupled receptor 6 [Source:HGNC Symbol;Acc:HGNC:19719]	protein_coding	ENST00000255432,ENST00000308543,ENST00000367278,ENST00000423542,ENST00000439764,ENST00000487787,ENST00000503519,ENST00000506931	+	chr1	202193901	202319781	49.61
ENSG00000133119	-1.14143	1251.68151437785,0.0839768938200828,-13.5922308948669	4.45298e-42	2.40103e-40	-1	-2.11228	917.845742255172,0.12959153723753,-16.2994882164458	9.9522e-60	5.59229e-58	-1	RFC3	replication factor C subunit 3 [Source:HGNC Symbol;Acc:HGNC:9971]	protein_coding	ENST00000380071,ENST00000434425,ENST00000616236	+	chr13	33818049	33966558	37.82
ENSG00000134072	-1.26887	277.935190382807,0.180401362734189,-7.03359025818037	2.01286e-12	2.01514e-11	-1	-1.27058	583.775868862031,0.136298259156205,-9.32206818585442	1.14094e-20	1.59373e-19	-1	CAMK1	calcium/calmodulin-dependent protein kinase I [Source:HGNC Symbol;Acc:HGNC:1459]	protein_coding	ENST00000256460,ENST00000397277,ENST00000411972,ENST00000421120,ENST00000482803,ENST00000496534	-	chr3	9757342	9769992	51.29
ENSG00000134690	-1.14257	1325.69686559338,0.0703935050132872,-16.2311875063242	3.0353e-59	2.87565e-57	-1	-2.22368	1353.71202017138,0.0945219904112748,-23.5255047358093	2.23674e-122	5.61033e-120	-1	CDCA8	cell division cycle associated 8 [Source:HGNC Symbol;Acc:HGNC:14629]	protein_coding	ENST00000327331,ENST00000373055	+	chr1	37692418	37709719	45.82
ENSG00000135097	1.53677	309.358435681634,0.169029389360209,9.09172163028372	9.7483e-20	1.75585e-18	1	-1.65162	206.750062851506,0.184093806953375,-8.97164399458271	2.92121e-19	3.79845e-18	-1	MSI1	musashi RNA binding protein 1 [Source:HGNC Symbol;Acc:HGNC:7330]	protein_coding	ENST00000257552,ENST00000546622,ENST00000546985	-	chr12	120341330	120369180	54.01
ENSG00000135454	-1.02735	1237.80829114994,0.0835233998754646,-12.300201559346	9.03484e-35	3.67731e-33	-1	-1.02177	1402.54729225927,0.0863112029387151,-11.8382410639186	2.47591e-32	6.0609e-31	-1	B4GALNT1	beta-1,4-N-acetyl-galactosaminyl transferase 1 [Source:HGNC Symbol;Acc:HGNC:4117]	protein_coding	ENST00000341156,ENST00000418555,ENST00000449184,ENST00000547741,ENST00000548487,ENST00000548888,ENST00000549391,ENST00000550764,ENST00000550943,ENST00000551220,ENST00000551925,ENST00000552219,ENST00000552350,ENST00000552468,ENST00000552798,ENST00000553142	-	chr12	57623410	57633355	56.73
ENSG00000136492	-1.01093	1064.26960157446,0.14062492713159,-7.18881455393603	6.53563e-13	6.84975e-12	-1	-2.4319	670.991309422623,0.177457385388001,-13.7041160489626	9.59284e-43	3.32047e-41	-1	BRIP1	BRCA1 interacting protein C-terminal helicase 1 [Source:HGNC Symbol;Acc:HGNC:20473]	protein_coding	ENST00000259008,ENST00000577598,ENST00000577913,ENST00000579028,ENST00000583837,ENST00000584322	-	chr17	61681266	61863521	35.92
ENSG00000136824	-1.10554	3055.44851878739,0.0843511274645494,-13.1063977493574	3.02635e-39	1.45412e-37	-1	-2.03237	2403.32514209677,0.129823878650253,-15.6547907389311	3.08125e-55	1.55928e-53	-1	SMC2	structural maintenance of chromosomes 2 [Source:HGNC Symbol;Acc:HGNC:14011]	protein_coding	ENST00000286398,ENST00000374787,ENST00000374793,ENST00000440179,ENST00000493955	+	chr9	104094260	104141417	35.98
ENSG00000136943	-1.14825	359.28376764553,0.117942491468952,-9.73566125368396	2.12432e-22	4.5092e-21	-1	-2.01105	400.477517671199,0.149103934778391,-13.4876033115	1.85018e-41	6.19362e-40	-1	CTSV	cathepsin V [Source:HGNC Symbol;Acc:HGNC:2538]	protein_coding	ENST00000259470,ENST00000479932,ENST00000538255	-	chr9	97029679	97039643	44.69
ENSG00000136982	-1.18451	583.917810297932,0.0900140483810344,-13.159209782907	1.50653e-39	7.32262e-38	-1	-2.04652	837.951688001598,0.14062228147961,-14.5532890739739	5.56612e-48	2.28277e-46	-1	DSCC1	DNA replication and sister chromatid cohesion 1 [Source:HGNC Symbol;Acc:HGNC:24453]	protein_coding	ENST00000313655,ENST00000521795	-	chr8	119833976	119856010	42.08
ENSG00000137804	-1.05748	2579.63766592124,0.0987733443107629,-10.7061116248887	9.52802e-27	2.59705e-25	-1	-2.35615	1079.43963429101,0.116692710321673,-20.1910927696869	1.17242e-90	1.37102e-88	-1	NUSAP1	nucleolar and spindle associated protein 1 [Source:HGNC Symbol;Acc:HGNC:18538]	protein_coding	ENST00000260359,ENST00000414849,ENST00000450592,ENST00000557840,ENST00000558123,ENST00000558582,ENST00000559046,ENST00000559596,ENST00000559659,ENST00000560177,ENST00000560318,ENST00000560747,ENST00000560898	+	chr15	41332694	41381050	44.52
ENSG00000137807	-1.01873	3307.23912498917,0.0747777317957298,-13.6233757570699	2.90808e-42	1.59365e-40	-1	-1.98198	2202.23822215773,0.0960250449048586,-20.6402473573448	1.1945e-94	1.46618e-92	-1	KIF23	kinesin family member 23 [Source:HGNC Symbol;Acc:HGNC:6392]	protein_coding	ENST00000260363,ENST00000352331,ENST00000395392,ENST00000558303,ENST00000558346,ENST00000558585,ENST00000559279,ENST00000559283,ENST00000559456,ENST00000559944,ENST00000560042,ENST00000560125,ENST00000561089	+	chr15	69414246	69448427	39.36
ENSG00000137812	-1.0386	1310.94841329973,0.178742687675587,-5.81058320809375	6.22556e-09	4.29438e-08	-1	-2.86811	754.858090140055,0.148078069872681,-19.3688904244714	1.41269e-83	1.45532e-81	-1	CASC5	cancer susceptibility candidate 5 [Source:HGNC Symbol;Acc:HGNC:24054]	protein_coding	ENST00000346991,ENST00000399668,ENST00000526913,ENST00000527044,ENST00000528967,ENST00000528975,ENST00000531626,ENST00000532056,ENST00000532347,ENST00000532406,ENST00000533001,ENST00000534204,ENST00000614337	+	chr15	40594020	40664342	41.23
ENSG00000137819	2.36915	24.5675760027997,0.537983987384387,4.4037546367573	1.06393e-05	4.66678e-05	1	-1.2054	25.1529871063068,0.462042759235688,-2.60885154290414	0.00908466	0.0196021	-1	PAQR5	progestin and adipoQ receptor family member V [Source:HGNC Symbol;Acc:HGNC:29645]	protein_coding	ENST00000340965,ENST00000395407,ENST00000558684,ENST00000561027,ENST00000561153,ENST00000561250	+	chr15	69298947	69407780	46.86
ENSG00000138160	-1.12606	3995.89845519265,0.109397627303953,-10.2932460427959	7.55845e-25	1.88612e-23	-1	-2.58484	2584.88387386395,0.123812997887333,-20.8769898171298	8.66838e-97	1.11129e-94	-1	KIF11	kinesin family member 11 [Source:HGNC Symbol;Acc:HGNC:6388]	protein_coding	ENST00000260731	+	chr10	92593286	92655395	39.18
ENSG00000138180	-1.06527	1388.77750212057,0.0742256172081917,-14.3517245910081	1.0392e-46	6.67679e-45	-1	-2.28738	1040.13586652407,0.12308915150559,-18.5831083603663	4.40251e-77	3.84819e-75	-1	CEP55	centrosomal protein 55kDa [Source:HGNC Symbol;Acc:HGNC:1161]	protein_coding	ENST00000371485,ENST00000445435,ENST00000496302	+	chr10	93496632	93529092	40.68
ENSG00000138182	-1.03933	3316.26959067733,0.101437130319975,-10.2460496796629	1.23279e-24	3.04011e-23	-1	-2.05366	1720.15673629971,0.137660983086685,-14.9182139108594	2.509e-50	1.0883e-48	-1	KIF20B	kinesin family member 20B [Source:HGNC Symbol;Acc:HGNC:7212]	protein_coding	ENST00000260753,ENST00000371728,ENST00000447580,ENST00000478929	+	chr10	89701610	89774939	35.15
ENSG00000138346	-1.11809	1102.33848440484,0.13684211744415,-8.170644242924	3.06747e-16	4.17181e-15	-1	-2.24419	564.09982508334,0.144570343675899,-15.523202737188	2.41681e-54	1.18829e-52	-1	DNA2	DNA replication helicase/nuclease 2 [Source:HGNC Symbol;Acc:HGNC:2939]	protein_coding	ENST00000358410,ENST00000399179,ENST00000399180,ENST00000440722,ENST00000478029,ENST00000550357,ENST00000550545,ENST00000551118	-	chr10	68414064	68472121	42.26
ENSG00000138587	-1.18369	526.826044680266,0.136313127703297,-8.68360490377876	3.83419e-18	6.09925e-17	-1	-1.34226	286.310291554424,0.165963114088091,-8.08769293754072	6.08055e-16	6.2865e-15	-1	MNS1	meiosis specific nuclear structural 1 [Source:HGNC Symbol;Acc:HGNC:29636]	protein_coding	ENST00000260453,ENST00000558694,ENST00000566386	-	chr15	56421544	56465137	35.19
ENSG00000138944	2.37579	76.3373374139045,0.557558731066127,4.26105551817732	2.03464e-05	8.56611e-05	1	-1.10815	940.750336074259,0.104221368039954,-10.6326566257097	2.10043e-26	3.83056e-25	-1	KIAA1644	KIAA1644 [Source:HGNC Symbol;Acc:HGNC:29335]	protein_coding	ENST00000381176	-	chr22	44243667	44312851	53.43
ENSG00000139618	-1.08238	1149.26843388416,0.151932980375138,-7.12408719241179	1.04773e-12	1.07523e-11	-1	-2.40653	613.611581672149,0.15726037705309,-15.302810628048	7.32249e-53	3.38851e-51	-1	BRCA2	breast cancer 2 [Source:HGNC Symbol;Acc:HGNC:1101]	protein_coding	ENST00000380152,ENST00000470094,ENST00000528762,ENST00000530893,ENST00000533776,ENST00000544455,ENST00000614259	+	chr13	32315474	32400266	38.11
ENSG00000140451	-1.00665	370.82354295404,0.159751202501003,-6.3013786038397	2.9501e-10	2.35797e-09	-1	-1.93775	307.364578168153,0.161190485554679,-12.0214769321132	2.74029e-33	6.9642e-32	-1	PIF1	PIF1 5'-to-3' DNA helicase [Source:HGNC Symbol;Acc:HGNC:26220]	protein_coding	ENST00000268043,ENST00000333425,ENST00000558380,ENST00000558547,ENST00000559239,ENST00000559522,ENST00000559872,ENST00000560444,ENST00000560504	-	chr15	64815632	64825668	55.24
ENSG00000140525	-1.06592	3578.56823343341,0.103073725289967,-10.3413605201646	4.57989e-25	1.15489e-23	-1	-2.71177	2449.58027828079,0.0944300230622413,-28.7172667443438	2.32263e-181	1.60791e-178	-1	FANCI	Fanconi anemia complementation group I [Source:HGNC Symbol;Acc:HGNC:25568]	protein_coding	ENST00000300027,ENST00000310775,ENST00000447611,ENST00000561894,ENST00000563250,ENST00000564350,ENST00000564636,ENST00000564920,ENST00000565255,ENST00000565522,ENST00000566615,ENST00000566895,ENST00000567891,ENST00000567996,ENST00000568670,ENST00000570110,ENST00000570225	+	chr15	89243949	89317261	40.11
ENSG00000140534	-1.0549	1689.4441139492,0.145728152979616,-7.2388489479121	4.52509e-13	4.8148e-12	-1	-2.50435	896.626363832797,0.114196143008832,-21.9302280477806	1.33755e-106	2.18387e-104	-1	TICRR	TOPBP1-interacting checkpoint and replication regulator [Source:HGNC Symbol;Acc:HGNC:28704]	protein_coding	ENST00000268138,ENST00000560985,ENST00000561095	+	chr15	89575482	89631056	42.67
ENSG00000140848	2.19973	133.872961706492,0.230695603216611,9.5352163865238	1.49573e-21	3.03656e-20	1	-1.28567	792.289191392257,0.112833142857432,-11.3943934541657	4.45925e-30	9.81885e-29	-1	CPNE2	copine II [Source:HGNC Symbol;Acc:HGNC:2315]	protein_coding	ENST00000290776,ENST00000535318,ENST00000565766,ENST00000565874,ENST00000565951,ENST00000566042,ENST00000566259,ENST00000566910,ENST00000567011,ENST00000567487	+	chr16	57092537	57148367	54.06
ENSG00000141314	2.98718	294.131140205526,0.181258648303169,16.4802155678649	5.0903e-61	4.96275e-59	1	-2.28214	95.144005587734,0.280808755335362,-8.12703529837792	4.39917e-16	4.61713e-15	-1	RHBDL3	rhomboid, veinlet-like 3 (Drosophila) [Source:HGNC Symbol;Acc:HGNC:16502]	protein_coding	ENST00000269051,ENST00000431505,ENST00000536287,ENST00000538145,ENST00000578006,ENST00000582967	+	chr17	32266176	32324661	51.16
ENSG00000142611	-1.153	362.63705433141,0.161793285773745,-7.12639054641426	1.03035e-12	1.05935e-11	-1	-2.04855	283.698632799444,0.181987199733374,-11.2565786094075	2.14943e-29	4.56443e-28	-1	PRDM16	PR domain containing 16 [Source:HGNC Symbol;Acc:HGNC:14000]	protein_coding	ENST00000270722,ENST00000378389,ENST00000378391,ENST00000463591,ENST00000509860,ENST00000511072,ENST00000512462,ENST00000514189,ENST00000606170,ENST00000607632	+	chr1	3069168	3438621	57.58
ENSG00000142731	-1.31309	764.144656580259,0.0775771090165823,-16.9262742675143	2.88045e-64	3.13651e-62	-1	-2.55252	803.573494032266,0.143830702403734,-17.746663732578	1.82902e-70	1.34131e-68	-1	PLK4	polo-like kinase 4 [Source:HGNC Symbol;Acc:HGNC:11397]	protein_coding	ENST00000270861,ENST00000503914,ENST00000507249,ENST00000507454,ENST00000508113,ENST00000510192,ENST00000510605,ENST00000511942,ENST00000513090,ENST00000514379,ENST00000515069	+	chr4	127880861	127899195	36.34
ENSG00000143476	-1.09297	2327.25714895854,0.123439543229693,-8.8542999867618	8.42106e-19	1.41496e-17	-1	-2.4419	1175.18298446937,0.11627385886695,-21.0012996817961	6.38157e-98	8.36711e-96	-1	DTL	denticleless E3 ubiquitin protein ligase homolog (Drosophila) [Source:HGNC Symbol;Acc:HGNC:30288]	protein_coding	ENST00000366991,ENST00000463791,ENST00000475419,ENST00000489149,ENST00000496442,ENST00000542077	+	chr1	212035553	212107400	38.44
ENSG00000144354	-1.0969	2444.97790973163,0.0827496399516068,-13.2556651372576	4.18391e-40	2.07574e-38	-1	-1.46103	1443.42522917052,0.090225802602539,-16.1930362326577	5.64719e-59	3.07346e-57	-1	CDCA7	cell division cycle associated 7 [Source:HGNC Symbol;Acc:HGNC:14628]	protein_coding	ENST00000306721,ENST00000347703,ENST00000410019,ENST00000410101,ENST00000435616,ENST00000467411,ENST00000468359,ENST00000496441	+	chr2	173354820	173368997	43.24
ENSG00000144554	-1.16689	1476.00210665281,0.121595861715966,-9.59644434843321	8.27499e-22	1.6943e-20	-1	-2.96068	1094.20854726123,0.121598064692157,-24.3481189195796	6.06949e-131	1.78042e-128	-1	FANCD2	Fanconi anemia complementation group D2 [Source:HGNC Symbol;Acc:HGNC:3585]	protein_coding	ENST00000287647,ENST00000383807,ENST00000419585,ENST00000421731,ENST00000431693,ENST00000435522,ENST00000438741,ENST00000464934,ENST00000470028,ENST00000470757,ENST00000480909,ENST00000483276,ENST00000625535	+	chr3	10026414	10101930	42.77
ENSG00000145386	-1.12106	2448.39338087921,0.103607669507129,-10.8202299828761	2.76084e-27	7.76787e-26	-1	-2.50608	1830.11801889573,0.107478948593353,-23.3169435587758	2.98464e-120	7.07606e-118	-1	CCNA2	cyclin A2 [Source:HGNC Symbol;Acc:HGNC:1578]	protein_coding	ENST00000274026,ENST00000618014	-	chr4	121816444	121823933	39.44
ENSG00000145604	-1.03826	1625.69979069485,0.0914596360412126,-11.3521538966419	7.2358e-30	2.34694e-28	-1	-1.71388	1002.22688753963,0.110797473178222,-15.4685684238168	5.65507e-54	2.73386e-52	-1	SKP2	S-phase kinase-associated protein 2, E3 ubiquitin protein ligase [Source:HGNC Symbol;Acc:HGNC:10901]	protein_coding	ENST00000274254,ENST00000274255,ENST00000504386,ENST00000508514,ENST00000509692,ENST00000513151,ENST00000513263,ENST00000546211,ENST00000620197	+	chr5	36151989	36184319	39.76
ENSG00000146410	-1.04109	282.695530346123,0.145622676264886,-7.14920113925659	8.72844e-13	9.02943e-12	-1	-2.22753	135.595304650387,0.243488420334364,-9.14839589331187	5.77852e-20	7.78492e-19	-1	MTFR2	mitochondrial fission regulator 2 [Source:HGNC Symbol;Acc:HGNC:21115]	protein_coding	ENST00000367784,ENST00000418509,ENST00000420702,ENST00000445767,ENST00000451457,ENST00000527338,ENST00000532958	-	chr6	136231024	136250335	39.81
ENSG00000146670	-1.16399	2111.3511942622,0.094302339831856,-12.3431644090336	5.30299e-35	2.16892e-33	-1	-2.12216	1575.095300507,0.105771336695837,-20.0636555432522	1.53383e-89	1.74644e-87	-1	CDCA5	cell division cycle associated 5 [Source:HGNC Symbol;Acc:HGNC:14626]	protein_coding	ENST00000275517,ENST00000404147,ENST00000462902,ENST00000479032,ENST00000524733,ENST00000525464,ENST00000527430,ENST00000529290,ENST00000531401,ENST00000533015	-	chr11	65066300	65084164	52.67
ENSG00000147536	-1.0719	1147.25967274232,0.0738694171853403,-14.5107478250592	1.03585e-47	6.75883e-46	-1	-2.18925	1437.09407188793,0.104096781952171,-21.0308986352275	3.42109e-98	4.55452e-96	-1	GINS4	GINS complex subunit 4 (Sld5 homolog) [Source:HGNC Symbol;Acc:HGNC:28226]	protein_coding	ENST00000276533,ENST00000518430,ENST00000518671,ENST00000520354,ENST00000520631,ENST00000520710,ENST00000520736,ENST00000522642,ENST00000523277	+	chr8	41529206	41545046	46.76
ENSG00000149527	-1.12304	390.615909698714,0.173870758997417,-6.45903180794605	1.05375e-10	8.86175e-10	-1	-1.21355	21.6095722257048,0.500810575001638,-2.42316341253961	0.015386	0.0312835	-1	PLCH2	phospholipase C eta 2 [Source:HGNC Symbol;Acc:HGNC:29037]	protein_coding	ENST00000278878,ENST00000343889,ENST00000378486,ENST00000419816,ENST00000449969,ENST00000462379,ENST00000473964,ENST00000609981	+	chr1	2425980	2505530	64.62
ENSG00000149679	-1.05531	504.897711573633,0.0927391616707455,-11.3793741309374	5.29786e-30	1.7662e-28	-1	-1.54183	312.780136501512,0.152849368253133,-10.087268720538	6.28952e-24	1.02018e-22	-1	CABLES2	Cdk5 and Abl enzyme substrate 2 [Source:HGNC Symbol;Acc:HGNC:16143]	protein_coding	ENST00000279101,ENST00000453274	-	chr20	62388632	62407285	59.62
ENSG00000151287	-1.21948	221.166406233728,0.127976662574994,-9.52889226138047	1.5897e-21	3.21565e-20	-1	-1.16462	188.249606073283,0.202222386075156,-5.75910875462036	8.45592e-09	4.63092e-08	-1	TEX30	testis expressed 30 [Source:HGNC Symbol;Acc:HGNC:25188]	protein_coding	ENST00000376019,ENST00000376021,ENST00000376022,ENST00000376027,ENST00000376029,ENST00000376032,ENST00000487260	-	chr13	102765990	102773811	41.14
ENSG00000151725	-1.19574	648.152040515582,0.0873510983194155,-13.6889441273679	1.18215e-42	6.58585e-41	-1	-2.46225	520.181695392125,0.156720229405658,-15.7110904676833	1.26976e-55	6.5017e-54	-1	CENPU	centromere protein U [Source:HGNC Symbol;Acc:HGNC:21348]	protein_coding	ENST00000281453,ENST00000502461,ENST00000506535,ENST00000508095,ENST00000510146,ENST00000514781	-	chr4	184694618	184734133	40.02
ENSG00000151849	-1.02583	1052.91161243117,0.0754315046534961,-13.5995116537125	4.03116e-42	2.18765e-40	-1	-1.68273	742.143972919362,0.122089958319182,-13.7827208698468	3.23833e-43	1.13914e-41	-1	CENPJ	centromere protein J [Source:HGNC Symbol;Acc:HGNC:17272]	protein_coding	ENST00000381884,ENST00000418179,ENST00000471870,ENST00000493190,ENST00000545981,ENST00000616936	-	chr13	24882284	24922889	41.37
ENSG00000152253	-1.28074	525.030700733837,0.145736904399475,-8.78799702020571	1.5225e-18	2.50302e-17	-1	-2.72649	337.48959698051,0.177949552377567,-15.321724424573	5.47456e-53	2.54699e-51	-1	SPC25	SPC25, NDC80 kinetochore complex component [Source:HGNC Symbol;Acc:HGNC:24031]	protein_coding	ENST00000282074,ENST00000451987,ENST00000472216,ENST00000479309	-	chr2	168834132	168913371	39.39
ENSG00000153044	-1.32536	640.780122428603,0.0961634055640551,-13.7824009228956	3.25272e-43	1.84898e-41	-1	-2.33457	635.672518148863,0.152267090063027,-15.3320723737191	4.66851e-53	2.17784e-51	-1	CENPH	centromere protein H [Source:HGNC Symbol;Acc:HGNC:17268]	protein_coding	ENST00000283006,ENST00000502689,ENST00000510742,ENST00000513575,ENST00000514753,ENST00000515001	+	chr5	69189548	69210357	42.65
ENSG00000153993	1.72409	492.642243399061,0.144095380042555,11.9649165459727	5.42521e-33	2.05362e-31	1	-1.3283	642.882022485646,0.16877148002114,-7.87040023787913	3.53508e-15	3.47032e-14	-1	SEMA3D	sema domain, immunoglobulin domain (Ig), short basic domain, secreted, (semaphorin) 3D [Source:HGNC Symbol;Acc:HGNC:10726]	protein_coding	ENST00000284136,ENST00000444867,ENST00000463315,ENST00000484038	-	chr7	84995553	85186855	34.14
ENSG00000154639	1.32789	1952.40684611226,0.129547757168534,10.2501626405944	1.18145e-24	2.92639e-23	1	-1.44537	939.668626787545,0.134793034734475,-10.7228798972032	7.9489e-27	1.48086e-25	-1	CXADR	coxsackie virus and adenovirus receptor [Source:HGNC Symbol;Acc:HGNC:2559]	protein_coding	ENST00000284878,ENST00000356275,ENST00000400165,ENST00000400166,ENST00000400169	+	chr21	17512382	17593579	40.2
ENSG00000154839	-1.07396	498.218342369091,0.148137556555603,-7.2497633596546	4.175e-13	4.45928e-12	-1	-2.46669	361.738985375022,0.179287983894563,-13.7582320667917	4.54506e-43	1.58591e-41	-1	SKA1	spindle and kinetochore associated complex subunit 1 [Source:HGNC Symbol;Acc:HGNC:28109]	protein_coding	ENST00000285116,ENST00000398452,ENST00000417656,ENST00000488454,ENST00000494518	+	chr18	50374995	50394173	39.41
ENSG00000154920	-1.10568	517.774312204171,0.0912053880066799,-12.1229251951983	7.98571e-34	3.14348e-32	-1	-2.47997	465.169910688984,0.145926124736451,-16.9947246556069	8.98513e-65	5.80245e-63	-1	EME1	essential meiotic structure-specific endonuclease 1 [Source:HGNC Symbol;Acc:HGNC:24965]	protein_coding	ENST00000338165,ENST00000393271,ENST00000507616,ENST00000510007,ENST00000510246,ENST00000511519,ENST00000511648,ENST00000511711,ENST00000513077,ENST00000514211	+	chr17	50373220	50381483	47.88
ENSG00000155893	-1.02596	110.960863070461,0.181515236356373,-5.65218650089575	1.5842e-08	1.04342e-07	-1	-1.4519	73.840120891492,0.301901229361808,-4.80918844704387	1.51544e-06	6.33746e-06	-1	PXYLP1	2-phosphoxylose phosphatase 1 [Source:HGNC Symbol;Acc:HGNC:26303]	protein_coding	ENST00000286353,ENST00000393010,ENST00000502783,ENST00000504264,ENST00000505013,ENST00000505502,ENST00000508812,ENST00000511968,ENST00000512457,ENST00000513007,ENST00000513528,ENST00000514263,ENST00000514680,ENST00000514880	+	chr3	141228726	141294906	46.4
ENSG00000156876	-1.04642	552.237193223962,0.128729018702983,-8.12884084626175	4.33415e-16	5.82834e-15	-1	-1.71828	434.388291090466,0.169015564340741,-10.1664122822129	2.80034e-24	4.61137e-23	-1	SASS6	SAS-6 centriolar assembly protein [Source:HGNC Symbol;Acc:HGNC:25403]	protein_coding	ENST00000287482,ENST00000462159	-	chr1	100083563	100132955	36.48
ENSG00000158164	-1.61693	254.367381895384,0.200367827987367,-8.0698155154498	7.04045e-16	9.31817e-15	-1	-3.98811	22.6576054556083,0.813880530123808,-4.90012300720292	9.57767e-07	4.10197e-06	-1	TMSB15A	thymosin beta 15a [Source:HGNC Symbol;Acc:HGNC:30744]	protein_coding	ENST00000289373	-	chrX	102513676	102516784	43.49
ENSG00000158402	-1.01796	317.186198300069,0.133060887285131,-7.65036376520787	2.00412e-14	2.37052e-13	-1	-2.35427	221.089114225584,0.195808428714137,-12.0233246594052	2.67968e-33	6.82019e-32	-1	CDC25C	cell division cycle 25C [Source:HGNC Symbol;Acc:HGNC:1727]	protein_coding	ENST00000323760,ENST00000348983,ENST00000415130,ENST00000503022,ENST00000504831,ENST00000510119,ENST00000513970,ENST00000514017,ENST00000514555	-	chr5	138285265	138338355	44.09
ENSG00000158457	-1.11801	58.9735335876479,0.255527622617401,-4.37528862116568	1.21272e-05	5.28485e-05	-1	-2.37849	205.616252491018,0.200890530842511,-11.8397217860126	2.43259e-32	5.96328e-31	-1	TSPAN33	tetraspanin 33 [Source:HGNC Symbol;Acc:HGNC:28743]	protein_coding	ENST00000486685,ENST00000496963,ENST00000498745,ENST00000614309	+	chr7	129144892	129169697	48.14
ENSG00000158715	1.25932	52.4133898923429,0.292098311157612,4.31130016184071	1.62297e-05	6.94454e-05	1	-1.17772	164.19749441258,0.199225830109765,-5.91150580725815	3.38994e-09	1.94335e-08	-1	SLC45A3	solute carrier family 45 member 3 [Source:HGNC Symbol;Acc:HGNC:8642]	protein_coding	ENST00000367145,ENST00000460934	-	chr1	205657851	205680459	54.41
[truncated: 119 more rows]
