# Supplementary material for: Targeting SUMO2 reverses aberrant epigenetic rewiring driven by SS18::SSX fusion oncoproteins and impairs sarcomagenesis
Source: EMBO J. 2025 Aug 13;44(18):4984–5004. doi: 10.1038/s44318-025-00526-w (PMC12436642; doi:10.1038/s44318-025-00526-w)
Supplement: Supplementary file 7 — Source data Fig. 3 [file 44318_2025_526_MOESM7_ESM.zip]

Archive with 20 entries (10 files):
- Figure 3/
- Figure 3/3a/
- Figure 3/3a/3a.xlsx
- Figure 3/3b/
- Figure 3/3b/3b.xls
- Figure 3/3c/
- Figure 3/3c/3c.xls
- Figure 3/3d/
- Figure 3/3d/3d.xls
- Figure 3/3e/
- Figure 3/3e/3e.xlsx
- Figure 3/3f/
- Figure 3/3f/3f.tif
- Figure 3/3g/
- Figure 3/3g/3g.xlsx
- Figure 3/3h/
- Figure 3/3h/3h_HS_SY_II.tif
- Figure 3/3h/3h_SYO1.tif
- Figure 3/3i/
- Figure 3/3i/3i.xlsx
