# Supplementary material for: Targeting SUMO2 reverses aberrant epigenetic rewiring driven by SS18::SSX fusion oncoproteins and impairs sarcomagenesis
Source: EMBO J. 2025 Aug 13;44(18):4984–5004. doi: 10.1038/s44318-025-00526-w (PMC12436642; doi:10.1038/s44318-025-00526-w)
Supplement: Supplementary file 7 — Source data Fig. 3 [file 44318_2025_526_MOESM7_ESM.zip › Figure 3/3a/3a.xlsx]

## Sheet: Sheet1
Concentration of TAK-981 in uM	293T				SK-MES-I				HS-SY-II				Aska-SS				SYO1				1273/99
DMSO- 0.002441	100	100	100	100	100	100	100	100	100	100	100	100	100	100	100		100	100	100	100	100	100	100	100
0.004883	101.72	99.9776	100.996	95.333	100.111	102.44	102.578	103.244	58.5654	61.9841	51.8269	51.7224	93.9638	87.7134	94.3265		66.9709	59.9851	60.22	58.9845	72.5123	96.3397	97.8906	98.0632
0.009766	103.34	103.347	104.785	100.686	105.522	102.883	102.507	102.96	45.5071	37.9134	38.5564	45.0558	89.8806	87.1406	98.3061		56.6365	54.7773	49.4796	49.0089	58.231	56.2225	26.9828	42.2332
0.019531	102.517	102.161	103.082	99.4427	100.015	102.978	97.6486	101.13	32.8166	28.9157	22.3941	27.2367	70.9329	78.8522	83.9193		48.3464	42.9217	43.3745	40.6111	26.551	45.2625	20.5197	26.6206
0.039063	100.964	102.301	100.117	96.1306	101.143	97.3635	96.1045	96.3717	20.0736	18.7388	15.3105	15.8612	50.0484	64.8473	67.8153		41.4192	38.7342	37.2854	35.184	17.414	16.9002	19.4398	18.9328
0.078125	79.53	80.7294	80.3426	80.0346	84.8054	93.3178	82.1092	87.9391	15.5544	12.6634	11.1634	12.3668	34.958	50.2246	51.9202		35.1923	30.3486	29.7747	27.9345	9.59767	20.2677	19.0179	13.083
0.15625	62.7953	65.0866	59.5063	61.2736	77.256	76.2565	78.3625	73.772	14.7662	13.0223	10.1771	10.9542	28.4054	35.8603	37.777		33.6543	28.7331	27.1084	27.7697	13.2064	18.9082	14.7148	27.8261
0.3125	61.2717	65.2273	60.3218	63.0417	74.6682	70.3225	67.8943	64.9397	13.3474	12.3302	10.9168	12.5651	26.5655	29.9641	31.7554		31.191	25.6138	26.0998	25.6828	18.4275	25.2039	17.4148	11.6403
0.625	58.3111	67.046	64.3487	62.2345	64.0003	63.5968	62.2495	60.0815	13.1109	11.6637	9.1011	10.2354	26.6785	25.1011	24.7477		29.4717	25.3002	26.1159	25.538	22.0209	18.5317	15.9635	20.9289
1.25	55.2252	62.2227	59.3893	60.2934	60.6163	58.8757	57.7945	52.9095	13.2685	11.5611	9.48218	10.6072	24.7095	23.1244	23.5526		31.4348	25.4862	25.118	25.503	21.0534	19.8703	16.7567	15.9289
2.5	59.8798	59.9917	58.7793	59.5215	58.0728	54.1328	54.5577	46.0604	14.5297	10.8946	9.14593	11.4994	24.9032	23.5737	23.9123		30.0531	24.8698	25.8101	24.3147	10.3194	27.5465	19.7097	30.8893
5	53.8076	63.6131	60.8496	62.3499	56.0749	54.2417	53.9415	50.7341	13.6101	12.5865	10.6478	10.7559	27.9858	25.3482	25.4554		29.2967	24.7848	25.4828	24.7741	19.5485	20.6651	18.7141	20.83
10	57.5557	71.7126	63.6375	62.6221	51.3123	49.5642	52.4046	49.7117	14.556	13.0223	10.6478	11.1276	25.1614	23.7646	25.2001		31.4786	26.937	28.7339	26.3069	24.9232	27.5047	15.9973	28.7154
