# Supplementary material for: Targeting SUMO2 reverses aberrant epigenetic rewiring driven by SS18::SSX fusion oncoproteins and impairs sarcomagenesis
Source: EMBO J. 2025 Aug 13;44(18):4984–5004. doi: 10.1038/s44318-025-00526-w (PMC12436642; doi:10.1038/s44318-025-00526-w)
Supplement: Supplementary file 7 — Source data Fig. 3 [file 44318_2025_526_MOESM7_ESM.zip › Figure 3/3b/3b.xls]

## Sheet: Sheet0
	All/Single Cells/Q1: BFP-A- , APC-A+ | Freq. of Parent	All/Single Cells/Q2: BFP-A+ , APC-A+ | Freq. of Parent	All/Single Cells/Q3: BFP-A+ , APC-A- | Freq. of Parent	All/Single Cells/Q4: BFP-A- , APC-A- | Freq. of Parent
	Early apoptotic cells	Late apoptotic cells	Dead cells	live cells
Specimen_001_SYO1_NoCOlor_001.fcs	0.11 %	0.089 %	0.089 %	99.7 %
Specimen_001_SSYO1_Annexin_only_TAK_002.fcs	60.5 %	6.58 %	0.19 %	32.7 %
Specimen_001_SSYO1_Sytox_only_TAK_001_003.fcs	0.77 %	0.18 %	72.1 %	27.0 %
Specimen_001_SSYO1_DMSO1_005.fcs	1.74 %	2.30 %	2.73 %	93.2 %
Specimen_001_SSYO1_DMSO2_006.fcs	0.90 %	1.62 %	4.36 %	93.1 %
Specimen_001_SSYO1_DMSO3_007.fcs	2.11 %	1.94 %	1.52 %	94.4 %
Specimen_001_SSYO1_TAK1_008.fcs	18.7 %	49.8 %	4.82 %	26.6 %
Specimen_001_SSYO1_TAK2_009.fcs	22.3 %	39.2 %	5.85 %	32.6 %
Specimen_001_SSYO1_TAK3_010.fcs	13.7 %	42.3 %	4.92 %	39.1 %
Mean	13.4 %	16.0 %	10.7 %	59.8 %
SD	19.6 %	21.1 %	23.1 %	33.7 %
