# Supplementary material for: Targeting SUMO2 reverses aberrant epigenetic rewiring driven by SS18::SSX fusion oncoproteins and impairs sarcomagenesis
Source: EMBO J. 2025 Aug 13;44(18):4984–5004. doi: 10.1038/s44318-025-00526-w (PMC12436642; doi:10.1038/s44318-025-00526-w)
Supplement: Supplementary file 7 — Source data Fig. 3 [file 44318_2025_526_MOESM7_ESM.zip › Figure 3/3c/3c.xls]

## Sheet: Sheet0
	All/Single Cells/Q2: APC-A+ , DAPI-A+ | Freq. of Parent
Specimen_001_Annexin only_002.fcs	0.12 %
Specimen_001_DMSO1_004.fcs	1.25 %
Specimen_001_DMSO2_005.fcs	1.04 %
Specimen_001_DMSO3_006.fcs	0.67 %
Specimen_001_No color_001.fcs	0.45 %
Specimen_001_Sytox Blue only_003.fcs	0.75 %
Specimen_001_TAK981_25nM_1_007.fcs	19.3 %
Specimen_001_TAK981_25nM_2_008.fcs	20.9 %
Specimen_001_TAK981_25nM_3_009.fcs	18.6 %
Mean	7.01 %
SD	9.47 %
