# Supplementary material for: Targeting SUMO2 reverses aberrant epigenetic rewiring driven by SS18::SSX fusion oncoproteins and impairs sarcomagenesis
Source: EMBO J. 2025 Aug 13;44(18):4984–5004. doi: 10.1038/s44318-025-00526-w (PMC12436642; doi:10.1038/s44318-025-00526-w)
Supplement: Supplementary file 7 — Source data Fig. 3 [file 44318_2025_526_MOESM7_ESM.zip › Figure 3/3d/3d.xls]

## Sheet: Sheet0
	G0/G1(quiescent/initial cell growth)	S (synthesis phase with active DNA replication)	G2/M (Division and Mitosis)
	All/Single Cells/PI-A subset | Freq. of Parent	All/Single Cells/PI-A subset-2 | Freq. of Parent	All/Single Cells/PI-A subset-1 | Freq. of Parent
Specimen_001_HS_SY_DMSO_1_002.fcs	60.0 %	24.2 %	17.5 %
Specimen_001_HS_SY_DMSO_2_004.fcs		23.3 %	19.9 %
Specimen_001_HS_SY_DMSO_3_005.fcs	68.5 %	26.7 %	8.06 %
Specimen_001_HS_SY_No color2_003.fcs	0.014 %	0 %	0 %
Specimen_001_HS_SY_TAK981_25nM_1_006.fcs	60.5 %	13.7 %	12.9 %
Specimen_001_HS_SY_TAK981_25nM_2_2xcolor_007.fcs	55.3 %	17.3 %	12.2 %
Specimen_001_HS_SY_TAK981_25nM_3_008.fcs	62.3 %	13.2 %	14.2 %
