# Supplementary material for: Targeting SUMO2 reverses aberrant epigenetic rewiring driven by SS18::SSX fusion oncoproteins and impairs sarcomagenesis
Source: EMBO J. 2025 Aug 13;44(18):4984–5004. doi: 10.1038/s44318-025-00526-w (PMC12436642; doi:10.1038/s44318-025-00526-w)
Supplement: Supplementary file 7 — Source data Fig. 3 [file 44318_2025_526_MOESM7_ESM.zip › Figure 3/3e/3e.xlsx]

## Sheet: SYO1_2D
Concentration	2 Day treatment								3 Day treatment								4 Day treatment
1e-10	107.594	87.0807	95.0331	106.066	86.6068	106.593	108.147	102.88	121.14	103.858	77.8532	115.614	118.425	83.2521	101.717	78.1407	98.4453	94.5749	65.7625	112.438	105.69	119.385	92.4578	111.247
0.001	122.656	80.8137	78.3911						94.7848	96.0626							51.869	83.394
0.01	96.3497	86.9491	93.2688						60.6341	62.1037							51.3728	46.9401
0.1	33.9686	39.63	41.4733						17.283	15.0787	16.9316						5.82203	5.12736	4.49884
1	24.805	29.9134	20.4338						6.64484	8.11437	9.52001						2.67946	3.01025	2.84486
10	30.6507	39.6564	25.7793						6.48511	10.4784	9.00887						2.64638	2.38174	4.20112
100	0.579309	0.763635	1.6326						0.127785	0.798658	2.04457						0.330797	0.297718	1.62091

## Sheet: SYO1_3D
Concentration	2 Day treatment								3 Day treatment								4 Day treatment
1e-10	87.4449	112.261	104.03	102.359	122.906	113.128	87.0736	70.7976	84.6387	120.938	111.14	68.4413	85.9041	96.7867	117.684	114.466	118.902	91.9511	94.4381	85.556	118.919	97.6018	102.728	89.904
0.001	75.1915	73.9537	58.9154						53.6539	71.5144							67.8932	51.3979
0.01	79.3378	90.663	81.7514						55.8955	74.6599							42.7695	40.9593
0.1	80.9469	63.7426	72.0972						33.371	33.2625	28.9601						8.25614	10.5232	7.63017
1	53.6551	49.2612	49.5088						17.6074	20.7529	18.3667						4.12807	4.60178	6.49664
10	56.8113	44.2485	54.3359						21.0783	18.6921	20.8975						4.34801	5.75223	5.34619
100	1.05206	1.17583	1.48526						0.325394	0.759253	1.66313						0.169183	0.575223	1.48881

## Sheet: ASKA_SS_2D
Concentration	2 Day treatment								3 Day treatment								4 Day treatment
1e-10	158.534	33.4766	90.7206	66.9027	123.843	157.623	41.2137	127.686	65.1504	58.2722	68.562	75.4402	219.442	113.133			72.8285	120.62	75.093	162.75	100.13	159.335	47.7914	61.4514
0.001	139.368	52.2882	79.5954						85.73	34.281	51.449						93.3184	70.5458	64.8663
0.01	33.0215	140.834	136.485						96.0198	68.562	99.4314						96.7151	36.4143	87.6207
0.1	92.3388	70.5942	92.6928						37.6926	13.7014							11.3772	13.6599	30.7166
1	27.3578	36.9659	56.6877						30.8694	10.2898	34.281						7.9622	6.82996	18.2071
10	25.7901	32.0101	22.9583						17.168	13.7014	10.2898						12.5094	7.9622	5.69772
100	0.809102	1.21365	3.0847						3.41159	0.0550257	3.41159						0.0182619	4.54722	2.28274

## Sheet: ASKA_SS_3D
Concentration	2 Day treatment								3 Day treatment								4 Day treatment
1e-10	104.385	101.41	109.712	105.605	79.4198	89.4774	107.54	102.451	101.956	73.1945	105.879	117.648	98.0333	124.194	74.5162	104.579	101.472	113.299	102.468	101.472	118.232	103.449	63.0526	96.5553
0.001	104.713	92.0662	95.3692						116.348	105.879	95.4319						102.468	130.058	109.362
0.01	81.2051	91.9174	78.2295						84.9635	64.0478	77.1175						66.9895	72.9026	52.2066
0.1	64.5118	69.7489	66.7733						36.6078	40.5098	48.3558						20.6803	32.5066	20.6803
1	50.1395	49.2468	47.4912						19.615	30.0624	11.769						6.89342	9.85	12.8066
10	42.1648	49.9014	45.319						19.615	27.4401	20.9157						11.8263	5.91316	18.7197
100	1.36879	0.65464	1.93416						0.0209787	1.30068	2.62233						0.0158106	0.0158106	0.0158106
