# Supplementary material for: Targeting SUMO2 reverses aberrant epigenetic rewiring driven by SS18::SSX fusion oncoproteins and impairs sarcomagenesis
Source: EMBO J. 2025 Aug 13;44(18):4984–5004. doi: 10.1038/s44318-025-00526-w (PMC12436642; doi:10.1038/s44318-025-00526-w)
Supplement: Supplementary file 7 — Source data Fig. 3 [file 44318_2025_526_MOESM7_ESM.zip › Figure 3/3g/3g.xlsx]

## Sheet: Sheet1
HS-SY-II	HS-SY-II	SYO1	SY01	1273/99	1273/99
DMSO	TAK-981	DMSO	TAK-981	DMSO	TAK-981
0.4266	0.1376	0.3963	0.1095	0.2227	0.11		Absorbance at 590nm
0.4115	0.1134	0.3748	0.1141	0.1231	0.0548
0.4162	0.107	0.3477	0.1008	0.2122	0.0524
