# Supplementary material for: Targeting SUMO2 reverses aberrant epigenetic rewiring driven by SS18::SSX fusion oncoproteins and impairs sarcomagenesis
Source: EMBO J. 2025 Aug 13;44(18):4984–5004. doi: 10.1038/s44318-025-00526-w (PMC12436642; doi:10.1038/s44318-025-00526-w)
Supplement: Supplementary file 7 — Source data Fig. 3 [file 44318_2025_526_MOESM7_ESM.zip › Figure 3/3i/3i.xlsx]

## Sheet: SYO1
shRNA2	shRNA2	shRNA4	shRNA4
DMSO	DOX	DMSO	DOX
0.9876	0.2811	0.5672	0.1874
0.7165	0.2685	0.5335	0.3107
0.8225	0.3762	0.7324	0.1843

## Sheet: HS-SY-II
shRNA2	shRNA2	shRNA4	shRNA4
DMSO	DOX	DMSO	DOX
0.6686	0.3866	0.6936	0.152
0.6766	0.3301	0.5641	0.0634
0.7853	0.2864	1.0175	0.077
