# Supplementary material for: Targeting SUMO2 reverses aberrant epigenetic rewiring driven by SS18::SSX fusion oncoproteins and impairs sarcomagenesis
Source: EMBO J. 2025 Aug 13;44(18):4984–5004. doi: 10.1038/s44318-025-00526-w (PMC12436642; doi:10.1038/s44318-025-00526-w)
Supplement: Supplementary file 8 — Source data Fig. 5 [file 44318_2025_526_MOESM8_ESM.zip]

Archive with 10 entries (6 files):
- Figure 5/
- Figure 5/5g/
- Figure 5/5g/5g_b_actin.jpg
- Figure 5/5g/5g_fusion.jpg
- Figure 5/5h/
- Figure 5/5h/5h_fusion.jpg
- Figure 5/5h/5h_vinculin.jpg
- Figure 5/5i/
- Figure 5/5i/5i.jpg
- Figure 5/5i/5i_vinculin.jpg
