# Supplementary material for: Targeting SUMO2 reverses aberrant epigenetic rewiring driven by SS18::SSX fusion oncoproteins and impairs sarcomagenesis
Source: EMBO J. 2025 Aug 13;44(18):4984–5004. doi: 10.1038/s44318-025-00526-w (PMC12436642; doi:10.1038/s44318-025-00526-w)
Supplement: Supplementary file 9 — Source data Fig. 6 [file 44318_2025_526_MOESM9_ESM.zip]

Archive with 4 entries (2 files):
- Figure 6/
- Figure 6/6d/
- Figure 6/6d/6d_H2AK119ub.jpg
- Figure 6/6d/6d_Vinculin.jpg
