# Supplementary material for: Targeting SUMO2 reverses aberrant epigenetic rewiring driven by SS18::SSX fusion oncoproteins and impairs sarcomagenesis
Source: EMBO J. 2025 Aug 13;44(18):4984–5004. doi: 10.1038/s44318-025-00526-w (PMC12436642; doi:10.1038/s44318-025-00526-w)
Supplement: Supplementary file 10 — Source data Fig. 7 [file 44318_2025_526_MOESM10_ESM.zip]

Archive with 25 entries (12 files):
- Figure 7/
- Figure 7/7b/
- Figure 7/7b/7b.xlsx
- Figure 7/7c/
- Figure 7/7c/7c.xlsx
- Figure 7/7f/
- Figure 7/7f/7f.xlsx
- Figure 7/7h/
- Figure 7/7h/7h.xlsx
- Figure 7/7i/
- Figure 7/7i/7i.xlsx
- Figure 7/7j/
- Figure 7/7j/7j.xlsx
- Figure 7/7k/
- Figure 7/7k/7k.xlsx
- Figure 7/7n/
- Figure 7/7n/7n.xlsx
- Figure 7/7p/
- Figure 7/7p/7p.xlsx
- Figure 7/7q/
- Figure 7/7q/7q.xlsx
- Figure 7/7r/
- Figure 7/7r/7r.jpg
- Figure 7/7s/
- Figure 7/7s/7s.xlsx
