# Supplementary material for: Targeting SUMO2 reverses aberrant epigenetic rewiring driven by SS18::SSX fusion oncoproteins and impairs sarcomagenesis
Source: EMBO J. 2025 Aug 13;44(18):4984–5004. doi: 10.1038/s44318-025-00526-w (PMC12436642; doi:10.1038/s44318-025-00526-w)
Supplement: Supplementary file 10 — Source data Fig. 7 [file 44318_2025_526_MOESM10_ESM.zip › Figure 7/7b/7b.xlsx]

## Sheet: Aska-SS
Days of treatment	Vehicle		TAK-981-Treated
5	8.36366	181.71	21.5679	6.88747	9.75375	13.5901	6.67951
8	14.445	194.024	317.656	32.96	38.9363	94.1016	60.2702
12	124.414	622.472	354.317	314.71	126.635	409.017	156.351
15	371.005	917.261	528.903	549.777	365.524	612.72	295.56
20	1076.85	1750.01	966.581	614.037	519.595	855.432	528
27	2270.2	3311.28	1095.43	1183.58	650.504	1779.91	579.31
