# Supplementary material for: Targeting SUMO2 reverses aberrant epigenetic rewiring driven by SS18::SSX fusion oncoproteins and impairs sarcomagenesis
Source: EMBO J. 2025 Aug 13;44(18):4984–5004. doi: 10.1038/s44318-025-00526-w (PMC12436642; doi:10.1038/s44318-025-00526-w)
Supplement: Supplementary file 10 — Source data Fig. 7 [file 44318_2025_526_MOESM10_ESM.zip › Figure 7/7i/7i.xlsx]

## Sheet: Aska-SS_Ki67_center
Vehicle	TAK-981
38.35	16.13
35.27	15.4
36.55	18.69
32.48	21.24
31.98	22.11
37.28	15.3
