# Supplementary material for: Targeting SUMO2 reverses aberrant epigenetic rewiring driven by SS18::SSX fusion oncoproteins and impairs sarcomagenesis
Source: EMBO J. 2025 Aug 13;44(18):4984–5004. doi: 10.1038/s44318-025-00526-w (PMC12436642; doi:10.1038/s44318-025-00526-w)
Supplement: Supplementary file 10 — Source data Fig. 7 [file 44318_2025_526_MOESM10_ESM.zip › Figure 7/7j/7j.xlsx]

## Sheet: tumorVol_mm3
Days of treatment	SYO1-Vehicle						SYO1- TAK981
1	11.5	21.6788					25	13	0	0	30
5							35.7268	33.52	0	0	41.0922
10	14.0885	29.1048					43.6164	15.2336	0	0	33.125
12				5.14218	5.0176	16.5551						0	0	0	0
13	15.2336	34.016					46.7727	17.5759	0	0	36.9937
14			65.7922	5.61971	24.6402	20.2147						0	0	0	2.4025
17			68.2954	6.32467	27.4622	21.7768						0	0	0	4.35164
18	17.7515	95.463					49.6298	27.8664	0	0	39.4538
19			459.479	113.421	290.969	133.96						0	2.8561	5.7474	5.7474
25	116.518	257.492					25.772	29.1573	0	0	24.6977
28	328.961	958.184					26.3392	36.48	0	0	26.8851
30	464.226	1255.23					35.1038	59.625	0	0	27.6306
31			1948.37	369.363	1799.81	434.681						0	67.2616		0
													o
