# Supplementary material for: Targeting SUMO2 reverses aberrant epigenetic rewiring driven by SS18::SSX fusion oncoproteins and impairs sarcomagenesis
Source: EMBO J. 2025 Aug 13;44(18):4984–5004. doi: 10.1038/s44318-025-00526-w (PMC12436642; doi:10.1038/s44318-025-00526-w)
Supplement: Supplementary file 10 — Source data Fig. 7 [file 44318_2025_526_MOESM10_ESM.zip › Figure 7/7p/7p.xlsx]

## Sheet: Sheet1
Vehicle	TAK 981
44.78	23.87
41.02	22.61
42.05*	28.88
38.31	25.73
37.97	29.34
43.05	22.46
