# Supplementary material for: Targeting SUMO2 reverses aberrant epigenetic rewiring driven by SS18::SSX fusion oncoproteins and impairs sarcomagenesis
Source: EMBO J. 2025 Aug 13;44(18):4984–5004. doi: 10.1038/s44318-025-00526-w (PMC12436642; doi:10.1038/s44318-025-00526-w)
Supplement: Supplementary file 10 — Source data Fig. 7 [file 44318_2025_526_MOESM10_ESM.zip › Figure 7/7q/7q.xlsx]

## Sheet: Sheet1
Vehicle	TAK-981
35.55	30.33
32.47	28.6
33.75	29.89
29.68	25.44
29.18	21.31
	26.5
