# Supplementary material for: Targeting SUMO2 reverses aberrant epigenetic rewiring driven by SS18::SSX fusion oncoproteins and impairs sarcomagenesis
Source: EMBO J. 2025 Aug 13;44(18):4984–5004. doi: 10.1038/s44318-025-00526-w (PMC12436642; doi:10.1038/s44318-025-00526-w)
Supplement: Supplementary file 11 — Appendix Figure Source Data [file 44318_2025_526_MOESM11_ESM.zip]

Archive with 34 entries (33 files):
- Supplemental Source data/
- __MACOSX/._Supplemental Source data
- Supplemental Source data/S10_vinculin.jpeg
- __MACOSX/Supplemental Source data/._S10_vinculin.jpeg
- Supplemental Source data/S9_S11_vinculin.jpeg
- __MACOSX/Supplemental Source data/._S9_S11_vinculin.jpeg
- Supplemental Source data/.DS_Store
- __MACOSX/Supplemental Source data/._.DS_Store
- Supplemental Source data/S3_SYO1_H3.jpg
- __MACOSX/Supplemental Source data/._S3_SYO1_H3.jpg
- Supplemental Source data/S3_HS_SY_II_SUMO2.jpeg
- __MACOSX/Supplemental Source data/._S3_HS_SY_II_SUMO2.jpeg
- Supplemental Source data/S3_SYO1_SUMO2_3.jpg
- __MACOSX/Supplemental Source data/._S3_SYO1_SUMO2_3.jpg
- Supplemental Source data/S12_yamato_H2AK119ub.jpeg
- __MACOSX/Supplemental Source data/._S12_yamato_H2AK119ub.jpeg
- Supplemental Source data/S12_1273_99_Vinculin_same as S10_250722.tiff
- __MACOSX/Supplemental Source data/._S12_1273_99_Vinculin_same as S10_250722.tiff
- Supplemental Source data/S11_SYO1_ShRNA2_H2AK119ub.jpeg
- __MACOSX/Supplemental Source data/._S11_SYO1_ShRNA2_H2AK119ub.jpeg
- Supplemental Source data/S12_yamato_Vinculin.jpeg
- __MACOSX/Supplemental Source data/._S12_yamato_Vinculin.jpeg
- Supplemental Source data/S3_HS_SY_II_H3.jpg
- __MACOSX/Supplemental Source data/._S3_HS_SY_II_H3.jpg
- Supplemental Source data/S5_vinculin.jpeg
- __MACOSX/Supplemental Source data/._S5_vinculin.jpeg
- Supplemental Source data/S12_1273_99_H2AK119ub.jpeg
- __MACOSX/Supplemental Source data/._S12_1273_99_H2AK119ub.jpeg
- Supplemental Source data/S10_Fusion.jpeg
- __MACOSX/Supplemental Source data/._S10_Fusion.jpeg
- Supplemental Source data/S5_Fusion.jpeg
- __MACOSX/Supplemental Source data/._S5_Fusion.jpeg
- Supplemental Source data/S9_SYO1_ShRNA2_fusion.jpeg
- __MACOSX/Supplemental Source data/._S9_SYO1_ShRNA2_fusion.jpeg
